# Supplementary material for: Evaluating the effect of a community score card among pregnant and breastfeeding women living with HIV in two districts in Malawi
Source: PLoS One. 2021 Aug 11;16(8):e0255788. doi: 10.1371/journal.pone.0255788 (PMC8357126; doi:10.1371/journal.pone.0255788)
Supplement: S1 File — (CSV) [file pone.0255788.s001.csv]

Birthdatemissing	BirthWeight	BirthWeightmissing	Date1stDBS	DateReceived	Dateresultgiventopatientnotavailableormissing	Dateresultreceivedmissing	DBSAge0	DBSAge1	DBSAge2	DBSAge3	DBSAge4	DBSAge5	DBSAge6	DNAPCRResult	FKEY	FUOutcomeAge0	FUOutcomeAge1	FUOutcomeAge2	FUOutcomeAge3	FUOutcomeAge4	FUOutcomeAge5	FUOutcomeAge6	Mont0ApptMissed	Month0NextApptDateMissing	Month1AppointmentMissed	Month1NextApptDateMissing	Month2AppointmentMissed	Month2NextApptDateMissing	Month3AppointmentMissed	Month3NextApptDateMissing	Month4AppointmentMissed	Month4NextApptDateMissing	Month5AppointmentMissed	Month5NextApptDateMissing	Month6AppointmentMissed	Month6NextApptDateMissing	NextAppAge0	NextAppAge1	NextAppAge2	NextAppAge3	NextAppAge4	NextAppAge5	NextAppAge6	Resultgivendate	Sampledatefor1stDBSMissing	Sex	VisitDateAge0	VisitDateAge1	VisitDateAge2
0	3.5	0	11/23/2017 0:00		1	1	3	1	0	0	3	3	3	4		6	0	0	0	6	6	6	1	1	0	0	0	0	0	0	1	1	1	1	1	1		12/14/2017 0:00	1/11/2018 0:00	2/8/2018 0:00					0	1		11/23/2017 0:00	12/14/2017 0:00
0	3.4	0			1	1	0	3	3	0	0	3	0	4		0	6	6	0	0	6	0	0	0	1	1	1	1	0	0	0	0	1	1	0	0	2/10/2017 0:00			4/5/2017 0:00	5/10/2017 0:00		7/10/2017 0:00		1	0	12/31/2016 0:00
0	3	0	5/26/2017 0:00	7/25/2017 0:00	0	0	0	1	3	0	3	3	0	0		0	0	6	0	6	6	0		0	0	0	1	1	0	0	1	1	1	1	0	0	5/25/2017 0:00	7/21/2017 0:00		10/13/2017 0:00			1/5/2018 0:00	10/13/2017 0:00	0	1	4/15/2017 0:00	5/26/2017 0:00
0		1	6/13/2017 0:00	8/22/2017 0:00	0	0	3	3	1	0	0	3	0	0		6	6	0	0	0	6	0	1	1	1	1	0	0	0	0	0	0	0	1	0	0			6/25/2017 0:00	8/29/2017 0:00	9/17/2017 0:00		12/12/2017 0:00	8/29/2017 0:00	0	0			6/13/2017 0:00
0	3.9	0			1	1	3	3	3	3	3	3	3	4		6	6	6	6	6	6	6	1	1	1	1	1	1	1	1	1	1	1	1	1	1									1	2
0	2.7	0	3/24/2017 0:00	3/24/2017 0:00	0	0	3	1	3	0	0	0	3	0		6	0	6	0	0	0	6	1	1	0	0	1	1	0	0	0	0	0	0	1	1		4/18/2017 0:00		5/16/2017 0:00	6/13/2017 0:00	8/15/2017 0:00		3/24/2017 0:00	0	1		3/24/2017 0:00
0	2	0	5/3/2017 0:00	6/29/2017 0:00	1	0	0	3	1	0	0	3	0	0		0	6	0	0	0	6	0	0	0	1	1	0	0	0	0	0	0	1	1	0	0	4/18/2017 0:00		6/23/2017 0:00	7/21/2017 0:00	9/15/2017 0:00		11/10/2017 0:00		0	0	3/7/2017 0:00		5/3/2017 0:00
0	2.2	0			1	1	3	3	3	3	3	3	3	4		6	6	6	6	6		6	1	1	1	1	1	1	1	1	1	1	1	1	1	1									1	1
0	2.5	0	4/11/2017 0:00	5/4/2017 0:00	1	0	3	1	3	3	0	0	3	0		6	0	6	6	0	0	6	1	1	0	0	1	1	1	1	0	0	0	0	1	1		6/30/2017 0:00			8/1/2017 0:00	9/26/2017 0:00			0	1		4/11/2017 0:00
0	2.5	0			1	1	3	3	3	3	3	3	3	4		6	6	6	6	6	6	6	1	1	1	1	1	1	1	1	1	1	1	1	1	1									1	1
0	2.7	0	5/18/2017 0:00	6/14/2017 0:00	0		3	1	0	0	0	0	0	0		6	0	0	0	0	0	6	1	1	0	0	0	0	0	0	0	0	0	1	1	1		6/22/2017 0:00	7/27/2017 0:00	8/24/2017 0:00	9/21/2017 0:00	10/26/2017 0:00		6/15/2017 0:00	0	0		5/18/2017 0:00	6/22/2017 0:00
0		1			1	1	3	3	3	3	3	3	3	4		6	6	6	6	6	6	6	1	1	1	1	1	1	1	1	1	1	1	1	1	1									1	1
0		1		6/7/2017 0:00	1	0	3	3	3	3		3	3	4		6	6	6	6	6	6	6	1	1	1	1	1	1	1	1	1	1	1	1	1	1									1	2
0	3.9	0	5/24/2017 0:00		1	1	0	3	1	0	0	0		4		0	6	0	0	0	0	6	0	0	1	1		0	0	0	0	0	0	0	0	0	6/28/2017 0:00		6/24/2017 0:00	7/19/2017 0:00	8/23/2017 0:00	9/23/2017 0:00	11/23/2017 0:00		0	1	3/17/2017 0:00		5/24/2017 0:00
0	3.8	0	4/18/2017 0:00	5/18/2017 0:00	1	0	3	1	0	3	0	3	3	0		6	0	0	6	0	6	6	1	1	0	1	0	0	1	1	0	0	1	1	1	1			6/13/2017 0:00		8/8/2017 0:00			5/23/2017 0:00	0	0		4/18/2017 0:00	5/23/2017 0:00
0	3.6	0	7/20/2017 0:00	8/22/2017 0:00	0	0	0	1	0	0	0	0	3	0		6	0	0	0	0	0	6	1	1	0	0	0	0	0	0	0	0	0	0	1	1		8/17/2017 0:00	9/21/2017 0:00	10/19/2017 0:00	11/16/2017 0:00	1/25/2018 0:00		9/21/2017 0:00	0	0		7/20/2017 0:00	8/24/2017 0:00
0	1.8	0	5/10/2017 0:00		1	1	0	3	3	1	3	3	0	0		0	6	0	0	6	6	0	0	0	1	1	0	0	0	0	1	1	1	1	0	0	4/5/2017 0:00		5/10/2017 0:00	7/10/2017 0:00			10/11/2017 0:00		0	1	2/21/2017 0:00		4/5/2017 0:00
0		1	9/13/2017 0:00	9/14/2017 0:00	0	0	3	1	3	1	1	3	3	0		6	0	6	6	0	6	6	1	1	0	0	1	1	0	0	0	0	1	1	1	1		10/17/2017 0:00		11/14/2017 0:00	1/9/2018 0:00			10/10/2017 0:00	0	1		9/13/2017 0:00
0	3.2	0	4/11/2017 0:00	5/4/2017 0:00	0	0	3	3	1	0	3	0	3	0		6	6	0	0	6	0	6	1	1	1	1	0	0	0	0	1	1	0	0	1	0			5/9/2017 0:00	6/13/2017 0:00		8/14/2017 0:00	9/11/2017 0:00	5/30/2017 0:00	1	0			4/11/2017 0:00
0	3.2	0	8/17/2017 0:00		1	1	3	1	0	0	0	3	3	0		6	0	0	0	0	6	6	1	1	0	0	0	0	0	0	0	0	1	1	1	1		9/19/2017 0:00	10/17/2017 0:00	11/14/2017 0:00	12/16/2017 0:00				0	1		8/17/2017 0:00	9/19/2017 0:00
0	3	0	2/24/2017 0:00	2/28/2017 0:00	0	0	3	1	3	3	3	1	3	0		6	0	6	6	6	0	6	1	1	0	0	1	1	1	1	1	1	0	0	1	1		3/28/2107 0:00				7/23/2017 0:00		5/30/2017 0:00	0	0		2/24/2017 0:00
0	2.8	0	3/28/2017 0:00	4/20/2017 0:00	0	0	3	1	3	0	0	0	3	0		6	0	6	0	6	0	6	1	1	0	0	1	1	0	0	1	1	0	0	1	1		4/25/2017 0:00		6/20/2017 0:00		9/19/2017 0:00		6/20/2017 0:00	0	0		3/28/2017 0:00
0	3.1	0	3/28/2017 0:00	4/20/2017 0:00	0	0	3	1	0	3	3	0	3	0		6	0	0	0	6	0	6	1	1	0	0	0	0	0	0	1	1	0	0	1	1		4/25/2017 0:00	5/23/2017 0:00	6/27/2017 0:00		9/26/2017 0:00		4/25/2017 0:00	0	0		3/28/2017 0:00	4/25/2017 0:00
0		1	4/20/2017 0:00	5/19/2017 0:00	0	0	3	3	1	3	3	3	3	0		6	6	6	6	6	6	6	1	1	1	1	0	1	1	1	1	1	1	1	1	1								5/19/2017 0:00	0	0			4/20/2017 0:00
0	3.2	0	5/30/2017 0:00	9/1/2017 0:00	0	0	3	1	3	0	3	0	0	0		6	0	6	0	6	0	0	1	1	0	0	1	1	0	0	1	1	0	0	0	0		8/8/2020 0:00		9/5/2017 0:00		10/31/2017 0:00	12/26/2017 0:00	9/1/2017 0:00	0	0		5/30/2017 0:00
0	2.5	0	6/27/2017 0:00	6/28/2017 0:00	1	0	3	1	0	0	0	3	0	0		6	0	0	0	0	6	0	1	1	0	0	0	0	0	0	0	0	1	1	0			7/12/2017 0:00	8/8/2017 0:00	9/5/2017 0:00	11/7/2017 0:00		1/2/2018 0:00		0	1		6/27/2017 0:00	7/12/2017 0:00
0	3.1	0	3/24/2017 0:00	3/24/2017 0:00	0	0	3	1	3	3	3	3	3	0		6	5	6	6		6	6	1	1	0	1	1	1	1	1	1	1	1	1	1	1								3/24/2017 0:00	0	1		3/24/2017 0:00
0	3.9	0	9/28/2017 0:00	11/29/2017 0:00	0	0	3	1	1	3	0	0	3	0		6	0	0	6	0	0	6	1	1	0	0	0	0	1	1	0	0	0	0	1	1		10/26/2017 0:00	11/30/2017 0:00		1/4/2018 0:00	3/8/2018 0:00		12/7/2017 0:00	0	0		9/28/2017 0:00	10/26/2017 0:00
0	3.2	0	5/5/2017 0:00	6/14/2017 0:00	0	0	3	1	0	0	0	3	3	0		6	0	0	0		6	6	1	1	0	0	0	0	0	0	0	0	1	1	0	0		6/6/2017 0:00	7/4/2017 0:00	8/8/2017 0:00	10/3/2017 0:00		11/28/2017 0:00	7/8/2017 0:00	0	1		5/5/2017 0:00	6/6/2017 0:00
0	3.5	0	8/18/2017 0:00	8/22/2017 0:00	0	0	3	3	3	3	1	3	3	0		6	6	6	6	0	6	6	1	1	1	1	1	1	1	1	0	0	1	1	1	1					10/17/2017 0:00			8/22/2017 0:00	0	0
0	3.7	0	5/11/2017 0:00	7/21/2017 0:00	1	0	3	1	3	3	3	3	3	0		6	0	6	6	6	0	6	1	1		0	1	1	1	1	1	1	0	0	1	1		6/15/2017 0:00				10/13/2017 0:00			0	0		5/11/2017 0:00
0	3.8	0	12/15/2017 0:00	12/15/2017 0:00	0	0	3	3	1	0	0	3	3	0		6	6	0	0	0	6	6	1	1	1	1	0	0	0	0	0	0	1	1	1	1			11/30/2017 0:00	1/4/2018 0:00	3/1/2018 0:00			1/4/2018 0:00	0	1			11/2/2017 0:00
0	3.3	0	9/5/2017 0:00	9/5/2017 0:00	1	0	3	1	0	0	3	3	3	0		6	6	0	0	6	6	6	1	1	1	0	0	0	0	0	1	1	1	1	1	1		10/10/2017 0:00	10/17/2017 0:00	12/12/2017 0:00					0	1		9/4/2017 0:00	9/20/2017 0:00
0	3.1	0	7/17/2017 0:00	7/19/2017 0:00	1	0	3	3	3	1	3	3	3	0		6	6	6	0	6	6	6	1	1	1	1	1	1	0	0	1	1	1	1	1	1				9/22/2017 0:00					0	0
0	3	0	2/28/2017 0:00	4/7/2017 0:00	0	0	3	1	0	0	3	0	0	0		6	0	0	0	6	0	0	1	1	0	1	0	0	0	0	1	1	0	0	0	0			3/23/2017 0:00	5/18/2017 0:00		7/13/2017 0:00	8/24/2017 0:00	4/13/2017 0:00	0	1		2/28/2017 0:00	3/2/2017 0:00
0	3.8	0	5/9/2017 0:00	6/14/2017 0:00	0	0	3	1	0	0	0	3	0	0		6	0	0	0	0	6	0	1	1	0	0	0	0	0	0	0	0	1	1	0	0		6/6/2017 0:00	7/4/2017 0:00	8/1/2017 0:00	9/26/2017 0:00		11/21/2017 0:00	7/4/2017 0:00	0	0		5/9/2017 0:00	6/6/2017 0:00
0	3	0	3/27/2017 0:00		1	1	3	1	0	0	0	0	3	4		6	0	0	0	0	0	6	1	1	0	0	0	0	0	0	0	0	0	0	1	1		4/18/2017 0:00	4/23/2017 0:00	7/23/2017 0:00	8/1/2017 0:00	9/26/2017 0:00			0	1		3/27/2017 0:00	4/18/2017 0:00
0	3.5	0	3/9/2017 0:00	4/7/2017 0:00	0	0	3	3	1	0	3	0	3	0		6	6	0	0	6	0	6	1	1	1	1	0	0	1	0	1	1	0	0	1	1			4/6/2017 0:00	6/8/2017 0:00		8/3/2017 0:00		4/20/2017 0:00	0	0			3/9/2017 0:00
0	3.2	0	8/3/2017 0:00	9/15/2017 0:00	0	0	3	1	0	0	0	3	0	0		6	0	0	0	0	6	0	1	1	0	0	0	0	0	0	0	0	1	1	0	0		9/7/2017 0:00	10/5/2017 0:00	11/2/2017 0:00	1/21/2018 0:00		4/5/2018 0:00	9/27/2017 0:00	0	1		8/8/2017 0:00	9/7/2017 0:00
0		1	9/7/2017 0:00	10/27/2017 0:00	0	0	3	3	1	0	0	0	0	0		6	6	0	0	0	0	0	1	1	1	1	0	0	0	0	0	0	0	0	0	0			10/5/2017 0:00	11/2/2017 0:00	11/30/2017 0:00	1/4/2018 0:00	2/22/2018 0:00	11/2/2017 0:00	0	1			9/7/2017 0:00
0	2.3	0	5/3/2017 0:00	5/17/2017 0:00	0	0	1	1	0	3	3	0	0	0		0	0	0	3	6	0	6	1	1	0	0	0	0	0	1	1	1	0	0	0	0		6/1/2017 0:00	7/13/2017 0:00			11/28/2017 0:00	11/28/2017 0:00	5/17/2017 0:00	0	1		5/3/2017 0:00	6/1/2017 0:00
0	3.1	0	5/25/2017 0:00	7/25/2017 0:00	0	0	3	1	0	0	0	0	3	0		6	0	6	0	0	0	6	1	1	0	0	1	0	0	0	0	0	0		1	1		6/13/2017 0:00	7/11/2017 0:00	8/8/2017 0:00	9/5/2017 0:00	11/7/2017 0:00		8/8/2017 0:00	0	0		5/25/2017 0:00
0	3	0	2/7/2017 0:00	5/29/2017 0:00	1	0	0	3	1	0	3	0	3	0		0	6	0	0	6	0	6	0	0	1	1		0	0	0	1	1	0	0	1	1	2/7/2017 0:00		3/30/2017 0:00	5/26/2017 0:00		7/21/2017 0:00			0	1	12/24/2016 0:00		2/7/2017 0:00
1	2.7	0	6/13/2017 0:00	8/22/2017 0:00	1	0	3	1	0	3	3	3	3	0		6	0	6	6	6	6	6	1	1	1	1	0	0	1	1	1	1	1	1	1	1		6/20/2017 0:00	7/20/2017 0:00						0	1		6/13/2017 0:00	6/20/2017 0:00
0	3.5	0	4/5/2017 0:00	5/3/2017 0:00	0	0	3	1	0	0	3	0	0	0		6	0	0	0	6	0	0	1	1	0	0	0	0	0	0	1	1	0	0	0	0		4/20/2017 0:00	5/25/2017 0:00	7/20/2017 0:00		9/21/2017 0:00	11/16/2017 0:00	5/19/2017 0:00	0	0		4/5/2017 0:00	4/20/2017 0:00
0	2.4	0	8/17/2017 0:00		1	1	3	1	0	0	0	3	3	4		6	0	0	0	0	6	6	1	1	0	0	0	0	0	0	0	0	1	1	1	1		9/14/2017 0:00	10/19/2017 0:00	11/16/2017 0:00	1/18/2018 0:00				0	1		8/17/2017 0:00	9/14/2017 0:00
0	2	0	7/13/2017 0:00	9/1/2017 0:00	1	0	3	1	3	3	3	0	3	0		6	0	6	6	6	0	6	1	1	0	0	1	1	1	1	1	1	0	0	1	1		8/18/2017 0:00				10/13/2017 0:00			0	1		7/13/2017 0:00
1	3.1	0	3/22/2017 0:00	3/22/2017 0:00	0	0	3	1	3	3	3	3	3	0		6	0	6	6	6	6	6	1	1	0	0	1	1	0	1	1	1	1	1	1	1		4/18/2017 0:00						3/22/2017 0:00	0	0		3/22/2017 0:00
0	2.9	0	2/14/2017 0:00	2/14/2017 0:00	0	0	3	1	0	0	3	3	0	0		6	0	0	0	6	6	6	1	1	0	0	0	0	0	0	1	1	1	1	0	0		3/14/2017 0:00	4/11/2017 0:00	6/6/2017 0:00			7/4/2017 0:00	2/14/2017 0:00	0	0		2/14/2017 0:00	3/14/2017 0:00
0	3.5	0	6/27/2017 0:00	6/28/2017 0:00	1	0	3	1	0	0	0	3	3	0		6	0	0	0	0	6	6	1	1	0	0	0	0	0	0	0	0	1	1	1	1		8/1/2017 0:00	8/22/2017 0:00	10/24/2017 0:00	12/26/2017 0:00				0	0		6/27/2017 0:00	8/1/2017 0:00
0	2.4	0	1/27/2017 0:00	3/31/2017 0:00	1	0	0	1	0	3	0	3	0	0		0	0	0	6	0	6	0	0	0	0	1	0	0	1	1	0	0	1	1	0	0	1/27/2017 0:00		4/28/2017 0:00		6/23/2017 0:00		7/21/2017 0:00		0	1	12/17/2016 0:00	1/27/2017 0:00	3/6/2017 0:00
	3.5	0	7/10/2017 0:00	7/10/2017 0:00	0	0	3	1	0	3	0	3	3	0		6	0	0	6	0	6	6	1	1	0	0	0	0	1	1	0	0	1	1	1	1		8/4/2017 0:00	10/3/2017 0:00		11/28/2017 0:00			7/18/2017 0:00	0	1		7/10/2017 0:00	8/8/2017 0:00
0	2.1	0	3/21/2017 0:00	3/21/2017 0:00	0	0	3	1	0	3	0	0	3	0		6	0	0	6	0	0	6	1	1	0	0	0	0	1	1	0	0	0	0	1	1		4/18/2017 0:00	5/30/2017 0:00		6/27/2017 0:00	9/26/2017 0:00		3/21/2017 0:00	0	1		3/21/2017 0:00	4/25/2017 0:00
0	2.9	0			1	1	3	3	3	3	3	3	3	4		6	6	6	6	6	6	6	1	1	1	1	1	1	1	1	1	1	1	1	1	1									1	0
0	3.4	0	8/21/2017 0:00	9/22/2017 0:00	1	0	3	1	3	3	0	3	0	0		6	0	6	6	0	6	0	1	1	0	0	1	1	1	1	0	0	1	1	0	0		9/15/2017 0:00			12/8/2017 0:00		2/2/2018 0:00		0	0		8/21/2017 0:00
0	3.4	0	5/26/2017 0:00	7/25/2017 0:00	0	0	0	1	3	3	3	3	0	0		0	0	6	6	6	6	0	0	0	0	0	1	1	1	1	1	1	1	1	0	0	6/5/2017 0:00	7/21/2017 0:00					12/21/2017 0:00	7/25/2017 0:00	0	1	4/15/2017 0:00	5/26/2017 0:00
0	3	0	7/11/2017 0:00	7/13/2017 0:00	0	0	3	1	3	0	3	3	3	0		6	0	6	6	6	6	6	1	1	0	0	1	1	0	0	1	1	1	1	1	1		8/15/2017 0:00		10/10/2017 0:00				8/15/2017 0:00	0	1		7/11/2017 0:00
0	2.5	0	6/7/2017 0:00	7/25/2017 0:00	1	0	3	1	3	0	3	3	3	0		6	0	6	0	6	6	6	1	1	0	0	1	1	0	0	1	1	1	1	1	1		7/21/2017 0:00		10/13/2017 0:00					0	1		6/7/2017 0:00
0	3.1	0	1/12/2017 0:00	2/7/2017 0:00	1	0	3	1	1	3	0	3	0	0		6	0	0	6	0	6	0	1	1	0	0	0	0	1	1	0	0	1	1	0	0		2/3/2017 0:00	3/31/2017 0:00		5/26/2017 0:00		6/21/2017 0:00		0	0		1/12/2017 0:00	2/3/2017 0:00
0	3.1	0	6/5/2017 0:00	9/1/2017 0:00	1	0	3	1	0	1	3	0	3	0		6	0	0	0	0	0	6	1	1	0	0	0	0	0	0	0	0	0	0	1	1		7/4/2017 0:00	8/8/2017 0:00	9/5/2017 0:00	10/3/2017 0:00	10/31/2017 0:00			0	0		6/5/2017 0:00	7/4/2017 0:00
0	3.2	0	2/22/2017 0:00	2/22/2017 0:00	0	0	3	1	3	3	3	3	3	0		6	0	6	6	6	6	6	1	1	0	0	1	1	1	1	1	1	1	1	1	1		4/4/2017 0:00						2/22/2017 0:00	0	0		2/22/2017 0:00
0	2.6	0			1	1	0	3	3	3	3	3	3	4		0	6	6	6	6	6	6	0	0	1	1	1	1	1	1	1	1	1	1	1	1	5/25/2017 0:00								1	1	4/13/2017 0:00
0	3.2	0	3/21/2017 0:00	3/21/2017 0:00	1	0	3	1	3	3	0	0	3	0		6	0	6	6	0	0	6	1	1	0	0	1	1	1	1	0	0	0	0	1	1		4/11/2017 0:00			7/4/2017 0:00	8/29/2017 0:00			0	0		3/21/2017 0:00
0	1.7	0	6/16/2017 0:00	9/10/2017 0:00	1	0	0	1	3	3	3	3	3	0		0	0	6	6	6	6	6	0	1	0	0	1	1	1	1	1	1	1	1	1	1		7/13/2017 0:00							0	1	4/29/2017 0:00	6/16/2017 0:00
0	3.1	0	6/14/2017 0:00	6/15/2017 0:00	0	0	3	1	3	3	3	3	3	0		6	0	6	6	6	6	6	1	1	0	0	1	1	1	1	1	1	1	1	1	1		7/4/2017 0:00						7/4/2017 0:00	0	0		6/14/2017 0:00
0	3.5	0	6/8/2017 0:00	6/9/2017 0:00	1	0	3	1	0	3	3	3	0	0		6	0	0	6	6	6	0	1	1	0	0	0	0	1	1	1	1	1	1	0	0		7/25/2017 0:00	10/10/2017 0:00				12/12/2017 0:00		0	0		6/8/2017 0:00	9/12/2017 0:00
0	2.8	0	3/9/2017 0:00	4/7/2017 0:00	0	0	3	3	1	0	3	0	3	0		6	6	0	0	6	0	6	1	1	1	1	1	0	0	0	1	1	0	0	1	1			5/4/2017 0:00	6/23/2017 0:00		8/18/2017 0:00		4/27/2017 0:00	0	0			3/9/2017 0:00
0	3	0	9/12/2017 0:00	9/14/2017 0:00	1	0	3	1	0	0	0	3	3	0		6	0	0	0	0	6	6	1	1	0	0	0	0	0	0	0	0	1	1	1	1		9/26/2017 0:00	10/24/2017 0:00	11/21/2017 0:00	12/26/2017 0:00				0	0		9/12/2017 0:00	9/26/2017 0:00
0	2.3	0	2/28/2017 0:00	2/28/2017 0:00	0	0	3	1	0	0	0	0	0	0		6	0	0	0	0	0	0	1	1	0	0	0	0	0	0	0	0	0	0	0	0		3/28/2017 0:00	4/25/2017 0:00	5/23/2017 0:00	6/20/2017 0:00	8/15/2017 0:00	10/10/2017 0:00	2/28/2017 0:00	0	1		2/27/2017 0:00	3/28/2017 0:00
0	2.7	0	3/24/2017 0:00	4/20/2017 0:00	1	0	3	1	3	0	3	0	0	0		6	0	6	0	6	0	0	1	1	0	0	1	1	0	0	1	1	0	0	0	0		5/10/2017 0:00		6/9/2017 0:00		8/9/2017 0:00	10/11/2017 0:00		0	0		3/24/2017 0:00
0	3	0	4/27/2017 0:00	6/30/2017 0:00	0	0	3	1	0	0	0	3	0	0		6	0	0	0	6	6	0	1	1	0	0	0	0	0	0	0	0	1	1	0	0		5/25/2017 0:00	6/15/2017 0:00	7/13/2017 0:00	9/14/2017 0:00		9/14/2017 0:00	7/3/2017 0:00	0	1		4/27/2017 0:00	5/18/2017 0:00
0	4.3	0	8/1/2017 0:00	8/25/2017 0:00	1	0	3	1	3	0	0	0	3	0		6	0	6	0	0	0	6	1	1	0	0	1	1	0	0	1	0	0	0	1	1		8/22/2017 0:00		9/19/2017 0:00	10/24/2017 0:00	11/9/2017 0:00			0	1		8/1/2017 0:00
0	3.2	0	3/31/2017 0:00	5/4/2017 0:00	1	0	3	1	1	3	3	0	3	0		6	0	0	6	6	0	6	1	1	0	1	0	0	1	1	1	1	0	0	1	1		4/25/2017 0:00	6/25/2017 0:00			8/22/2017 0:00			0	0		3/31/2017 0:00	4/25/2017 0:00
0	3.2	0	4/11/2017 0:00	5/4/2017 0:00	0	0	3	1	3	1	3	0	0	0		6	0	6	0	6	0	0	1	1	0	0	1	1	0	1	1	1	0	0	0	0		5/30/2017 0:00				8/22/2017 0:00	10/17/2017 0:00	5/30/2017 0:00	0	1		4/11/2017 0:00
0	3.2	0	3/5/2017 0:00	3/8/2017 0:00	0	0	3	1	3	0	3	3	3	0		6	0	6	0	6	6	6	1	1	0	0	1	1	0	0	1	1	1	1	1	1		4/4/2017 0:00		5/2/2017 0:00				3/8/2017 0:00	0	1		3/8/2017 0:00
0	1.8	0	3/6/2017 0:00	5/3/2017 0:00	0	0	3	1	0	0	0	3	0	0		6	0	0	0	0	6	0	1	1	0	0	0	0	0	0	0	0	1	1	0	0		4/27/2017 0:00	4/27/2017 0:00	6/8/2017 0:00	7/13/2017 0:00		10/5/2017 0:00	5/19/2017 0:00	0	1		3/6/2017 0:00	4/6/2017 0:00
0	3	0	6/27/2017 0:00	6/28/2017 0:00	1	0	3	1	0	0	3	3	0	0		6	0	6	0	6	6	0	1	1	0	0	0	0	0	0	1	1	1	1	0	0		7/14/2017 0:00	9/5/2017 0:00	11/7/2017 0:00			1/2/2018 0:00		0	0		6/27/2017 0:00	7/13/2017 0:00
0	2.3	0	8/17/2017 0:00	11/28/2017 0:00	1	0	3	3	1	0	3	3	3	0		6	6	0	0	6	6	6	1	1	1	1	0	0	0	0	1	1	1	1	0	0			8/31/2017 0:00	11/30/2017 0:00			2/1/2018 0:00		0	0			8/17/2017 0:00
0	2.8	0	4/13/2017 0:00	5/19/2017 0:00	1	0	3	1	0	0	3	0	3	0		6	0	0	0	6	0	6	1	1	0	0	0	0	0	0	1	1	0	0	1	1		5/11/2017 0:00	6/8/2017 0:00	8/3/2017 0:00		9/28/2017 0:00			0	0		4/13/2017 0:00	5/11/2017 0:00
0	3.5	0	9/14/2017 0:00	12/15/2017 0:00	0	0	3	3	1	0	3	0	3	0		6	6	0	0	6	0	6	1	1	1	1	0	0	0	0	1	1	0	0	1	1			10/23/2017 0:00	12/28/2017 0:00		2/22/2018 0:00		12/28/2017 0:00	0	1			9/14/2017 0:00
0	2.9	0	2/7/2017 0:00	2/7/2017 0:00	0	0	3	1	0	3	3	3	3	0		6	6	6	6	6	6	6	1	1	0	0	0	0	1	1	1	1	1	1	1	1		3/14/2017 0:00	4/25/2017 0:00					2/7/2017 0:00	0	0		2/7/2017 0:00	3/14/2017 0:00
	2.2	0	2/17/2017 0:00	4/10/2017 0:00	1	0	0	1	0	3	0	3	0	0		0	0	0	6	0	6	0		0	0	0	0	0	1	1	0	0	1	1	0	0	2/17/2017 0:00	3/17/2017 0:00	5/10/2017 0:00		7/18/2017 0:00		9/20/2017 0:00		0	0	1/4/2017 0:00	2/17/2017 0:00	3/31/2017 0:00
0	3	0			1	1	3	3	3	3	3	3	3	0		6	6	6	6	6	6	6	1	1	1	1	1	1	1	1	1	1	1	1	1	1									1	0
0	3.1	1	11/17/2017 0:00		1	1	3	3	1	3	3	3	3	4		6	6	0	6	6	6	6	1	1	1	1	0	0	1	1	1	1	1	1	1	1			11/11/2018 0:00						0	1			11/17/2017 0:00
0	3.1	0	6/20/2017 0:00	6/27/2017 0:00	0	0	3	1	0	3	3	0	3	0		6	0	6	6	6	0	6	1	1	0	0	0	0	1	1	1	1	0	1	1	1		6/30/2017 0:00	8/4/2017 0:00			12/5/2017 0:00		6/30/2017 0:00	0	0		6/20/2017 0:00	6/30/2017 0:00
0	2.17	0	8/4/2017 0:00		1	1	0	1	0	0	0	3	3	4		0	0	0	0	0	6	6	0	0	0	1	0	0	0	0	0	0	1	1	1	1	8/3/2017 0:00		9/15/2017 0:00	11/10/2017 0:00	1/5/2018 0:00				0	1	6/18/2017 0:00	8/4/2017 0:00	8/18/2017 0:00
0	2.8	0	8/15/2017 0:00	8/16/2017 0:00	0	0	3	1	3	0	0	0	3	0		6	0	6	0	0	0	6	1	1	0	0	0	1	0	0	0	0	0	0	1	1		9/12/2017 0:00		10/31/2017 0:00	12/5/2017 0:00	2/6/2018 0:00		8/16/2017 0:00	0	0		8/15/2017 0:00	9/4/2017 0:00
0		1	1/19/2017 0:00	1/19/2017 0:00	0	0	3	1	0	3	3	3	3	0		6	0	0	6	6	6	6	1	1	0	0	0	1	1	1	1	1	1	1	1	1		2/21/2017 0:00						1/19/2017 0:00	0	1		1/19/2017 0:00	2/21/2017 0:00
0	2.8	0	4/27/2017 0:00	6/30/2017 0:00	0	0	3	1	0	3	3	0	3	0		6	0	0	6	6	0	6	1	1	0	0	0	0	1	1	1	1	0	0	1	1		5/26/2017 0:00	8/18/2017 0:00			11/24/2017 0:00		8/18/2017 0:00	0	1		4/27/2017 0:00	5/25/2017 0:00
0	3	0	6/15/2017 0:00	6/19/2017 0:00	1	0	0	3	1	1	3	0	3	0		0	6	0	0	6	0	6	0	0	1	1	0	0		0	1	1	0	0	1	1	6/13/2017 0:00		7/18/2017 0:00	8/13/2017 0:00		12/12/2017 0:00			0	0	5/5/2017 0:00		6/15/2017 0:00
1	3.7	0	4/12/2017 0:00	5/19/2017 0:00	0	0	3	3	1	3	0	3	0	0		6	6	0	6	0	6	0	1	1	1	1	0	0	1	1	0	0	1	1	0	0			5/12/2017 0:00		7/7/2017 0:00		11/3/2017 0:00	6/8/2017 0:00	0	0			4/12/2017 0:00
0	3	0	3/21/2017 0:00	3/21/2017 0:00	0	0	3	1	3	0	3	3	0	0		6	0	6	0	6	6	0	1	1	0	0	1	1	0	0	1	1	1	1	0	0		4/18/2017 0:00		6/20/2017 0:00			8/15/2017 0:00	3/21/2017 0:00	0	0		3/21/2017 0:00
0	2.7	0	10/10/2017 0:00		1	1	3	1	0	3	3	3	3	3		6	0	0	6	6	6	6	1	1	0	0	0	0	1	1	1	1	1	1	1	1		10/10/2017 0:00	12/12/2017 0:00						0	0		9/14/2017 0:00	10/10/2017 0:00
0		1			1	1	3	3	3	3	3	3	3	4		6	6	6	6	6	6	6	1	1	1	1	1	1	1	1	1	1	1	1	1	1									1	2
0		1	8/3/2017 0:00	9/1/2017 0:00	0	0	3	1	0	0	0	0	3	0		6	0	0	6	0	0	6	1	1	0	0	0	0	0	0	0	0	0	0	1	1		9/7/2017 0:00	10/5/2017 0:00	11/9/2017 0:00	1/11/2018 0:00	3/8/2018 0:00		9/27/2017 0:00	0	0		8/3/2017 0:00	9/7/2017 0:00
0	3.1	0	3/9/2017 0:00	3/9/2017 0:00	0	0	3	1	3	3	3	3	3	0		6	6	6	6	6	6	6	1	1	0	0	1	1	1	1	0	0	1	1	1	1		4/2/2017 0:00			8/1/2017 0:00			3/9/2017 0:00	0	0		3/9/2017 0:00
0	3	0	1/26/2017 0:00	3/15/2017 0:00	1	0	3	1	0	0	0	3	3	0		6	0	0	0	0	6	6	1	1	0	1	0	1	0	1	0	1	1	1	1	1								3/24/2017 0:00	0	0		1/26/2017 0:00	2/24/2017 0:00
0	2.6	0	6/13/2017 0:00	8/22/2017 0:00	1	0	3	3	1	3	3	3	0	0		6	6	0	6	6	6	0	1	1	1	1	0	0	1	1	1	1	1	1	0	0			7/11/2017 0:00				12/5/2017 0:00		0	1			6/13/2017 0:00
0	2.7	0	3/24/2017 0:00	3/24/2017 0:00	0	0	3	3	1	0	0	0	3	4		6	6	0	0	0	0	6	1	1	1	1	0	0	0	0	0	0	0	0	1	1			4/18/2017 0:00	5/16/2017 0:00	6/13/2017 0:00	8/15/2017 0:00		3/24/2017 0:00	0	1			3/24/2017 0:00
0	2.8	0	3/23/2017 0:00	4/19/2017 0:00	0	0	0	1	0	0	3	3	3	0		0	0	0	0	6	6	6	0	0	0	0	0	0	0	0	1	1	1	1	1	1	3/16/2017 0:00	4/21/2017 0:00	5/26/2017 0:00	8/18/2017 0:00				4/21/2017 0:00	0	1	2/7/2017 0:00	3/23/2017 0:00	4/28/2017 0:00
0	3.2	0	6/28/2017 0:00		1	1	3	1	3	3	3	3	3	4		6	0	6	6	6	6	6	1	1	0	0	1	1	1	1	1	1	1	1	1	1		8/18/2017 0:00							0	0		6/28/2017 0:00
0	3.2	0	7/4/2017 0:00	7/10/2017 0:00	1	0	3	1	3	3	0	3	0	0		6	0	6	6	0	6	0	1	1	0	0	1	1	1	1	0	0	1	1	0	0		7/19/2017 0:00			11/21/2017 0:00		1/23/2018 0:00		0	1		7/4/2017 0:00
0	3.4	0	8/28/2017 0:00	9/5/2017 0:00	1	0	3	1	0	0	3	3	3	0		6	0	0	0	6	6	6	1	1	0	0	0	0	0	0	1	1	1	1	1	1		9/26/2017 0:00	10/24/2017 0:00	12/19/2017 0:00					0	0		8/28/2017 0:00	9/26/2017 0:00
0	4.2	0	9/14/2017 0:00	12/15/2017 0:00	0	0	3	1	0	0	0	0	3	0		6	0	0	0	0	0	6	1	1	0	0	0	0	0	0	0	0	0		1	1		10/12/2017 0:00	11/9/2017 0:00	12/7/2017 0:00	1/4/2018 0:00	3/8/2018 0:00		1/4/2018 0:00	0	0		9/14/2017 0:00	10/12/2017 0:00
0	3.1	0	5/31/2017 0:00	9/1/2017 0:00	0	0	3	1	0	3	0	3	0	0		6	0	0	6	0	6	0	1	1	0	1	0	0	1	1	0	0	1	1	0	0			7/25/2017 0:00		10/24/2017 0:00		12/19/2017 0:00	10/24/2017 0:00	0	1		5/31/2017 0:00	6/27/2017 0:00
0	3.5	0	3/21/2017 0:00		1	1	3	1	0	0	3	0	0	4		6	0	0	0	6	0	6	1	1	0	0	0	0	0	0	1	1	0	0	1	1		4/18/2017 0:00	5/16/2017 0:00	7/18/2017 0:00		9/12/2017 0:00			0	1		3/21/2017 0:00	4/18/2017 0:00
0	3.1	0	3/14/2017 0:00	3/14/2017 0:00	0	0	3	1	3	3	0	3	0	0		6	0	0	6	0	6	0	1	1	0	0	0	0	1	1	0	0	1	1	0	0		4/4/2017 0:00	6/6/2017 0:00		8/1/2017 0:00		8/26/2017 0:00	3/14/2017 0:00	0	0		3/14/2017 0:00	4/4/2017 0:00
0	3	0	2/22/2017 0:00	3/2/2017 0:00	0	0	3	1	3	0	0	0	0	0		6	0	6	0	0	0	0	1	1	0	0	1	1	0	0	0	0	0	0	0	0		3/21/2017 0:00		4/18/2017 0:00	5/16/2017 0:00	7/18/2017 0:00	9/12/2017 0:00	3/2/2017 0:00	0	0		2/21/2017 0:00
0		1		9/1/2017 0:00	1	0	3	3	3	3	3	3	3	0		6	6	6	6	6	6	6	1	1	1	1	1	1	1	1	1	1	1	1	1	1									1	2
0		1	3/6/2017 0:00		1	1	3	3	1	3	0	3	0	4		6	6	0	6	0	6	0	1	1	1	1	0	0	1	1	0	0	1	1	0	0			4/5/2017 0:00		7/10/2017 0:00		9/6/2017 0:00		0	0			3/6/2017 0:00
0	2.9	0	8/28/2017 0:00	11/30/2017 0:00	1	0	0	1	3	0	0	3	3	0		0	0	6	0	0	6	6	0	0	0	0	1	1	0	0	0	0	0	0	1	1	8/22/2017 0:00	10/25/2017 0:00		11/22/2017 0:00	12/21/2017 0:00	1/18/2018 0:00			0	1	7/11/2017 0:00	8/28/2017 0:00
0	3.5	0	8/15/2017 0:00	8/16/2017 0:00	1	0	3	1	0	0	3	0	3	0		6	0	0	0	6	0	6	1	1	0	0	0	0	0	0	1	1	0	0	1	1		8/29/2017 0:00	10/24/2017 0:00	12/12/2017 0:00		2/13/2018 0:00			0	1		8/15/2017 0:00	8/29/2017 0:00
0		1		6/9/2017 0:00	0	0	3	3	3	3	3	3	3	4		6	6	6	6	6	6	6	1	1	1	1	1	1	1	1	1	1	1	1	1	1								7/4/2017 0:00	1	2
0	3	0	9/5/2017 0:00	9/5/2017 0:00	0	0	3	1	3	0	3	3	3	0		6	0	6	0	6	6	6	1	1	1	0	1	1	0	0	1	1	1	1	1	1		8/6/2017 0:00		12/5/2017 0:00				11/6/2017 0:00	0	0
0	3.1	0	10/24/2017 0:00	10/27/2017 0:00	0	0	3	1	0	3	3	3	3	4		6	0	0	6	6	6	6	1	1	0	0	0	0	1	1	1	1	1	1	1	1		11/21/2017 0:00	12/26/2017 0:00					11/28/2017 0:00	0	1		10/24/2017 0:00	10/28/2017 0:00
0	3.3	0	9/25/2017 0:00	11/30/2017 0:00	1	0	0	3	1	3	0	0	3	0		0	6	0	6	0	0	6	0	0	1	1	0	0	1	1	0	0	0	0	1	1	9/5/2017 0:00		10/24/2017 0:00		12/14/2017 0:00	1/18/2018 0:00			0	0	7/25/2017 0:00		9/25/2017 0:00
0	3	0	10/10/2017 0:00	10/27/2017 0:00	0	0	3	3	3	1	3	3	3	0		6	6	6	0	6	6	6	1	1	1	1	1	1	0	0	1	1	1	1	1	1				10/29/2017 0:00				11/21/2017 0:00	0	0
0	3.3	0	10/13/2017 0:00	11/30/2017 0:00	1	0	3	1	0	3	3	3	3	0		6	0	0	6	6	6	6	1	1	0	0	0	0	1	1	1	1	1	1	1	1		10/26/2017 0:00	1/30/2018 0:00						0	1		10/13/2017 0:00	10/31/2017 0:00
0	3.7	0	10/31/2017 0:00	11/1/2017 0:00	0	0	3	1	0	3	3	3	3	0		6	0	0	6	6	6	6	1	1	0	0	0	0	1	1	1	1	1	1	1	1		12/5/2017 0:00	1/9/2018 0:00					12/5/2017 0:00	0	0		10/31/2017 0:00	12/5/2017 0:00
0	3.3	0	11/3/2017 0:00	11/7/2017 0:00	1	0	3	1	3	3	3	3	3	0		6	0	6	6	6	6	6	1	1	0	0	1	1	1	1	1	1	1	1	1	1		12/19/2017 0:00							0	0		11/3/2017 0:00
0	3.5	0	6/15/2017 0:00	8/25/2017 0:00	0	0	3	3	1	0	0	0	0	0		6	6	0	0	0	0	0	1	1	1	1	0	0	0	0	0	0	0	0	0	0			7/20/2017 0:00	8/24/2017 0:00	9/28/2017 0:00	10/26/2017 0:00	12/28/2017 0:00	8/31/2017 0:00	0	0			6/15/2017 0:00
0	4.4	0	6/22/2017 0:00	9/22/2017 0:00	0	0	3	1	3	0	0	0	3	0		6	0	6	0	6	0	6	1	1	0	0	1	1	0	0	0	0	0	0	1	1		7/13/2017 0:00		8/24/2017 0:00	9/21/2017 0:00	11/25/2017 0:00		9/29/2017 0:00	0	1		6/22/2017 0:00
0	2.4	0	6/22/2017 0:00	8/22/2017 0:00	0	0	3	1	0	0	0	0	3	0		6	0	0	0	0	0	6	1	1	0	0	0	0	0	0	0	1	0	0	1	1		7/20/2017 0:00	8/24/2017 0:00	9/21/2017 0:00	10/19/2017 0:00	12/14/2017 0:00		9/21/2017 0:00	0	0		6/22/2017 0:00	7/20/2017 0:00
0	2.6	0	4/13/2017 0:00	5/19/2017 0:00	0	0	3	3	1	3	0	0	3	0		6	6	0	6	0	0	6	1	1	1	1	0	1	1	1	0	0	0	0	1	1					7/20/2017 0:00	9/21/2017 0:00		5/22/2017 0:00	0	0			4/13/2017 0:00
0	2.8	0	5/9/2017 0:00	6/14/2017 0:00	0	0	3	3	1	3	0	0	0	0		6	6	0	6	0	0	0	1	1	1	1	0	0	1	1	0	0	0	0	0	0			7/27/2017 0:00		8/24/2017 0:00	9/28/2017 0:00	11/30/2017 0:00	6/15/2017 0:00	0	0			5/9/2017 0:00
0	3.8	0	4/24/2017 0:00	7/20/2017 0:00	0	0	3	3	3	1	3	3	3	0		6	6	6	6	0	6	0	1	1	1	1	1	1	0	0	0	0	1	1	0	0				5/25/2017 0:00	7/20/2017 0:00		9/21/2017 0:00	9/21/2017 0:00	0	0
0	3.9	0		1/19/2017 0:00	0	0	3	3	0	0	3	3	3	0		6	6	0	0	6	6	6	1	1	1	1	0	0	0	0	1	1	0	0	1	1			2/2/2017 0:00	4/20/2017 0:00		7/13/2017 0:00		2/23/2017 0:00	1	0			1/5/2017 0:00
0	3.5	0	4/13/2017 0:00	5/30/2017 0:00	1	0	0	3	1	0	3	0	3	0		0	6	0	0	6	0	6	0	0	1	1	0	0	0	0	1	1	0	0	1	1	4/7/2017 0:00		6/9/2017 0:00	6/30/2017 0:00		9/15/2017 0:00			0	1	2/23/2017 0:00		4/13/2017 0:00
0	3.5	0	5/3/2017 0:00	7/5/2017 0:00	0	0	0	3	1	0	0	0	3	0		0	6	0	0	0	0	6	0	0	1	1	0	0	0	0	0	0	0	0	1	1	5/3/2017 0:00		6/2/2017 0:00	7/7/2017 0:00	9/8/2017 0:00	12/1/2017 0:00		7/5/2017 0:00	0	0	3/5/2017 0:00		5/3/2017 0:00
0	3.2	0	4/6/2017 0:00	5/3/2017 0:00	0	0	3	0	0	1	0	3	0	0		6	0	0	0	0	6	0	1	1	0	0	0	0	0	0	0	0	1	1	0	0		4/27/2017 0:00	6/1/2017 0:00	6/29/2017 0:00	8/3/2017 0:00		9/29/2017 0:00	5/19/2017 0:00	0	0		4/6/2017 0:00	4/27/2017 0:00
0	3	0	2/10/2017 0:00		0	1	3	0	1	3	3	0	3	0		6	0	0	6	6	0	6	1	1	0	0	0	0	1	1	1	1	0	0	1	1		2/6/2017 0:00	4/7/2017 0:00			8/4/2017 0:00		5/5/2017 0:00	0	1		1/6/2017 0:00	2/10/2017 0:00
0	3.2	0		5/19/2017 0:00	0	0	3	0	0	3	3	0	3	0		6	0	0	6	6	0	6	1	1	0	0	0	0	1	1	1	1	0	0	1	1		5/11/2017 0:00	7/20/2017 0:00			9/21/2017 0:00		5/22/2017 0:00	1	0		4/13/2017 0:00	5/25/2017 0:00
0	2.9	0	4/19/2017 0:00	5/4/2017 0:00	0	0	0	1	0	3	3	3	3	0		0	0	0	6	6	6	6	0	0	0	0	0	0	1	1	1	1	1	1	1	1	4/14/2017 0:00	5/19/2017 0:00	8/1/2017 0:00					7/15/2017 0:00	0	1	3/2/2017 0:00	4/19/2017 0:00	5/19/2017 0:00
0	3	0	8/17/2017 0:00	11/22/2017 0:00	1	0	3	3	1	0	0	0	0	0		6	6	0	0	0	0	0	1	1	1	1	0	0	0	0	0	0	0	0	0	0		8/31/2017 0:00	8/31/2017 0:00	10/5/2017 0:00	11/16/2017 0:00	12/14/2017 0:00	2/22/2018 0:00		0	1			8/17/2017 0:00
0	3.6	0	7/27/2017 0:00		1	1	0	1	3	3	3	0	0	4		0	0	6	6	6	0	0	0	0	0	0	1	1	1	1	1	1	0	0	0	0	7/24/2017 0:00	9/22/2017 0:00				1/5/2018 0:00	5/2/2018 0:00		0	0	6/11/2017 0:00	7/27/2017 0:00
0		1	4/21/2017 0:00	5/18/2017 0:00	1	0	0	1	0	3	0	3	3	4		0	0	0	6	0	0	6	0	0	0	0	0	0	1	1	0	0	0	0	1	1	4/23/2017 0:00	5/19/2017 0:00	7/14/2017 0:00		8/18/2017 0:00	9/20/2017 0:00			0	1	3/27/2017 0:00	4/21/2017 0:00	5/19/2017 0:00
0	3	0	8/25/2017 0:00	9/22/2017 0:00	0	0	0	1	0	0	3	0	0	0		0	0	0	0	6	0	6	0	0	0	0	0	0	0	0	1	1	0	0	0	0	7/24/2017 0:00	8/25/2017 0:00	9/23/2017 0:00	10/20/2017 0:00		1/5/2018 0:00	3/9/2018 0:00	9/22/2017 0:00	0	0	6/11/2017 0:00	7/26/2017 0:00	8/25/2017 0:00
0	3.6	0	7/27/2017 0:00	11/14/2017 0:00	1	0	0	1	3	3	3	0	0	0		0	0	6	6	6	0	0	0	0	0	0	1	1	1	1	1	1	0	0	0	0	7/24/2017 0:00	9/22/2017 0:00				12/5/2017 0:00	1/5/2018 0:00		0	0	6/11/2017 0:00	7/27/2017 0:00
0		1			1	1	3	3	3	3	3	3	3	4		0	6	6	6	6	6	6	0	0	1	1	1	1	1	1	1	1	1	1	1	1	8/25/2017 0:00								1	1	7/16/2017 0:00
0	3.2	0	5/25/2017 0:00	5/26/2017 0:00	0	0		1	0	0	3	0	3	0		6	0	0	0	6	0	6	1	1	0	0	0	0	0	0	1	1	0	0	1	1		6/27/2017 0:00	8/1/2017 0:00	9/26/2017 0:00		11/28/2017 0:00		8/1/2017 0:00	0	1		5/26/2017 0:00	6/27/2017 0:00
0	4	0	7/11/2017 0:00	9/19/2017 0:00	0	0	0	1	0	3	3	3	3	0		0	0	0	6	6	6	6	0	0	0	0	0	0	1	1	1	1	1	1	1	1	8/1/2017 0:00	8/30/2017 0:00	10/27/2017 0:00					9/20/2017 0:00	0	1	6/18/2017 0:00	7/11/2017 0:00	8/30/2017 0:00
0	2.7	0	12/2/2016 0:00	12/21/2016 0:00	0	0	0	3	1	3	0	0	0	0		0	6	0	6	0	0	0	0	0	1	1	0	0	1	1	0	0	0	0	0	0	11/29/2016 0:00		2/10/2017 0:00		3/24/2017 0:00	4/28/2017 0:00	5/19/2017 0:00	12/20/2016 0:00	0	0	10/13/2016 0:00		12/2/2016 0:00
0		1	6/27/2017 0:00	6/28/2017 0:00	0	0	3	1	3	3	3	0	1	0		6	0	6	6	6	0	0	1	1	0	0	1	1	1	1	1	1	0	0	0	0		7/24/2017 0:00				11/28/2017 0:00	12/24/2017 0:00	7/25/2017 0:00	0	1		6/27/2017 0:00
0	3.5	0	3/9/2017 0:00	3/21/2017 0:00	0	0	3	1	3	0	3	3	0	0		6	0	6	0	6	6	0	1	1	0	0	1	1	0	0	0	1	1	1	0	0		4/11/2017 0:00		5/23/2017 0:00			9/26/2017 0:00	3/21/2017 0:00	0	0		3/9/2017 0:00
0		1	8/11/2017 0:00	9/19/2017 0:00	0	0	3	0	1	0	0	3	0	0		6	0	0	0	0	6	0	1	1	0	0	0	0	0	0	0	0	1	1	0	0		8/11/2017 0:00	9/8/2017 0:00	10/6/2017 0:00	11/10/2017 0:00		1/12/2018 0:00	9/21/2017 0:00	0	0		7/10/2017 0:00	8/11/2017 0:00
0	3.2	0	5/3/2017 0:00	6/28/2017 0:00	1	0	3	3	3	1	3	0	3	0		6	6	6	0	6	0	6	1	1	1	1	1	1	0	0	1	1	0	0	1	1				6/13/2017 0:00		8/15/2017 0:00			0	1
0	3.5	0	8/1/2017 0:00	11/14/2017 0:00	1	0	0	3	1	0	0	0	0	0		0	6	0	0	0	0	0	0	0	1	1	1	1	0	0	0	0	0		0	0	8/1/2017 0:00			10/6/2017 0:00	11/10/2017 0:00	12/8/2017 0:00	2/16/2018 0:00		0	0	6/18/2017 0:00		8/1/2017 0:00
0	3.7	0	2/14/2017 0:00	3/15/2017 0:00	0	0	3	1	0	0	0	0	3	0		6	0	0	0	0	0	6	1	1	0	0	0	0	0	0	0	0	0	0	1	1		3/17/2017 0:00	4/24/2017 0:00	5/26/2017 0:00	6/22/2017 0:00	8/25/2017 0:00		3/17/2017 0:00	0	1		2/14/2017 0:00	3/24/2017 0:00
0	3	0	4/6/2017 0:00	5/4/2017 0:00	1	0	3	1	3	0	3	3	0	0		6	0	6	0	6	6	0	1	1	0	0	1	1	0	0	1	1	1	1	0	0		5/3/2017 0:00		7/4/2017 0:00			11/28/2017 0:00		0	0		4/6/2017 0:00
0	2	0	8/8/2017 0:00	8/31/2017 0:00	0	0	0	3	3	1	3	3	3	0		0	6	6	0	6	0	6	0	0	1	1	1	1	0	0	1	1	0	0	1	1	7/12/2017 0:00			10/6/2017 0:00		12/1/2017 0:00		9/11/2017 0:00	0	1	5/31/2017 0:00
0	2.8	0	7/26/2017 0:00	7/26/2017 0:00	1	0	3	3	3	3	1	0	0	0		6	6	6	6	0	0	6	1	1	1	1	1	1	1	1	0	0	0	0	1	1					8/22/2017 0:00	9/26/2017 0:00			0	0
0	3	0	7/5/2017 0:00	8/24/2017 0:00	1	0	0	3	1	0	0	0	3	0		0	6	0	0	0	0		0	0	1	1	0	0	0	0	0	0	0	0	1	1	7/5/2017 0:00		8/25/2017 0:00	9/22/2017 0:00	10/20/2017 0:00	11/22/2017 0:00			0	0	5/24/2017 0:00		7/5/2017 0:00
0	3.4	0	8/10/2017 0:00	9/6/2017 0:00	1	0	0	3	3	1	0	0	3	0		0	6	6	0	0	0	6	0	0	1	1	1	1	0	0	0	0	0	0	1	1	6/27/2017 0:00			10/13/2017 0:00	10/6/2017 0:00	11/3/2017 0:00			0	0	5/13/2017 0:00
0		1	8/31/2017 0:00		1	1	3	1	3	0	0	0	0	4		6	0	6	0	0	0	0	1	1	0	0	1	1	0	0	0	0	0	0	0	0		9/29/2017 0:00		11/3/2017 0:00	12/5/2017 0:00	12/29/2017 0:00	1/26/2018 0:00		0	0		8/31/2017 0:00
0	3.3	0	1/3/2017 0:00	1/25/2017 0:00	0	0	0	3	1	3	0	3	0	0		0	6	0	6	0	6	0	0	0	1	1	0	0	1	1	0	0	1	1	0	0	1/3/2017 0:00		3/17/2017 0:00		5/19/2017 0:00		7/21/2017 0:00	1/25/2017 0:00	0	1	11/19/2016 0:00		1/3/2017 0:00
0	3.5	0	9/6/2017 0:00		1	1	0	3	1	0	0	0	3	4		0	6	0	0	0	0	6	0	0	1	1	0	0	0	0	0	0	0	0	1	1	9/12/2017 0:00		10/6/2017 0:00	11/22/2017 0:00	12/22/2017 0:00	1/12/2018 0:00			0	1	7/30/2017 0:00		9/6/2017 0:00
0		1	3/15/2017 0:00	4/11/2017 0:00	1	0	3	3	1	3	0	3	0	0		6	6	0	6	0	6	0	1	1	1	1	0	0	1	1	0	0	1	1	0	0			4/20/2017 0:00		7/21/2017 0:00		10/20/2017 0:00		0	0			3/15/2017 0:00
0	2.6	0	1/6/2017 0:00	1/26/2017 0:00	1	0	0	3	1	0	3	0	0	0		0	6	0	0	6	0	0	0	0	1	1	0	1	0	0	1	1	0	0	0	0	12/11/2016 0:00			3/10/2017 0:00		6/16/2017 0:00	8/25/2017 0:00		0	0	11/28/2016 0:00		1/6/2017 0:00
0	3.1	0	3/9/2017 0:00	4/24/2017 0:00	0	0	0	3	1	0	3	0	3	0		0	6	0	0	6	0	6	0	0	1	1	0	0	0	0	1	1	0	0	1	1	3/10/2017 0:00		4/3/2017 0:00	5/19/2017 0:00		7/14/2017 0:00		4/24/2017 0:00	0	1	1/31/2017 0:00		3/9/2017 0:00
0	3.9	0	4/10/2017 0:00	5/4/2017 0:00	1	0	0	3	1	0	3	0	3	0		0	6	0	0	6	0	6	0	0	1	1	0	0	0	0	1	1	0	0	1	1	3/31/2017 0:00		5/12/2017 0:00	7/14/2017 0:00		10/13/2017 0:00			0	2	2/16/2017 0:00		4/10/2017 0:00
0	2.5	0	6/13/2017 0:00	8/30/2017 0:00	0	0	0	1	0	0	0	0	0	0		0	6	0	0	0	0	0	0	0	0	0	0	0	0	0	0	0	0	0	0	0	6/13/2017 0:00	7/21/2017 0:00	8/25/2017 0:00	9/15/2017 0:00	10/27/2017 0:00	11/17/2017 0:00	12/22/2017 0:00	9/5/2017 0:00	0	1	5/1/2017 0:00	6/13/2017 0:00	7/21/2017 0:00
0	3.5	0	2/10/2017 0:00	3/14/2017 0:00	0	0	3	3	1	3	3	3	0	0		6	6	0	6	6	6	0	1	1	1	1	0	0	1	1	1	1	1	1	0	0			3/10/2017 0:00				7/24/2017 0:00	3/15/2017 0:00	0	1			2/10/2017 0:00
0	3.3	0	10/17/2017 0:00		1	1	0	1	3	0	3	3	3	4		0	0	6	0	6	6	6	0	0	0	0	1	1	0	0	1	1	1	1	1	1	10/17/2017 0:00	12/15/2017 0:00		1/12/2018 0:00					0	0	9/3/2017 0:00	10/17/2017 0:00
0	2.8	0			1	1	0	3	3	3	3	3	3	4		0	6	6	6	6	6	6	0	0	1	1	1	1	1	1	1	1	1	1	1	1	9/4/2017 0:00								1	1	7/27/2017 0:00
0	2.8	0			1	1	3	3	0	0	0	0		4		6	6	0	0	0	0	0	1	1	1	1	0	0	0	0	0	0	0	0	0	0			10/6/2017 0:00	11/3/2017 0:00	12/5/2017 0:00	12/29/2017 0:00	3/2/2018 0:00		1	1			9/4/2017 0:00
0		1	9/22/2017 0:00		1	1	0	1	3	0	0	3	3	4		0	0	6	0	0	6	6	0	0	0	0	1	1	0	0	0	0	1	1	1	1	9/22/2017 0:00	10/27/2017 0:00		12/22/2017 0:00	1/19/2018 0:00				0	1	8/12/2017 0:00	9/22/2017 0:00
0	3.8	0	9/8/2017 0:00		0	1	0	3	1	3	0	3	3	4		0	6	0	6	0	6	6	0	0	1	1	0	0	1	1	0	0	1	1	1	1	9/4/2017 0:00		11/3/2017 0:00		12/29/2017 0:00			10/12/2017 0:00	0	0	7/24/2017 0:00		9/8/2017 0:00
0	3	0	8/30/2017 0:00	9/19/2017 0:00	0	0	3	3	1	3	0	0	3	0		6	6	0	6	0	0	6	1	1	1	1	0	0	1	1	0	0	0	1	1	1			9/29/2017 0:00		11/3/2017 0:00			9/27/2017 0:00	0	0			8/30/2017 0:00
0		1	7/21/2017 0:00	8/30/2017 0:00	0	0	0	1	3	0	0	0	0	0		0	0	6	0	0	0	0	0	0	0	0	1	1	0	0	0	0	0	0	0	0	7/21/2017 0:00	8/25/2017 0:00		9/22/2017 0:00	11/24/2017 0:00	12/22/2017 0:00	1/26/2018 0:00	8/28/2017 0:00	0	1	6/9/2017 0:00	7/21/2017 0:00
0	4.1	0	6/29/2017 0:00	8/30/2017 0:00	0	0	3	1	0	0	0	0	0	0		6	0	0	0	0	0	0	1	1	0	0	0	0	0	0	0	0	0	0		0		7/28/2017 0:00	8/25/2017 0:00	9/22/2017 0:00	10/20/2017 0:00	11/17/2017 0:00	12/22/2017 0:00	9/5/2017 0:00	0	1		6/29/2017 0:00	7/28/2017 0:00
0	3.5	0	8/9/2017 0:00	8/30/2017 0:00	0	0	0	3	1	0	0	0	0	0		0	6	0	0	0	0	0	0	0	1	1	0	0	0	0	0	0	0	0	0		8/9/2017 0:00		8/22/2017 0:00	10/27/2017 0:00	11/17/2017 0:00	12/22/2017 0:00	1/26/2018 0:00	8/31/2017 0:00	0	0	6/28/2017 0:00		8/9/2017 0:00
0	3.5	0	7/11/2017 0:00	8/23/2017 0:00	0	0	0	1	0	3	0	0	0	0		0	0	0	6	0	6	0	0	0	0	0	0	0	1	1	0	0	1	1	0	0	7/13/2017 0:00	8/8/2017 0:00	9/20/2017 0:00		12/15/2017 0:00		2/23/2018 0:00	8/25/2017 0:00	0	0	6/15/2017 0:00	7/11/2017 0:00	8/8/2017 0:00
0	3.6	0	8/1/2017 0:00	9/20/2017 0:00	1	0	0	3	1	0	3	3	3	0		0	6	0	0	6	6	6	0	0	1	1	0	0	0	0	1	1	1	1	1	1	8/2/2017 0:00		8/25/2017 0:00	10/17/2017 0:00					0	1	6/21/2017 0:00		8/1/2017 0:00
0	3.1	0	1/17/2017 0:00	2/1/2017 0:00	0	0		3	1	0	0	0	0	0			6	0	0	0	0	0	0	1	1	1	0	1	0	0	0	0	0	0	0	0				3/17/2017 0:00	4/21/2017 0:00	5/19/2017 0:00	6/16/2017 0:00	2/17/2017 0:00	0	1	11/26/2016 0:00		1/17/2017 0:00
0	3.7	0	7/11/2017 0:00	8/23/2017 0:00	0	0	0	3	1	0	0	0	0	0		0	6	0	0	0	0	0	0	1	1	1	0	0	0	0	0	0	0	0	0	0			8/25/2017 0:00	9/22/2017 0:00	10/20/2017 0:00	11/17/2017 0:00	12/15/2017 0:00	8/25/2017 0:00	0	0	5/30/2017 0:00		7/11/2017 0:00
0		1	9/5/2017 0:00	10/11/2017 0:00	0	0	0	3	1	0	0	3	3	0		0	6	0	0	0	6	6	0	0	1	1	0	0	0	0	0	0	1	1	1	1	9/4/2017 0:00		10/3/2017 0:00	11/24/2017 0:00	1/26/2018 0:00			10/13/2017 0:00	0	1	7/24/2017 0:00		9/5/2017 0:00
0	3.5	0	4/11/2017 0:00	5/3/2017 0:00	0	0	3	0	1	0	3	0	0	0		6	0		0	6	0	0	1	1	0	0	0	0	0	0	1	1	0	0	0	0		4/12/2017 0:00	5/10/2017 0:00	7/18/2017 0:00		8/22/2017 0:00	10/17/2017 0:00	5/17/2017 0:00	0	0		3/1/2017 0:00	4/11/2017 0:00
0	3.2	0			1	1	0	3	3	3	3	3	3	4		0	5	6	6	6	6	6	0	0	1	1	1	1	1	1	1	1	1	1	1	1	3/26/2017 0:00								1	0	2/12/2017 0:00
0	3	0	3/21/2017 0:00	4/12/2017 0:00	0	0	0	1	0	0	0	3	0	0		0	0	0	0	0	6	0	0	0	0	0	0	0	0	0	0	0	1	1	0	0	3/19/2017 0:00	4/18/2017 0:00	5/23/2017 0:00	6/20/2017 0:00	8/22/2017 0:00		10/24/2017 0:00	4/18/2017 0:00	0	1	2/5/2017 0:00	3/21/2017 0:00	4/18/2017 0:00
0		1	3/29/2017 0:00	4/19/2017 0:00	0	0	3	0	3	1	3	3	0	0		6	0	6	0	6	6	0	1	1	0	1	1	1	0	1	1	1	1	1	0	0							6/30/2017 0:00	6/2/2017 0:00	0	1		1/4/2017 0:00
0	3	0	5/16/2017 0:00	6/14/2017 0:00	0	0	0	3	1	0	0	3		0		0	6	0	0	0	6	0	0	0	1	1	0	0	0	0	0	0	1	1	0	0	4/28/2017 0:00		6/3/2017 0:00	7/15/2017 0:00	9/26/2017 0:00		12/12/2017 0:00	6/20/2017 0:00	0	0	3/15/2017 0:00		5/16/2017 0:00
0		1	3/29/2017 0:00	4/19/2017 0:00	0	0	3	0	3	1	3	3	0	0		6	0	6	0	6	6	0	1	1	0	1	1	1	0	1	1	1	1	1	0	0							6/30/2017 0:00	6/2/2017 0:00	0	0		1/4/2017 0:00
0		1	1/25/2017 0:00	2/23/2017 0:00	0	0	0	3	1	3	3	3	3	0		0	6	0	6	6	6	6	0	1	1	1	0	0	1	1	1	1	1	1	1	1			2/24/2017 0:00					3/23/2017 0:00	0	1	11/26/2016 0:00		1/25/2017 0:00
0	3.5	0	6/9/2017 0:00	8/30/2017 0:00	0	0	0	3	1	0	0	0	0	0		0	6	0	0	0	0	0	0	1	1	1	0	1	0	0	0	0	0	0	0	0				8/26/2017 0:00	9/22/2017 0:00	10/24/2017 0:00	11/21/2017 0:00	9/22/2017 0:00	0	1	4/25/2017 0:00		6/9/2017 0:00
0	2.7	0	2/9/2017 0:00	3/30/2017 0:00	1	0	3	3	3	1	0	0	0	0		6	6	6	0	0	0	0	1	1	1	1	1	1	0	0	0	0	0	0	0	0				3/30/2017 0:00	4/27/2017 0:00	5/25/2017 0:00	6/29/2017 0:00		0	0
0		1	3/21/2017 0:00	4/12/2017 0:00	0	0	3	1	0	0	0	0	3	0		6	0	0	0	0	0	6	1	1	0	0	0	0	0	0	0	0	0	0	1	1		4/18/2017 0:00	5/16/2017 0:00	6/13/2017 0:00	7/18/2017 0:00	9/19/2017 0:00		4/18/2017 0:00	0	0		3/21/2017 0:00	4/18/2017 0:00
0		1			1	1	3	3	3	3	3	3	3	0		6	6	6	6	6	6	6	1	1	1	1	1	1	1	1	1	1	1	1	1	1									1	2
0	3.1	0	6/28/2017 0:00		1	1	0	1	0	0	0	0	0	4		0	0	0	0	0	0	0	0	0	0	0	0	0	0	0	0	0	0	0	0	0	6/28/2017 0:00	7/25/2017 0:00	8/24/2017 0:00	9/26/2017 0:00	10/20/2017 0:00	11/21/2017 0:00	12/22/2017 0:00		0	0	5/11/2017 0:00	6/28/2017 0:00	7/27/2017 0:00
0	3.5	0	12/29/2016 0:00	2/6/2017 0:00	0	0	3	1	0	3	0	0	0	0		6	0	6	6	0	0	0	1	1	0	0	0	0	1	1	0	0	0	0	0	0		1/26/2017 0:00	3/23/2017 0:00		4/27/2017 0:00	5/25/2017 0:00	6/29/2017 0:00	2/23/2017 0:00	0	1		12/29/2016 0:00	2/16/2017 0:00
0		1	2/17/2017 0:00	3/28/2017 0:00	0	0	3	1	0	3	0	3	0	0		6	6	0	6	0	6	0	1	1	0	0	0	0	1	1	0	0	1	1	0	0		3/14/2017 0:00	5/9/2017 0:00		7/11/2017 0:00		9/12/2017 0:00	5/9/2017 0:00	0	2		2/17/2017 0:00	3/13/2017 0:00
0		1	6/27/2017 0:00		0	1	3	3	3	3	3	3	1	0		6	6	6	6	6	6	0	1	1	1	1	1	1	1	1	1	1	1	1	0	0							7/25/2017 0:00	10/10/2017 0:00	0	1
0	3	0	4/6/2017 0:00	5/3/2017 0:00	0	0	3	3	1	0	3	0	3	0		6	6	0	0	6	0	6	1	1	1	1	0	0	0	0	1	1	0	0	1	1			5/2/2017 0:00	7/11/2017 0:00		9/12/2017 0:00		7/17/2017 0:00	0	1			4/6/2017 0:00
0	3	0	3/23/2017 0:00	4/13/2017 0:00	1	0	0	1	0	0	0	0	3	0		0	0	0	0	0	0	6	0	0	0	0	0	0	0	0	0	0	0	1	1	1	3/23/2017 0:00	4/27/2017 0:00	5/25/2017 0:00	6/29/2017 0:00	7/27/2017 0:00	9/28/2017 0:00			0	0	2/9/2017 0:00	3/23/2017 0:00	4/27/2017 0:00
0	3	0	4/10/2017 0:00	5/3/2017 0:00	1	0	0	3	1	3	3	3	3	1		0	6	0	6	6	6	6	0	0	1	1	0	0	1	1	1	1	1	1	1	1	4/10/2017 0:00		5/5/2017 0:00						0	1	2/25/2017 0:00		4/10/2017 0:00
0	3.2	0	7/27/2017 0:00	8/30/2017 0:00	1	0	0	3	1	3	3	3	3	0		0	6	0	6	6	6	6	0	0	1	1	0	0	1	1	1	1	1	1	1	1	5/26/2017 0:00		8/22/2017 0:00						0	1	5/11/2017 0:00		7/27/2017 0:00
0	3	0	4/27/2017 0:00	6/29/2017 0:00	0	0	3	3	1	0	0	0	3	0		6	6	0	0	0	0	6	1	1	1	1	1	0	0	0	0	0	0	0	1	1			5/25/2017 0:00	6/29/2017 0:00	7/27/2017 0:00	9/28/2017 0:00		6/29/2017 0:00	0	1
0	3	0	8/21/2017 0:00	9/15/2017 0:00	0	0	0	3	1	0	0	0	0	0		0	6	0	0	0	0	0	0	1	1	1	0	0	0	0	0	0	0	0	0	0			9/19/2017 0:00	10/17/2017 0:00	11/21/2017 0:00	12/19/2017 0:00	1/16/2018 0:00	10/25/2017 0:00	0	0	6/21/2017 0:00		8/21/2017 0:00
0		1			1	1	3	3	3	3	3	3	3	0		6	6	6	6	6	6	6	1	1	1	1	1	1	1	1	1	1	1	1	1	1									1	2
0	2.7	0	4/13/2017 0:00	5/29/2017 0:00	0	0	3	3	1	0	0	0	0	0		6	6	0	0	0	0	0	1	1	1	1	0	0	0	0	0	0	0	0	0	0			4/27/2017 0:00	5/25/2017 0:00	6/29/2017 0:00	7/20/2017 0:00	8/3/2017 0:00	9/28/2017 0:00	0	1			4/13/2017 0:00
0	3	0	6/20/2017 0:00	8/23/2017 0:00	0	0	0	3	1	0	3	0	3	4		0	6	0	0	6	0	6	0	0	1	1	0	0	0	0	1	1	0	0	1	1	5/3/2017 0:00		7/21/2017 0:00	8/23/2017 0:00		10/24/2017 0:00		9/26/2017 0:00	0	1	4/10/2017 0:00		6/20/2017 0:00
0	3.3	0	9/18/2017 0:00		1	1	0	1	0	0	0	3	3	4		0	0	0	0	0	6	6	0	0	0	0	0	0	0	0	0	0	1	1	1	1	9/6/2017 0:00	10/17/2017 0:00	11/14/2017 0:00	12/12/2017 0:00	2/6/2018 0:00				0	0	8/2/2017 0:00	9/18/2017 0:00	10/17/2017 0:00
0		1	1/19/2017 0:00	2/21/2017 0:00	0	0	3	1	0	0	0	0	3	0		6	0	0	0	0	0	6	1	1	0	1	0	0	0	0	0	1	0	0	1	1			5/10/2017 0:00	5/10/2017 0:00		8/15/2017 0:00		3/14/2017 0:00	0	0		1/19/2017 0:00	2/8/2017 0:00
0	3	0			1	1	0	3	3	3	3	3	3	4		0	6	6	6	6	6	6	0	0	1	1	1	1	1	1	1	1	1	1	1	1	6/12/2017 0:00								1	0	4/29/2017 0:00
0		1			1	1	3	3	3	3	3	3	3	4		3	6	6	6	6	6	6	0	1	1	1	1	1	1	1	1	1	1	1	1	1									1	2	11/17/2017 0:00
0	2.9	0	3/23/2017 0:00	4/13/2017 0:00	0	0	0	1	0	3	3	3	3	0		0	0	0	6	6	6	6	0	0	0	0	0	0	1	1	1	1	1	1	1	1	3/23/2017 0:00	4/20/2017 0:00	5/25/2017 0:00					4/20/2017 0:00	0	1	2/9/2017 0:00	3/23/2017 0:00	4/20/2017 0:00
0	2.5	0	5/23/2017 0:00	6/15/2017 0:00	1	0	3	1	3	3	0	0	0	0		6	0	6	6	0	0	0	1	1	0	0	1	1	1	1	0	0	0	0	0	0		6/22/2017 0:00			8/31/2017 0:00	9/28/2017 0:00	10/26/2017 0:00		0	1		5/23/2017 0:00
0	3.1	0	3/30/2017 0:00	4/20/2017 0:00	0	0	3	1	0	0	0	0	0	0		6	0	0	0	0	0	0	1	1	0	0	0	0	0	0	0	0	0	0	0	0		4/13/2017 0:00	5/25/2017 0:00	6/26/2017 0:00	7/27/2017 0:00	8/31/2017 0:00	10/26/2017 0:00	4/27/2017 0:00	0	0		3/30/2017 0:00	4/13/2017 0:00
0	2	0	3/30/2017 0:00	4/10/2017 0:00	0	0	3	1	3	0	0	0	3	0		6	0	6	0	0	0	6	1	1	0	0	1	1	0	0	0	0	0		1	1		4/27/2017 0:00		6/19/2017 0:00	7/24/2017 0:00	8/24/2017 0:00		5/16/2017 0:00	0	1		3/30/2017 0:00
0		1			1	1	0	3	3	3	3	3	3	4		0	6	6	6	4	6	6	0	1	1	1	1	1	1	1	0	1	1	1	1	1									1	0	1/18/2017 0:00
0	2.8	0	4/19/2017 0:00	5/2/2017 0:00	0	0	0	1	0	0	0	0	0	0		0	0	0	0	0	0	0	0	1	0	0	0	0	0	0	0	0	0	0	0	0		5/11/2017 0:00	6/12/2017 0:00	7/11/2017 0:00	8/8/2017 0:00	9/13/2017 0:00	10/9/2017 0:00	5/10/2017 0:00	0	0	3/2/2017 0:00	4/19/2017 0:00	5/10/2017 0:00
0	2.7	0	2/16/2017 0:00	3/21/2017 0:00	0	0	3	1	0	0	3	0	0			0	0	0	0		0	0	1	1	0	0	0	0	0	0	1	1	0	0	0	0		3/8/2017 0:00	4/10/2017 0:00	6/5/2017 0:00		7/12/2017 0:00	8/8/2017 0:00	4/13/2017 0:00	0	0		2/16/2017 0:00	3/14/2017 0:00
0		1	3/9/2017 0:00	4/5/2017 0:00	0	0	3	3	1	0	3	0	3	0		6	6	0	0	6	0	6	1	1	1	1	0	0	0	0	1	1	0	0	1	1			4/6/2017 0:00	6/18/2017 0:00		8/1/2017 0:00		4/6/2017 0:00	0	1			3/9/2017 0:00
0		1			1	1	3	3	3	3	3	3	3	4		3	6	6	6	6	6	6	0	1	1	1	1	1	1	1	1	1	1	1	1	1									1	1	1/15/2017 0:00
0	3	0			1	1	0	3	3	3	3	3	3	4		0	6	6	4	6	6	6	0	0	1	1	1	1	0	1	1	1	1	1	1	1	12/12/2016 0:00								1	0	11/7/2016 0:00
0	2.7	0	4/5/2017 0:00	5/2/2017 0:00	0	0	0	3	1	0	3	3	3	0		0	6	0	0	6	6	6	0	0	1	1	0	0	0	0	1	1	1	1	1	1	4/5/2017 0:00		5/24/2017 0:00	9/25/2017 0:00				5/25/2017 0:00	0	1	2/20/2017 0:00		4/5/2017 0:00
0	3.8	0	6/20/2017 0:00	8/7/2017 0:00	0	0	0	1	0	0	0	0	3	0		0	0	0	0	0	0	6	0	0	0	0	0	0	0	0	0	0	0	0	1	1	5/16/2017 0:00	7/19/2017 0:00	8/20/2017 0:00	9/18/2017 0:00	10/18/2017 0:00	11/18/2017 0:00		8/22/2017 0:00	1	1	5/9/2017 0:00	6/20/2017 0:00	7/19/2017 0:00
0		1	4/19/2017 0:00	5/2/2017 0:00	0		3	3	1	0	0	0	0	0		6	6	0	0	0	0	0	1	1	1	1	0	0	0	0	0	0	0	0	0	0			5/23/2017 0:00	7/20/2017 0:00	7/20/2017 0:00	8/16/2017 0:00	10/11/2017 0:00	5/23/2017 0:00	0	0			4/19/2017 0:00
0		1			1	1	0	3	3	3	3	3	3	4		0	4	6	6	6	6	6	0	0	0	1	1	1	1	1	1	1	1	1	1	1	12/31/2016 0:00								1	1	11/1/2016 0:00	12/31/2016 0:00
0	3.3	0	1/4/2017 0:00	6/30/2017 0:00	1	0	0	3	1	0	3	3	3	0		0	6	0	0	6	6	6	0	0	1	1	0	0	0	0	1	1	1	1	1	1	12/27/2016 0:00		2/6/2017 0:00	4/5/2017 0:00					0	1	11/15/2016 0:00		1/4/2017 0:00
0	3	0	2/3/2017 0:00	3/13/2017 0:00	0	0	3	3	1	0	0	3	3	0		6	6	0	0	0	6	6	1	1	1	1	0	0	0	0	0	0	1	1	1	1			2/22/2017 0:00	4/19/2017 0:00	7/13/2017 0:00			4/19/2017 0:00	0	1			2/3/2017 0:00
0	3.2	0	2/17/2017 0:00	3/27/2017 0:00	0	0	0	1	0	3	0	0	0	0		0	0	0	6	0	0	0	0	0	0	0	0	0	1	1	0	0	0	0	0	0	2/16/2017 0:00	3/17/2017 0:00	5/20/2017 0:00		6/15/2017 0:00	7/11/2017 0:00	8/10/2017 0:00	5/10/2017 0:00	0	0	1/5/2017 0:00	2/17/2017 0:00	3/17/2017 0:00
0	2.8	0	1/26/2017 0:00		1	1	3	1	3	0	0	0	3	0		6	0	6	0	0	0	6	1	1	0	0	1	1	0	0	0	0		0	1	1		2/27/2017 0:00		4/12/2017 0:00	5/17/2017 0:00	8/22/2017 0:00			0	1		1/26/2017 0:00
0	2.5	0	1/31/2017 0:00		1	1	0	1	0	0	3	0	3	4		0	0	0	0	6	0	0	0	0	0	0	0	0	0	0	1	1	0	1	0	1	1/30/2017 0:00	2/27/2017 0:00	3/22/2017 0:00	5/3/2017 0:00		6/6/2017 0:00			0	1	12/16/2016 0:00	1/31/2017 0:00	2/28/2017 0:00
0	3.7	0	9/18/2017 0:00		1	1	3	1	0	0	3	3	3	4		6	0	0	0	6	6	6	1	1	0	0	0	0	0	0	1	1	1	1	1	1		9/28/2017 0:00	10/26/2017 0:00	12/28/2017 0:00					0	0		7/29/2017 0:00	9/28/2017 0:00
0	3.5	0	6/15/2017 0:00	8/15/2017 0:00	0	0	3	1	0	0	0	0	0	0		6	0	0	0	0	0	0	1	1	0	0	0	0	0	0	0	0	0	0	0	0		7/27/2017 0:00	8/31/2017 0:00	9/28/2017 0:00	10/26/2017 0:00	11/30/2017 0:00	1/25/2018 0:00	8/31/2017 0:00	0	1		6/15/2017 0:00	7/27/2017 0:00
0	3.1	0	4/3/2017 0:00	6/27/2017 0:00	0	0	0	3	1	0	0	0	0	0		0	6	0	0	0	0	0	0	0	1	1	0	0	0	0	0	0	0	0	0	0	4/5/2017 0:00		5/5/2017 0:00	6/15/2017 0:00	7/13/2017 0:00	8/16/2017 0:00	9/12/2017 0:00	7/13/2017 0:00	0	1	2/20/2017 0:00		4/3/2017 0:00
0	2.5	0	8/24/2017 0:00	9/21/2017 0:00	0	0	3	1	0	3	0	3	0	0		6	0	0	6	0	6	0	1	1	0	0	0	0	1	1	0	0	1	1	0	0		9/28/2017 0:00	10/26/2017 0:00		11/30/2017 0:00		1/4/2018 0:00	9/28/2017 0:00	0	1		8/24/2017 0:00	9/28/2017 0:00
0	2	0	4/11/2017 0:00	5/2/2017 0:00	0	0	0	3	1	0	0	0	3	0		0	6	0	0	0	0	6	0	0	1	1	0	0	0	0	0	0	0	0	1	1	4/3/2017 0:00		5/9/2017 0:00	6/6/2017 0:00	7/24/2017 0:00	9/6/2017 0:00		5/11/2017 0:00	0	0	2/19/2017 0:00		4/11/2017 0:00
0		1			1	1	3	3	3	3	3	3	3	4		3	6	6	6	6	6	6	0	1	1	1	1	1	1	1	1	1	1	1	1	1									1	2	1/15/2017 0:00
0	4.4	0			1	1	0	3	3	3	3	3	3	4		0	6	6	6	6	6	6	0	0	1	1	1	1	1	1	1	1	1	1	1	1	7/25/2017 0:00								1	1	6/11/2017 0:00
0	3	0	4/11/2017 0:00	5/2/2017 0:00	0	0	0	3	1	3	0		0	0		0	6	0	6	0		0	0	0	1	1	0	0	1	1	0	0	0	0	0	0	4/10/2017 0:00		5/9/2017 0:00		7/4/2017 0:00	8/10/2017 0:00	10/10/2017 0:00	6/12/2017 0:00	0	1	2/25/2017 0:00		4/11/2017 0:00
0	2.8	0	4/11/2017 0:00	5/2/2017 0:00	0	0	0	3	1	3	3	3	3	0		0	6	0	6	6	6	6	0	0	1	1	0	0	1	1	1	1	1	1	1	1	4/6/2017 0:00		5/13/2017 0:00					6/19/2017 0:00	0	1	2/23/2017 0:00		4/11/2017 0:00
0	3	0	4/11/2017 0:00	5/2/2017 0:00	0	0	3	3	1	0	0	0	0	0		0	6	0	0	0	0	0	0	0	1	1	0	0	0	0	0	0	0	0	0	0	4/10/2017 0:00		4/25/2017 0:00	6/20/2017 0:00	7/18/2017 0:00	8/15/2017 0:00	10/11/2017 0:00	5/26/2017 0:00	0	1	2/27/2017 0:00		4/11/2017 0:00
0	3.6	0	4/12/2017 0:00	5/2/2017 0:00	0	0	0	3	1	0	3	0	0	0		0	6	0	0	6	0	0	0	0	1	1	0	0	0	0	1	1	0	0	0	0	3/31/2017 0:00		5/9/2017 0:00	7/10/2017 0:00		7/31/2017 0:00	9/7/2017 0:00	5/12/2017 0:00	0	1	2/17/2017 0:00		4/12/2017 0:00
0		1	6/19/2017 0:00		1	1	3	1	0	0	0	0	3	4		6	0	0	0	0	0	6	1	1	0	0	0	0	0	0	0	0	0	0	1	1		7/18/2017 0:00	8/31/2017 0:00	9/29/2017 0:00	10/31/2017 0:00	11/30/2017 0:00			0	1		6/19/2017 0:00	7/20/2017 0:00
0	2.9	0			1	1	0	3	3	3	3	3	3	4		3	6	6	6	6	6	6		1	1	1	1	1	1	1	1	1	1	1	1	1									1	0	3/23/2017 0:00
0		1	4/19/2017 0:00	5/22/2017 0:00	0	0	3	3	1	0	0	0	0	0		6	6	0	0	0	0	0	1	1	1	1	0	0	0	0	0	0	0	0	0	0			5/11/2017 0:00	6/12/2017 0:00	7/10/2017 0:00	8/8/2017 0:00	9/12/2017 0:00	6/16/2017 0:00	0	1			4/19/2017 0:00
0	3.4	0	7/27/2017 0:00		1	1	3	1	3	3	3	3	3	4		6	0	6	6	6	6	6	1	1	0	0	1	1	1	1	1	1	1	1	1	1		8/31/2017 0:00							0	0		7/7/2017 0:00
0	2.7	0	8/31/2017 0:00	10/19/2017 0:00	1	0	3	1	3	0	0	3	3	0		6	0	6	0	0	6	6	1	1	0	0	1	1	0	0	0	0	1	1	1	1		9/28/2017 0:00		11/30/2017 0:00	12/28/2017 0:00				0	0		8/31/2017 0:00
0	5.3	0	7/17/2017 0:00	8/29/2017 0:00	0	0	3	1	0	3	0	0	3	0		6	0	0	6	0	0	6	1	1	0	0	0	0	1	1	0	0	0	0	1	1		8/10/2017 0:00	10/5/2017 0:00		11/30/2017 0:00	12/27/2017 0:00		10/6/2017 0:00	0	0		7/17/2017 0:00	8/11/2017 0:00
0	3.3	0	6/27/2017 0:00	8/21/2017 0:00	0	0	3	1	0	0	0	0	3	0		6	0	0	0	0	0	6	1	1	0	0	0	0	0	0	0	0	0	0	1	1		7/25/2017 0:00	8/21/2017 0:00	9/27/2017 0:00	10/23/2017 0:00	12/21/2017 0:00		8/25/2017 0:00	0	0		6/27/2017 0:00	7/25/2017 0:00
0		1	11/20/2017 0:00		1	1	3	3	3	3	3	1	3	4		6	6	6	6	6	0	6	1	1	1	1	1	1	1	1	1	1		0	1	1						12/13/2017 0:00			0	0
0	2.8	0	10/12/2017 0:00	11/30/2017 0:00	0	0	3	1	0	3	3	3	3	0		6	0	0	6	6	6	6	1	1	0	0	0	0	1	1	1	1	1	1	1	1		11/30/2017 0:00	12/28/2017 0:00					11/30/2017 0:00	0	0		10/12/2017 0:00	11/30/2017 0:00
0	2.3	0	3/23/2017 0:00	4/13/2017 0:00	0	0	3	1	0	0	3	3	3	0		6	0	0	0	6	6	6	1	1	0	0	0	0	0	0	1	1	1	1	1	1		4/27/2017 0:00	5/25/2017 0:00	7/27/2017 0:00				4/13/2017 0:00	0	0		3/23/2017 0:00	3/30/2017 0:00
0	3.2	0	1/30/2017 0:00	3/23/2017 0:00	0	0	3	1	3	3	0	3	0	0		6	6	6	6	0	6	0	1	1	0	0	1	1	1	1	0	0	1	1	0	0		2/23/2017 0:00			4/20/2017 0:00		7/27/2017 0:00	3/23/2017 0:00	0	1		1/30/2017 0:00
0	2.8	0	1/19/2017 0:00	3/16/2017 0:00	0	0	3	1	0	3	0	0	0	0		6	0	6	6	0	0	0	1	1	0	0	0	0	1	1	0	0	0	0	0	0		2/23/2017 0:00	3/23/2017 0:00		5/25/2017 0:00	6/29/2017 0:00	7/27/2017 0:00	4/20/2017 0:00	0	0		1/19/2017 0:00	2/16/2017 0:00
0	3.2	0	7/28/2017 0:00	8/21/2017 0:00	1	0	0	3	1	3	0	0	0	0		0	6	0	6	0	0	0	0	1	1	1	0	0	1	1	0	0	0	0	0	0	6/22/2017 0:00		8/25/2017 0:00		11/27/2017 0:00	12/18/2017 0:00	2/23/2018 0:00		0	0	5/11/2017 0:00		7/28/2017 0:00
0	3	0	2/2/2017 0:00	3/16/2017 0:00	1	0	3	3	3	3	1	0	0	0		6	6	6	6	6	0	0	1	1	1	1	1	1	1	1	0	0	0	0	0	0					2/23/2017 0:00	3/30/2017 0:00	4/27/2017 0:00		0	1
0	3	0	6/2/2017 0:00	7/28/2017 0:00	0	0	0	3	1	0	0	0	0			0	6	0	0	0	0	0	0	0	1	1	0	0	0	0	0	0	0	0	0	0	5/22/2017 0:00		7/5/2017 0:00	8/8/2017 0:00	9/4/2017 0:00	10/3/2017 0:00	12/6/2017 0:00	8/8/2017 0:00	0	1	4/8/2017 0:00		6/2/2017 0:00
0		1			1	1	3	3	3	3	3	3	3	4		3	6	6	6	6	6	6	0	1	1	1	1	1	1	1	1	1	1	1	1	1									1	2	5/17/2017 0:00
0	3.1	0	3/23/2017 0:00	4/13/2017 0:00	0	0	3	1	0	0	0	0	0	0		6	0	0	0	0	0	0	1	1	0	0	0	0	0	0	0	0	0	0	0	0		4/27/2017 0:00	5/25/2017 0:00	6/29/2017 0:00	7/27/2017 0:00	9/28/2017 0:00	9/28/2017 0:00	4/20/2017 0:00	0	0		3/23/2017 0:00	4/27/2017 0:00
0	2.4	0	6/27/2017 0:00	6/27/2017 0:00	0	0	0	1	0	3	0	0	3	0		0	0	0	6	0	0	6	0	0	0	0	0	0	1	1	0	0	0	0	1	1	5/25/2017 0:00	6/20/2017 0:00	7/26/2017 0:00		9/20/2017 0:00	11/15/2017 0:00		8/22/2017 0:00	0	0	4/7/2017 0:00	5/19/2017 0:00	6/20/2017 0:00
0	2.5	0	2/23/2017 0:00	2/23/2017 0:00	0	0	0	3	3	1	0	3	0	0		0	6	6	0	0	6	0	0	0	1	1	1	1	0	0	0	0	1	1	0	0	12/15/2016 0:00			3/30/2017 0:00	5/25/2017 0:00		7/27/2017 0:00	3/30/2017 0:00	0	1	11/1/2016 0:00
0	2.7	0	2/21/2017 0:00	3/27/2017 0:00	0	0	1	1	3	0	0	3	3	0		0	0	6	0	0	6	6	1	1	0	1	1	1	0	0	0	0	1	1	1	1		3/20/2017 0:00		5/9/2017 0:00	8/8/2017 0:00			4/10/2017 0:00	0	1		2/21/2017 0:00
0	3	0	5/15/2017 0:00	6/27/2017 0:00	0	0	3	3	1	0	0		0	0		6	6	0	0	0	0	0	1	1	1	1		0	0	0	0	0		0	0	0			6/12/2017 0:00	7/5/2017 0:00	8/16/2017 0:00	9/11/2017 0:00	10/13/2017 0:00	7/7/2017 0:00	0	0			5/15/2017 0:00
0	2	0	4/26/2017 0:00	5/22/2017 0:00	0	0	0	3	1	0	3	3	0	0		0	6	0	0	6	6	0	0	1	1	1	0	0	0	0	1	1	1	1	0	0	4/4/2017 0:00		5/23/2017 0:00	7/31/2017 0:00			9/26/2027 0:00	5/29/2017 0:00	0	1	2/21/2017 0:00		4/26/2017 0:00
0	3.2	0	7/24/2017 0:00	8/29/2017 0:00	0	0	0	1	0	0	3	3	3	0		0	0	0	0	6	6	6	0	0	0	0	0	0	0	0	1	1	1	1	1	1	7/24/2017 0:00	8/17/2017 0:00	9/21/2017 0:00	10/18/2017 0:00				9/21/2017 0:00	0	0	6/11/2017 0:00	7/24/2017 0:00	8/17/2017 0:00
0	2.8	0	5/16/2017 0:00	5/27/2017 0:00	0	0	3	3	1	0	0	0	0	0		6	6	0	0	0	0	0	1	1	1	1	0	0	0	0	0	0	0	0		0			6/12/2017 0:00	7/10/2017 0:00	8/10/2017 0:00	9/6/2017 0:00	11/3/2017 0:00	6/15/2017 0:00	0	2			5/16/2017 0:00
0	3.6	0	7/11/2017 0:00	8/21/2017 0:00	0	0	0	3	0	1	0	0	0	0		0	6	0	0	0	0	0	0	0	1	1	0	0	0	0	0	0	0	0	0	0	7/11/2017 0:00		8/8/2017 0:00	9/6/2017 0:00	10/4/2017 0:00	11/9/2017 0:00	12/7/2017 0:00	9/6/2017 0:00	0	0	5/30/2017 0:00		7/11/2017 0:00
0		1	5/9/2017 0:00	5/29/2017 0:00	0	0	3	0	1	3	0	0	0	0		6	0	0	6	0	0	0	1	1	0	0	0	0	1	1	0	0	0	0	0	0		5/8/2017 0:00	6/9/2017 0:00		7/31/2017 0:00	8/23/2017 0:00	9/19/2017 0:00	7/7/2017 0:00	0	1		4/28/2017 0:00	5/9/2017 0:00
0	3.3	0	8/21/2017 0:00		1	1	0	1	0	0	0	0	3	4		0	0	0	0	0	0	6	0	0	0	0	0	0	0	0	0	0	0	0	1	1	8/17/2017 0:00	9/21/2017 0:00	10/18/2017 0:00	11/22/2017 0:00	12/19/2017 0:00	1/19/2018 0:00			0	1	7/7/2017 0:00	8/21/2017 0:00	9/21/2017 0:00
0	2.4	0	5/2/2017 0:00	6/27/2017 0:00	0	0	3	3	1	0	0	3	3	0		6	6	0	0	0	6	6	1	1	1	1	0	0	0	0		0	1	1	1	1			5/31/2017 0:00	6/29/2017 0:00	8/30/2017 0:00			6/29/2017 0:00	0	1			5/2/2017 0:00
0	2.2	0	2/23/2017 0:00	4/5/2017 0:00	0	0	0	1	0	0	0	3	0	0		0	0	0	0	0	6	0	0	0	0	0	0	0	0	0	0	0	1	1	0	0	2/9/2017 0:00	3/21/2017 0:00	4/18/2017 0:00	5/22/2017 0:00	7/25/2017 0:00		9/6/2017 0:00	4/25/2017 0:00	0	1	1/25/2017 0:00	2/23/2017 0:00	3/20/2017 0:00
0	2.5	0			1	1	0	3	3	3	3	3	3	4		0	4	6	6	6	6	6	0	0	1	0	1	1	1	1	1	1	1	1	1	1	5/30/2017 0:00	8/1/2017 0:00							1	1	4/18/2017 0:00
0	2.2	0	6/28/2017 0:00	8/21/2017 0:00	1	0	0	1	3	0	3	0	3	0		0	0	6	0	6	0	6	0	0	0	0	1	1	0	0	1	1	0	0	1	1	6/16/2017 0:00	7/25/2017 0:00		11/1/2017 0:00		1/31/2018 0:00			0	1	5/4/2017 0:00	6/28/2017 0:00
0	3.3	0	8/29/2017 0:00	8/29/2017 0:00	0	0	0	1	0	0	0	3	0	0		0	0	0	0	0	6	0	0	0	0	0	0	0	0	0	0	0	1	1	0	0	7/17/2017 0:00	8/10/2017 0:00	9/25/2017 0:00	10/30/2017 0:00	12/5/2017 0:00		1/4/2018 0:00	9/29/2017 0:00	0	0	6/4/2017 0:00	7/17/2017 0:00	8/28/2017 0:00
0	3.2	0	4/10/2017 0:00	5/2/2017 0:00	0	0	0	1	3	0	0	3	0	0		0	0	6	0	0	6	0	0	0	0	0	1	1	0	0	0	0	1	1	0	0	4/11/2017 0:00	6/12/2017 0:00		7/19/2017 0:00	9/19/2017 0:00		11/15/2017 0:00	6/19/2017 0:00	0	0	3/1/2017 0:00	4/10/2017 0:00
0	3.3	0	3/29/2017 0:00	4/11/2017 0:00	0	0	3	1	0	3	0	0	3	0		6	0	0	6	0	0	6	1	1	0	0	0	0	1	1	0	0	0	0	1	1		6/2/2017 0:00	6/2/2017 0:00		8/1/2017 0:00	11/5/2017 0:00		5/17/2017 0:00	0	0		3/29/2017 0:00	5/17/2017 0:00
0	4.2	0	6/19/2017 0:00	8/21/2017 0:00	0	0	3	1	0	0	0	0	0	0		6	0	0	0	0	0	0	1	1	0	0		0	0	0	0	0	0	0	0	0		7/7/2017 0:00	8/9/2017 0:00	9/14/2017 0:00	11/13/2017 0:00	11/13/2017 0:00	12/19/2017 0:00	9/14/2017 0:00	0	0		6/19/2017 0:00	7/7/2017 0:00
0	2.5	0	4/25/2017 0:00	6/29/2017 0:00	1	0	0	1	3	0	3	3	0	0		0	0	6	0	6	6	0	0	0	0	0	1	1	0	0	1	1	1	1	0	0	4/12/2017 0:00	5/26/2017 0:00		7/21/2017 0:00			9/21/2017 0:00		0	1	2/28/2017 0:00	4/25/2017 0:00
0	4.3	0	10/10/2017 0:00		1	1	3	1	0	3	0	3	3	4		6	0	0	6	0	6	6	1	1	0	0	0	0	1	1	1	0	1	1	1	0		11/10/2017 0:00	12/8/2017 0:00		2/2/2018 0:00		10/10/2017 0:00		0	0		10/10/2017 0:00	11/10/2017 0:00
0	3	0	3/2/2017 0:00	3/31/2017 0:00	0	0	0	0	1	0	0	0	0	0		0	0	0	0	0	0	0	0	0	0	0	0	0	0	0	0	0	0	0	0	0	2/23/2017 0:00	4/6/2017 0:00	4/6/2017 0:00	7/21/2017 0:00	9/28/2017 0:00	1/5/2018 0:00	4/6/2018 0:00	3/31/2017 0:00	0	0	1/18/2017 0:00	3/2/2017 0:00	4/5/2017 0:00
0		1	6/15/2017 0:00		1	1	0	1	3	0	3	0	3	4		0	0	6	6	6	0	6	0	0	0	0	1	1	0	0	1	1	0	0	1	1	6/15/2017 0:00	7/21/2017 0:00		9/28/2017 0:00		12/8/2017 0:00			0	0	4/27/2017 0:00	6/15/2017 0:00
0	3.2	0	8/17/2017 0:00	12/1/2017 0:00	1	0	3	1	3	0	3	3	3	4		6	0	6	0	6	6	6	1	1	0	0	1	1	0	0	1	1	1	1	1	1		9/15/2017 0:00		12/8/2017 0:00					0	1		8/17/2017 0:00
0	2.9	0	3/22/2017 0:00	4/13/2017 0:00	0	0	3	1	0	0	0	0	0	0		6	0	0	0	0	0	0	1	1	0	0	0	0	0	0	0	0	0	0	0	0		4/13/2017 0:00	4/27/2017 0:00	5/25/2017 0:00	6/29/2017 0:00	7/27/2017 0:00	9/28/2017 0:00	4/20/2017 0:00	0	0		3/22/2017 0:00	4/13/2017 0:00
0	3.4	0	1/5/2017 0:00	2/6/2017 0:00	0	0	3	1	0	0	0	0	3	0		6	0	0	0	0	0	6	1	1	0	0	0	0	0	0	0	0	0	0	1	1		1/26/2017 0:00	2/23/2017 0:00	3/30/2017 0:00	4/27/2017 0:00	5/25/2017 0:00		2/23/2017 0:00	0	1		1/5/2017 0:00	1/26/2017 0:00
0		1	6/1/2017 0:00	9/1/2017 0:00	0	0	3	3	1	0	3	3	0	0		6	6	0	0	6	6	0	1	1	1	1	0	0	0	0	1	1	1	1	0	0			7/13/2017 0:00	9/7/2017 0:00			1/11/2018 0:00	8/24/2017 0:00	0	1			6/1/2017 0:00
0	3.2	0	8/1/2017 0:00	8/31/2017 0:00	0	0	3	1	0	0	3	3	3	0		6	0	0	0	6	6	6	1	1	0	0	0	0	0	0	1	1	1	1	1	1		8/31/2017 0:00	10/18/2017 0:00	12/28/2017 0:00				9/7/2017 0:00	0	1		8/1/2017 0:00	9/7/2017 0:00
0	3	0	10/26/2017 0:00	11/30/2017 0:00	0	0	3	1	0	3	3	3	3	0		6	0	0	6	6	6	6	1	1	0	0	0	0	1	1	1	1	1	1	1	1		11/30/2017 0:00	12/28/2017 0:00					11/30/2017 0:00	0	1		10/26/2017 0:00	11/30/2017 0:00
0	3.1	0	8/11/2017 0:00	12/1/2017 0:00	1	0	0	3	3	1	3	0	3	0		0	6	6	0	6	0	6	0	0	1	1	1	1	0	0	1	1	0	0	1	1	6/22/2017 0:00			10/13/2017 0:00		12/8/2017 0:00			0	0	5/12/2017 0:00
0	3.2	0	10/12/2017 0:00	11/30/2017 0:00	0	0	3	1	0	3	3	3	3	0		6	0	0	6	6	6	6	1	1	0	0	0	0	1	1	1	1	1	1	1	1		11/30/2017 0:00	12/28/2017 0:00					11/30/2017 0:00	0	1		10/12/2017 0:00	11/30/2017 0:00
0	3.2	0	10/25/2017 0:00	11/27/2017 0:00	1	0	3	1	0	0	3	0	3	0		6	0	0	0	6	6	6	1	1	0	0	0	0	0	1	1	1	0	0	1	1		9/28/2017 0:00	10/25/2017 0:00			2/14/2018 0:00			0	0		8/30/2017 0:00	9/28/2017 0:00
0	3.5	0			1	1	3	3	3	3	3	3	3	4		6	6	6	6	6	6	6	1	1	1	1	1	1	1	1	1	1	1	1	1	1									1	0
0	3.1	0	7/26/2017 0:00		1	1	0	1	0	0	0	3	3	4		0	0	0	0	0	6	6	0	0	0	0	0	0	0	0	0	0	1	1	1	0	7/26/2017 0:00	8/5/2017 0:00	9/6/2017 0:00	10/3/2017 0:00	12/20/2017 0:00		7/26/2017 0:00		0	0	6/12/2017 0:00	7/26/2017 0:00	8/7/2017 0:00
0	2.5	0	3/2/2017 0:00	4/7/2017 0:00	0	0	3	1	3	0	0	0	3	0		6	0	6	0	0	0	6	1	1	0	0	1	1	0	0	0	0	0	0	1	1		3/23/2017 0:00		4/20/2017 0:00	6/15/2017 0:00	8/10/2017 0:00		4/13/2017 0:00	0	1		3/2/2017 0:00
0	2.9	0			1	1	0	3	3	3	3	3	3	4		0	6	4	6	6	6	6	0	0	1	1	0	1	1	1	1	1	1	1	1	1	6/5/2017 0:00								1	1	4/22/2017 0:00		5/5/2017 0:00
0	2.6	0	11/16/2017 0:00		1	1	0	3	1	3	3	3	0	4		0	6	0	6	6	6	6	0	0	1	1	0	0	1	1	1	1	1	1	1	1	10/12/2017 0:00		2/2/2018 0:00						0	0	8/29/2017 0:00		11/16/2017 0:00
0	3.5	0	9/20/2017 0:00	9/27/2017 0:00	1	0	3	1	0	0	3	0	3	0		6	0	0	0	6	6	6	1	1	0	0	0	0	0	0	1	1	0	0	1	1		10/18/2017 0:00	11/15/2017 0:00	12/13/2017 0:00		1/10/2018 0:00			0	0		9/20/2017 0:00	10/18/2017 0:00
0	3.1	0	7/19/2017 0:00	8/31/2017 0:00	0	0	3	1	0	3	3	3	3	0		6	6	6	6	6	6	6	1	1	0	0	0	0	1	1	1	1	1	1	1	1		9/13/2017 0:00	10/11/2017 0:00					9/29/2017 0:00	0	1		7/19/2017 0:00	9/13/2017 0:00
0	2.6	0	10/25/2017 0:00	11/27/2017 0:00	1	0	0	3	1	3	3	3	3	0		0	6	0	6	6	6	6	0	0	1	1	0	0	1	1	1	1	1	1	1	1	10/4/2017 0:00		11/22/2017 0:00						0	1	8/23/2017 0:00		10/25/2017 0:00
0	2.8	0	2/3/2017 0:00	2/3/2017 0:00	0	0	0	1	1	0	0	3	0	0		0	0	0	0	0	6	0	0	1	1	1	0	0	0	0	0	0	1	1	0	0			3/16/2017 0:00	4/19/2017 0:00	6/19/2017 0:00		7/17/2017 0:00	3/16/2017 0:00	0	1	12/23/2016 0:00		2/3/2017 0:00
0	3.5	0	3/9/2017 0:00	4/5/2017 0:00	0	0	0	3	1	0	0	0	0	0		0	6	0	0	0	0	0	0	0	1	1	0	0	1	1	0	0	0	0	0	0	3/6/2017 0:00		4/6/2017 0:00		6/19/2017 0:00	7/18/2017 0:00	8/14/2017 0:00	5/18/2017 0:00	0	0	1/22/2017 0:00		3/9/2017 0:00
0	3.7	0	3/16/2017 0:00	4/13/2017 0:00	1	0	3	3	1	3	3	0	0	0		6	6	0	6	6	0	0	1	1	1	1	0	0	1	1	1	1	0	0	0	0			4/16/2017 0:00			7/10/2017 0:00	9/7/2017 0:00		0	0			3/16/2017 0:00
0	3.2	0	9/20/2017 0:00	9/20/2017 0:00	0	0	3	1	0	0	0	3	3	0		6	0	0	0	0	6	6	1	1	0	0	0	0	0	0	0	0	1	1	1	1		10/18/2017 0:00	11/8/2017 0:00	12/13/2017 0:00	1/10/2018 0:00			11/27/2017 0:00	0	1		9/20/2017 0:00	10/11/2017 0:00
0	3.2	0	8/2/2017 0:00	8/30/2017 0:00	0	0	0	3	1	0	0	3	0	0		0	6	0	0	0	6	0	0	0	1	1	0	0	0	0	0	0	1	1	0	0	7/17/2017 0:00		8/30/2017 0:00	9/27/2017 0:00	11/1/2017 0:00		11/30/2017 0:00	8/30/2017 0:00	0	0	6/10/2017 0:00		8/2/2017 0:00
0	3.2	0	10/31/2017 0:00		1	1	3	1	3	3	3	3	3	4		6	0	0	0	6	6	6	1	1	0	0	0	0	0	0	1	1	1	1	1	1		11/29/2017 0:00	12/27/2017 0:00	1/24/2018 0:00					0	1		10/31/2017 0:00	11/29/2017 0:00
0	3	0	5/8/2017 0:00	6/27/2017 0:00	1	0	0	3	1	0	0	3	0	0		0	6	0	0	0	6	0	0	0	1	1	0	0	0	0	0	0	1	1	0	0	4/12/2017 0:00		5/31/2017 0:00	7/25/2017 0:00	8/22/2017 0:00		11/14/2017 0:00		0	0	3/31/2017 0:00		5/8/2017 0:00
0	2.8	0	5/4/2017 0:00	6/27/2017 0:00	1	0	3	3	1	0	0	3	3	0		6	6	0	0	0	6	6	1	1	1	1	0	0	0	0	0	0	1	1	1	1			5/30/2017 0:00	7/27/2017 0:00	1/25/2018 0:00			6/30/2017 0:00	0	1			5/4/2017 0:00
0	2.9	0	7/21/2017 0:00	8/29/2017 0:00	0	0	0	3	1	0	0	0	0	0		0	6	0	0	0	0	0	0	0	1	1	0	0		0	0	0	0	0	0	0	7/12/2017 0:00		8/14/2017 0:00	9/12/2017 0:00	10/12/2017 0:00	11/22/2017 0:00	12/18/2017 0:00	9/20/2017 0:00	0	0	5/31/2017 0:00		7/21/2017 0:00
0		1	7/21/2017 0:00	8/21/2017 0:00	0	0	3	1	0	3	0	0	3	0		6	0	0	6	0	0	6	1	1	0	0	0	0	1	1	0	0	0	0	1	1		9/21/2017 0:00	9/21/2017 0:00		11/15/2017 0:00	12/27/2017 0:00		10/18/2017 0:00	0	0		7/21/2017 0:00	8/21/2017 0:00
1		1			1	1	3	3	3	3	3	3	3	4		3	3	6	6	6	6	6	0	1	1	1	1	1	1	1	1	1	1	1	1	1									1	2	5/4/2017 0:00
0	3.4	0	9/13/2017 0:00	12/28/2017 0:00	0	0	3	0	1	3	3	3	3	0		6	0	0	6	6	6	6	1	1	0	0	0	0	1	1	1	1	1	1	1	1		9/13/2017 0:00	11/8/2017 0:00					1/3/2018 0:00	1	1		8/5/2017 0:00	9/13/2017 0:00
0	2.6	0	9/4/2017 0:00	10/10/2017 0:00	0	0	0	3	1	0	0	0	3	0		0	6	0	0	0	0	6	0	0	1	1	0	0	0	0	0	0	0	0	1	1	8/28/2017 0:00		10/2/2017 0:00	10/17/2017 0:00	11/21/2017 0:00	12/17/2017 0:00		11/17/2017 0:00	0	0	7/19/2017 0:00		9/4/2017 0:00
0	3.4	0	9/13/2017 0:00	12/28/2017 0:00	0	0	3	1	3	0	3	0	3	0		6	0	6	0	6	0	6	1	1	0	0	1	1	0	0	1	1	0	0	1	1		10/11/2017 0:00		12/6/2017 0:00		1/30/2018 0:00		1/3/2018 0:00	0	1		9/13/2017 0:00
0	3.5	0	6/15/2017 0:00		1	1	0	1	0	0	0	0	0	4		0	0	0	0	0	0	0	0	0	0	0	0	0	0	0	0	0	0	0	0	0	6/17/2017 0:00	8/8/2017 0:00	8/21/2017 0:00	9/6/2017 0:00	10/5/2017 0:00	11/9/2017 0:00	1/8/2018 0:00		0	1	5/6/2017 0:00	6/15/2017 0:00	7/27/2017 0:00
0	2.8	0	5/24/2017 0:00	6/9/2017 0:00	0	0	3	1	0	0	0	0	0	0		6	0	0	0	0	0	0	1	1	0	0	0	0	0	0	0	0	0	0	0	0		6/19/2017 0:00	7/12/2017 0:00	8/8/2017 0:00	9/20/2017 0:00	10/20/2017 0:00	11/20/2017 0:00	7/12/2017 0:00	0	1		5/24/2017 0:00	6/19/2017 0:00
0	3.2	0	10/11/2017 0:00	11/20/2017 0:00	1	0	0	1	0	3	3	3	3	0		0	0	0	6	6	6	6	0	1	0	0	0	0	1	1	1	1	1	1	1	1		11/7/2017 0:00	12/7/2017 0:00						0	0	7/12/2017 0:00	10/11/2017 0:00	11/8/2017 0:00
0		1	9/1/2017 0:00	11/27/2017 0:00	1	0	3	1	0	0	0	3	3	0		6	0	0	0	6	6	6	1	1	0	0	0	0	0	0	0	0	1	1	1	1		9/13/2017 0:00	10/11/2017 0:00	11/8/2017 0:00	12/6/2017 0:00				0	1		9/1/2017 0:00	9/13/2017 0:00
0	2.9	0	7/21/2017 0:00	8/29/2017 0:00	0	0	0	3	1		0	0	0	0		0	6	0		0	0	0	0	0	1	1	0	0	0	0	0	0	0	0	0	0	7/12/2017 0:00		8/14/2017 0:00	9/12/2017 0:00	10/12/2017 0:00	11/22/2017 0:00	12/18/2017 0:00	8/29/2017 0:00	0	0	5/31/2017 0:00		7/21/2017 0:00
0	2.7	0	9/6/2017 0:00	10/10/2017 0:00	0	0	0	1	0	0	3	3	3	0		0	0	0	0	6	6	6	0	0	0	0	0	0	0	0	1	1	1	1	1	1	9/1/2017 0:00	10/10/2017 0:00	11/14/2017 0:00	2/8/2018 0:00				10/10/2017 0:00	0	0	7/21/2017 0:00	9/6/2017 0:00	10/10/2017 0:00
0	3.1	0	9/11/2017 0:00	10/10/2017 0:00	1	0	0	3	1	3	3	3	3	0		0	6	0	6	6	6	6	0	0	1	1	0	0	1	1	1	1	1	1	1	1	9/8/2017 0:00		9/29/2017 0:00						0	1	7/28/2017 0:00		9/11/2017 0:00
0	3	0	9/26/2017 0:00	11/20/2017 0:00	0	0	0	1	0	0	0	3	3	0		0	0	0	0	0	6	6	0	0	0	0	0	0	0	0	0	0	1	1	1	1	10/9/2017 0:00	10/24/2017 0:00	11/21/2017 0:00	12/18/2017 0:00	1/19/2018 0:00			11/21/2017 0:00	0	1	8/26/2017 0:00	9/26/2017 0:00	10/24/2017 0:00
0	2.6	0	8/25/2017 0:00	11/27/2017 0:00	1	0	3	1	0	3	0	0	3	0		6	0	0	6	0	0	6	1	1	0	0	0	0	1	1	0	0	0	0	1	1		9/20/2017 0:00	10/18/2017 0:00		12/13/2017 0:00	1/10/2018 0:00			0	1		8/25/2017 0:00	9/20/2017 0:00
0	2.8	0	8/28/2017 0:00		1	1	3	1	0	0	0	0	3	4		6	0	0	0	0	0	6	1	1	0	0		0	0	0	0	0	0	0	1	1		9/28/2017 0:00	10/26/2017 0:00	11/30/2017 0:00	12/29/2017 0:00	1/23/2018 0:00			0	0		8/28/2017 0:00	9/28/2017 0:00
0		1	10/12/2017 0:00	11/20/2017 0:00	0	0	0	3	1	0	0	3	3	0		0	6	0	0	0	6	6	0	0	1	1	0	0	0	0	0	0	1	1	1	1	10/3/2017 0:00		11/9/2017 0:00	12/20/2017 0:00	1/25/2018 0:00			11/27/2017 0:00	0	1	8/21/2017 0:00		10/12/2017 0:00
0	3	0	11/8/2017 0:00	12/13/2017 0:00	1	0	0	3	1	0	3	3	3	0		0	6	0	0	6	6	6	0	0	1	1	0	0	0	0	1	1	1	1	1	1	11/6/2017 0:00		12/11/2017 0:00	1/16/2018 0:00					0	1	9/19/2017 0:00		11/8/2017 0:00
0	2.5	1	10/2/2017 0:00	11/20/2017 0:00	1	0	0	3	1	0	3	3	3	0		0	6	0	0	6	6	6	0	0	1	1	0	1	0	0	1	1	1	1	1	1	9/28/2017 0:00			11/30/2017 0:00					0	1	8/17/2017 0:00		10/2/2017 0:00
0		1		3/16/2017 0:00	0	0	3	3	0	3	3	3	3	0		6	6	6	6	6	6	6	1	1	1	1	1	1	0	0	1	1	0	0	1	1				5/26/2017 0:00		7/26/2017 0:00		3/20/2017 0:00	1	0
0	2.6	0	9/11/2017 0:00	10/10/2017 0:00	0	0	0	3	1	1	0	3	3	0		0	6	0	0	0	6	6	0	0	1	1	0	0	0	0	0	0	1	1	1	1	8/15/2017 0:00		10/15/2017 0:00	11/16/2017 0:00	12/11/2017 0:00			11/15/2017 0:00	0	0	7/4/2017 0:00		9/11/2017 0:00
0	2.1	0	7/3/2017 0:00	8/21/2017 0:00	0	0	0	3	1	0	0	3	0	0		0	6	0	0	0	6	0	0	0	1	1	0	0	0	0	0	0	1	1	0	0	6/26/2017 0:00		8/1/2017 0:00	8/29/2017 0:00	10/4/2017 0:00		12/30/2017 0:00	9/4/2017 0:00	0	1	5/15/2017 0:00		7/3/2017 0:00
0	2.6	0	3/28/2017 0:00	4/10/2017 0:00	1	0	3	3	3	1	0	0	0	0		6	6	6	0	0	0	6	0	0	1	1	1	1	0	0	0	0	0	0	0	0	3/29/2017 0:00			6/7/2017 0:00	7/5/2017 0:00	8/2/2017 0:00	8/30/2017 0:00		0	1	2/14/2017 0:00
0	3.5	0	10/10/2017 0:00	11/20/2017 0:00	0	0	0	3	1	0	0	3	3	0		0	6	0	0	0	6	6	0	0	1	1	0	0	0	0	0	0	1	1	1	1	9/26/2017 0:00		11/9/2017 0:00	12/7/2017 0:00	1/4/2018 0:00			12/6/2017 0:00	0	0	8/15/2017 0:00		10/10/2017 0:00
0	3.2	0	8/14/2017 0:00	12/13/2017 0:00	1	0	0	1	3	0	0	0	3	0		0	0	6	0	0	0	6	0	0	0	0	1	1	0	0	0	0	0	0	1	1	8/11/2017 0:00	10/3/2017 0:00		11/9/2017 0:00	12/7/2017 0:00	1/4/2018 0:00			0	0	7/31/2017 0:00	8/14/2017 0:00
0	2.7	0	6/1/2017 0:00	7/28/2017 0:00	0	0	0	3	1	0	0	3	0	0		0	6	0	0	0	6	0	0	0	1	1	0	0	0	0	0	0	1	1	0	0	6/3/2017 0:00		7/18/2017 0:00	8/30/2017 0:00	9/28/2017 0:00		11/7/2017 0:00	8/31/2017 0:00	0	1	4/22/2017 0:00		6/1/2017 0:00
0	2.5	0	9/11/2017 0:00	10/10/2017 0:00	0	0	0	3	1	0	0	3	3	0		0	6	0	0	0	6	6	0	0	1	1	0	0	0	0	0	0	1	1	1	1	9/11/2017 0:00		10/13/2017 0:00	11/9/2017 0:00	12/8/2018 0:00			11/9/2017 0:00	0	1	7/29/2017 0:00		9/11/2017 0:00
0	3.5	0			1	1	0	3	3	3	3	3	3	4		0	6	6	6	6	6	6	0	0	1	1	1	1	1	1	1	1	1	1	1	1	7/3/2017 0:00								1	0	5/29/2017 0:00
0	3.5	0	11/3/2017 0:00	12/13/2017 0:00	1	0	3	3	1	0	3	3	3	0		6	6	0	0	6	6	6	1	1	1	1	0	0	0	0	1	1	1	1	1	1			12/4/2017 0:00	1/3/2018 0:00					0	0			11/3/2017 0:00
0	3.1	0	10/4/2017 0:00		0	1	0	3	3	1	0		3	0		0	6	6	0	0	6	6	0	0	1	1	1	1	0	0	0	0	1	1	1	1	9/1/2017 0:00			10/31/2017 0:00	11/30/2017 0:00			11/20/2017 0:00	0	0	7/21/2017 0:00
0	3	0	8/12/2017 0:00	10/10/2017 0:00	0	0	0	1	3	0	0	0	3	0		0	0	6	0	0	0		0	0	0	0	1	1	0	0	0	0	0	0	1	1	9/11/2017 0:00	10/10/2017 0:00		11/9/2017 0:00	12/7/2017 0:00	1/4/2018 0:00		10/11/2017 0:00	0	1	7/30/2017 0:00	8/12/2017 0:00
0	2.3	0	9/28/2017 0:00	9/28/2017 0:00	1	0	0	3	1	3	3	3	0	0		0	6	0	6	6	6	6	0	0	1	1	0	0	1	1	1	1	1	1	1	1	9/4/2017 0:00		10/23/2017 0:00						0	1	7/17/2017 0:00		9/28/2017 0:00
0	2.6	0	3/29/2017 0:00		1	1	0	1	1	3	0	3	0	4		0	0	0	6	0	6	0	0	0	0	0	0	0	1	1	0	0	1	1	0	0	3/29/2017 0:00	4/12/2017 0:00	5/10/2017 0:00		6/7/2017 0:00		10/4/2017 0:00		0	0	2/14/2017 0:00	3/29/2017 0:00	4/12/2017 0:00
0	3.5	0	6/21/2017 0:00	9/29/2017 0:00	1	0	3	1	0	0	0	0	0	0		6	0	0	0	0	6	0	1	1	0	0	0	0	0	0	0	0	0	0	0	0		7/19/2017 0:00	8/16/2017 0:00	9/13/2017 0:00	10/11/2017 0:00	11/8/2017 0:00	12/6/2017 0:00		0	0		6/21/2017 0:00	7/19/2017 0:00
0		1	9/13/2017 0:00	10/10/2017 0:00	0	0	0	3	1	3	3	0	3	0		0	6	0	6	6	0	6	0	1	1	1	0	0	1	1	1	1	0	0	1	1			10/18/2017 0:00			1/4/2018 0:00		12/11/2017 0:00	0	0	7/21/2017 0:00		9/13/2017 0:00
0	2.9	0	8/2/2017 0:00	8/31/2017 0:00	0	0	0	3	3	1	3	0	3	0		0	6	6	0	6	6	6	0	0	1	1	1	1	0	0	1	1	0	0	1	1	6/14/2017 0:00			8/30/2017 0:00		1/17/2018 0:00		9/2/2017 0:00	0	0	5/2/2017 0:00
0	3.4	0	7/18/2017 0:00		1	1	1	3	0	3	0	0	3	4		0	6	0	6	0	0	6	0	0	1	1	0	0	1	1	0	0	0	0	1	1	8/16/2017 0:00		11/1/2017 0:00		11/30/2017 0:00	2/27/2018 0:00			0	0	7/5/2017 0:00		9/29/2017 0:00
0	3.6	0	10/13/2017 0:00		1	1	0	1	0	0	0	3	3	4		0	0	0	0	0	6	6	0	0	0	0	0	0	0	0	0	0	1	1	1	1	10/17/2017 0:00	11/2/2017 0:00	11/30/2017 0:00	1/1/2018 0:00	1/30/2018 0:00				0	0	9/1/2017 0:00	10/13/2017 0:00	11/2/2017 0:00
0	2.7	0	3/8/2017 0:00	3/8/2017 0:00	0	0	3	1	3	3	0	3	3	0		6	0	6	6	6	6	6	1	1	0	0	1	1	1	1	0	0	1	1	1	1		4/28/2017 0:00			6/28/2017 0:00			4/26/2017 0:00	0	1		3/8/2017 0:00
0	2.9	0	10/3/2017 0:00	11/20/2017 0:00	0	0	0	1	0	0	3	3	3	0		0	0	0	0	6	6	6	0	0	0	0	0	0	0	0	1	1	1	1	1	1	10/3/2017 0:00	11/1/2017 0:00	12/6/2017 0:00	1/8/2018 0:00				12/7/2017 0:00	0	1	8/22/2017 0:00	10/3/2017 0:00	11/2/2017 0:00
0	2.5	0	10/2/2017 0:00	11/20/2017 0:00	0	0	0	3	1	0	0	3	3	0		0	6	0	0	0	6	6	0	0	1	1	0	1	0	0	0	0	1	1	1	1	9/27/2017 0:00			12/7/2017 0:00	1/3/2018 0:00			12/7/2017 0:00	0	0	8/16/2017 0:00		10/2/2017 0:00
0	2.7	0	2/8/2017 0:00	3/16/2017 0:00	0	0	3	3	3	1	3	0	0	0		6	6	6	0	6	0	0	1	1	1	1	1	1	0	0	1	1	0	0	0	0				4/5/2017 0:00		5/31/2017 0:00	7/26/2017 0:00	3/20/2017 0:00	0	0
0	2.8	0	6/27/2017 0:00	8/4/2017 0:00	0	0	0	1	0	0	0	0	0	0		0	0	0	0	0	0	0	0	0	0	0	0	0	0	0	0	0	0	0	0	0	6/27/2017 0:00	7/12/2017 0:00	8/14/2017 0:00	9/13/2017 0:00	10/10/2017 0:00	11/13/2017 0:00	12/11/2017 0:00	9/13/2017 0:00	0	1	5/16/2017 0:00	6/27/2017 0:00	7/13/2017 0:00
0	3.5	0	4/5/2017 0:00	5/4/2017 0:00	0	0	3	3	3	3	1	0	3	0		6	6		6	0	6	6	1	1	1	1	1	1	1	1	0	0	0	0	1	1					5/3/2017 0:00	7/5/2017 0:00		5/26/2017 0:00	0	0
0	3	0	11/20/2016 0:00		1	1	1	3	0	0	0	3	0	4		0	6	0	0	0	6	0	0	0	1	1	0	0	0	0	0	0	1	1	0	0	1/2/2017 0:00		2/15/2017 0:00	3/8/2017 0:00	4/4/2017 0:00		7/20/2017 0:00		0	0	11/20/2016 0:00		1/6/2017 0:00
0	2.2	0	4/19/2017 0:00	5/18/2017 0:00	1	0	1	1	3	3	3	3	3	1		0	0	6	5	6	6	6	1	1	0	0	1	1	1	0	1	1	1	1	1	1		7/19/2017 0:00		5/4/2017 0:00					1	1		4/19/2017 0:00
0	3.6	0	3/8/2017 0:00	4/6/2017 0:00	0	0	3	1	3	0	3	3	3	0		6	0	6	0	6	6	6	1	1	0	0	1	1	0	0	1	1	1	1	1	1		5/31/2017 0:00		8/23/2017 0:00				4/26/2017 0:00	0	0		3/8/2017 0:00
0	3	0	10/18/2017 0:00	11/22/2017 0:00	1	0	3	1	0	0	0	3	3	0		6	0	6	0	0	6	6	1	1	0	0	0	0	0	0	0	0	1	1	1	1		11/8/2017 0:00	12/6/2017 0:00	1/3/2018 0:00	2/28/2018 0:00				0	1		10/18/2017 0:00	11/8/2017 0:00
0		1		4/18/2017 0:00	0	0	3	3	3	3	3	3	3	0		6	6	6	6	6	6	6	1	1	1	1	1	1	1	1	1	1	1	1	1	1								4/26/2017 0:00	1	2
0	3.8	0		5/24/2017 0:00	0	0	3	3	0	0	0	0	0	0		6	6	0	0	0	0	6	1	1	1	1	0	0	0	0	0	0	0	0	1	1			7/19/2017 0:00	8/23/2017 0:00	9/20/2017 0:00	11/15/2017 0:00		7/15/2017 0:00	1	0			6/21/2017 0:00
0	3	0	5/17/2017 0:00	6/15/2017 0:00	0	0	3	1	3	0	3	3	3	0		6	6	6	6	6	6	6	1	1	0	0	1	1	0	0	1	1	1	1	1	1		7/12/2017 0:00		8/9/2017 0:00				6/16/2017 0:00	0	1		5/17/2017 0:00
0	2.6	0	3/29/2017 0:00	5/4/2017 0:00	0	0	3	1	3	0	0	0		1		6	0	6	0	0	0	2	1	1	0	0	1	1	0	0	0	0	0	0	0	0		4/26/2017 0:00		5/24/2017 0:00	6/21/2017 0:00	7/19/2017 0:00	8/16/2017 0:00	5/24/2017 0:00	0	0		3/29/2017 0:00
0	3	0	5/17/2017 0:00	6/15/2017 0:00	0	0	3	1	3	0	3	3	0	0		6	6	6	0	6	6	0	1	1	0	0	1	1	0	0	1	1	1	1	0	0		7/12/2017 0:00		9/13/2017 0:00			11/8/2017 0:00	6/15/2017 0:00	0	1		5/17/2017 0:00
0	3.2	0	3/29/2017 0:00	4/11/2017 0:00	0	0	0	1	0	0	3	0	0	0		0	0	0	0	6	0	0	0	0	0	1	0	0	0	0	1	1	0	0	0	0	3/31/2017 0:00		5/31/2017 0:00	8/1/2017 0:00		9/26/2017 0:00	9/28/2017 0:00	4/18/2017 0:00	0	0	2/17/2017 0:00	3/29/2017 0:00	4/18/2017 0:00
0	3.6	0	5/10/2017 0:00	5/22/2017 0:00	0	0	0	3	1	0	0	0	0	0		0	6	0	0	0	0	0	0	0	1	1	0	0	0	0	0	0	0	0	0	0	5/9/2017 0:00		6/12/2017 0:00	7/11/2017 0:00	8/8/2017 0:00	9/6/2017 0:00	10/4/2017 0:00	6/12/2017 0:00	0	0	3/28/2017 0:00		5/10/2017 0:00
0	3.3	0	3/10/2017 0:00	4/5/2017 0:00	0	0	0	3	0	1	0	0	0	0		0	6	0	0	0	0	0	0	0	1	1	0	0	0	0	0	0	0	0	0	0	3/10/2017 0:00		4/17/2017 0:00	5/11/2017 0:00	6/6/2017 0:00	7/18/2017 0:00	9/18/2017 0:00	4/18/2017 0:00		0	1/21/2017 0:00		3/10/2017 0:00
0		1	5/3/2017 0:00		1	1	3	3	1	3	0	0	0	4		6	6	0	6	0	0	0	1	1	1	1	0	0	1	1	0	0	0	0	0	0			7/5/2017 0:00		8/9/2017 0:00	9/6/2017 0:00	10/3/2017 0:00		0	0			5/3/2017 0:00
0	3.2	0			1	1	0	3	3	3	3	3	3	4		0	6	5	6	6	6	6	0	0	1	1	1	1	1	1	1	1	1	1	1	1	11/7/2016 0:00								1	1	10/8/2016 0:00
0	3.1	0			1	1	0	3	3	3	3	3	3	4		0	6	6	6	6		6	0	0	1	1	1	1	1	1	1	1	1	1	1	1	9/29/2017 0:00								1	1	8/18/2017 0:00
0	2.9	0	2/10/2017 0:00	3/24/2017 0:00	0	0	0	1	3	3	3	3	3	0		0	0	6	6	6	6	6	0	1	0	0	1	1	1	1	1	1	1	1	1	1		3/3/2017 0:00						4/27/2017 0:00	0	1	12/23/2016 0:00	2/10/2017 0:00
0	2	0	5/5/2017 0:00	6/16/2017 0:00	0	0	3	1	0	3	3	3	3	0		6	0	0	6	6	6	6	1	1	0	0	0	0	1	1	1	1	1	1	1	1		5/18/2017 0:00	7/21/2017 0:00					10/20/2017 0:00	0	1		5/5/2017 0:00	5/26/2017 0:00
0	3.2	0	3/28/2017 0:00	5/2/2017 0:00	0	0	3	1	0	0	0	0	0	0		6	0	0	0	0	0	0	1	1	0	0	0	0	0	0	0	0	0	0	0	0		4/27/2017 0:00	5/23/2017 0:00	6/26/2017 0:00	7/24/2017 0:00	8/22/2017 0:00	10/19/2017 0:00	5/23/2017 0:00	0	1		3/28/2017 0:00	4/27/2017 0:00
0	3	0	7/12/2017 0:00	8/29/2017 0:00	1	0	0	1	3	3	3	3	3	0		0	0	6	6	6	6	6	0	0	0	0	1	1	1	1	1	1	1	1	1	1	7/14/2017 0:00	8/8/2017 0:00							0	1	6/2/2017 0:00	7/12/2017 0:00
0	2.2	0	3/28/2017 0:00	4/11/2017 0:00	0	0	0	0	1	0	0	3	3	0		0	0	0	0	0	6	6	0	0	0	0	0	0	0	0	0	1	1	1	1	1	2/27/2017 0:00	3/7/2017 0:00	4/25/2017 0:00	5/23/2017 0:00				4/27/2017 0:00	0	0	1/23/2017 0:00	2/27/2017 0:00	3/28/2017 0:00
0		1	1/30/2017 0:00	3/27/2017 0:00	0	0	3	1	0	3	3	0	3	0		6	0	0	6	6	0	6	1	1	0	0	0	0	1	1	1	1	0	0	1	1		2/27/2017 0:00	5/3/2017 0:00			8/3/2017 0:00		5/8/2017 0:00	0	0		1/30/2017 0:00	2/6/2017 0:00
0		1	3/9/2017 0:00	4/5/2017 0:00	0	0	3	3	1	0	3	3	0	0		6	6	0	0	6	6	0	1	1	1	1	0	0	0	0	1	1	1	1	0	0			4/6/2017 0:00	7/19/2017 0:00			8/23/2017 0:00	4/6/2017 0:00	0	0			3/9/2017 0:00
0	2.8	0	10/19/2016 0:00	11/24/2016 0:00	0	0	3	1	0	0	3	0	0	0		6	0	0	0	6	0	0	1	1	0	0	0	0	0	0	1	1	0	0	0	0		11/14/2016 0:00	12/14/2016 0:00	2/8/2017 0:00		3/8/2017 0:00	4/7/2017 0:00	12/9/2016 0:00	0	1		10/19/2016 0:00	11/16/2016 0:00
0	1.5	0	3/25/2017 0:00	5/3/2017 0:00	0	0	1	0	3	0	0	0	3	0		3	0	6	0	0	0	6	0	0	0	0	1	1	0	0	0	0	0	0	1	1	4/13/2017 0:00	5/16/2017 0:00		7/18/2017 0:00	8/25/2017 0:00	10/24/2017 0:00		5/24/2017 0:00	0	1	3/10/2017 0:00	4/13/2017 0:00
[truncated: 4 more columns]
