# Supplementary material for: Evaluating the effect of a community score card among pregnant and breastfeeding women living with HIV in two districts in Malawi
Source: PLoS One. 2021 Aug 11;16(8):e0255788. doi: 10.1371/journal.pone.0255788 (PMC8357126; doi:10.1371/journal.pone.0255788)
Supplement: S2 File — (CSV) [file pone.0255788.s002.csv]

Sex	BirthWeight	VisitDateAge0	DBSAge0	FUOutcomeAge0	NextAppAge0	VisitDateAge1	DBSAge1	FUOutcomeAge1	NextAppAge1	Mont0ApptMissed	Month0NextApptDateMissing	Month1AppointmentMissed	Month1NextApptDateMissing	Birthdatemissing	BirthWeightmissing	VisitDateAge2	DBSAge2	FUOutcomeAge2	NextAppAge2	VisitDateAge3	DBSAge3	FUOutcomeAge3	NextAppAge3	VisitDateAge4	DBSAge4	FUOutcomeAge4	NextAppAge4	VisitDateAge5	DBSAge5	FUOutcomeAge5	NextAppAge5	Month2AppointmentMissed	Month2NextApptDateMissing	Month3AppointmentMissed	Month3NextApptDateMissing	Month4NextApptDateMissing	Month4AppointmentMissed	Month5AppointmentMissed	Month5NextApptDateMissing	VisitDateAge6	DBSAge6	FUOutcomeAge6	NextAppAge6	Date1stDBS	DateReceived	DNAPCRResult	Resultgivendate	Month6AppointmentMissed	Month6NextApptDateMissing
0	2.9	12/3/2017	1	0	1/15/2018	1/16/2018	0	0	2/5/2018	No	No	No	No	No	No	2/5/2018	1	0	3/1/2018	3/1/2018	1	0	3/26/2018	3/26/2018	1	0	4/26/2018	4/26/2018	1	0	5/3/2018	No	No	No	No	No	No	No	No	5/31/2018	1	0	7/2/2018	1/16/2018	2/1/2018	0		No	No
1	3	1/23/2018	1	0	3/6/2018		2	6		Missing	Missing	Yes	Yes	Missing	Missing	3/15/2018	0	0	4/5/2018	4/9/2018	1	0	5/3/2018	5/3/2018	1	0	5/28/2018	7/4/2018	1	0	7/25/2018	Missing	Missing	Missing	Missing	Missing	Missing	Missing	Missing		2			3/15/2018	3/26/2018	0		Yes	Yes
1	3	12/20/2017	1	0	1/31/2018	1/31/2018	0	0	2/5/2018	No	No	No	No	No	No	2/8/2018	1	0	3/7/2018					4/6/2018	1	0	4/30/2018	5/2/2018	1	0	5/30/2018	No	No	Yes	Yes	No	No	No	No	6/5/2018	1	0	7/2/2018	1/31/2018	2/26/2018	0	4/6/2018	No	No
1	3.2		2	6		6/29/2018	0	6	7/26/2018	Yes	Yes	No	No	No	No		2	6			2	6			2	6			2	6		Yes	Yes	Yes	Yes	Yes	Yes	Yes	Yes		2			6/29/2018	7/23/2018	0		Yes	Yes
1	3	2/27/2018	1	0	4/11/2018		1	6		Missing	Missing	Yes	Yes	Missing	Missing	4/17/2018	0	0	5/12/2018		2	6		6/28/2018		0	8/3/2018	8/3/2018	1	0	9/1/2018	Missing	Missing	Yes	Yes	Missing	Missing	Missing	Missing		2			4/17/2018	5/24/2018	0		Yes	Yes
0	3	1/20/2018	1	0	3/5/2018	6/7/2018	2	6		Missing	Missing	Yes	Yes	Missing	Yes	7/13/2018	0	0	4/13/2018	4/13/2018	1	0	5/15/2018	5/15/2018	1	0	6/12/2018	6/12/2018	1	0	7/6/2018	Missing	Missing	Missing	Missing	Missing	Missing	Missing	Missing	7/11/2018	1	0	8/16/2018	3/9/2018	3/26/2018	0	4/13/2018	Missing	Missing
1	2.8	5/3/2018	0	0		5/31/2018	0	0	6/7/2018	No	Yes	No	No	No	No	6/7/2018	1	0	7/12/2018	7/13/2018	1	0		8/6/2018	1	0	9/3/2018	9/3/2018	1	0	10/2/2018	No	No	No	Yes	No	No	No	No	10/2/2018	1	0	11/30/2018	5/30/2018		4		No	No
1						7/2/2018	0	0	7/26/2018	Yes	Yes	No	No	No	Yes	8/2/2018	1	0	8/30/2018	8/31/2018	1	0	9/25/2018									No	No	No	No	Yes	Yes	Yes	Yes					7/2/2018	7/23/2018	0		Yes	Yes
1	2.8	7/5/2018	1	0	8/16/2018	8/16/2018	0	0	9/10/2018	No	No	No	No	No	No	9/11/2018	1	0	10/8/2018	10/10/2018	1	0	11/2/2018									No	No	No	No	Yes	Yes	Yes	Yes					8/16/2018	9/6/2018	0	9/11/2018	Yes	Yes
1	missing	5/2/2018	2	6		6/22/2018	0	0	7/17/2018	Missing	Yes	Missing	Missing	Missing	Yes	7/24/2018	1	0	8/23/2018	8/23/2018	1	0	9/20/2018	9/28/2018	1	0	10/25/2018	10/29/2018	1	0	11/27/2018	Missing	Missing	Missing	Missing	Missing	Missing	Missing	Missing		2			6/22/2018	7/24/2018	0	7/24/2018	Yes	Yes
1	3	4/29/2018	1	0	6/4/2018					No	No	Yes	Yes	No	No	6/18/2018	0	0														No	Yes	Yes	Yes	Yes	Yes	Yes	Yes					6/18/2018	7/19/2018	0		Yes	Yes
1	3	4/23/2018	1	0	6/4/2018		2	6		Missing	Missing	Yes	Yes	Missing	Missing	6/22/2018	0	0	7/17/2018	7/24/2018	1	0	8/20/2018	8/23/2018	1	0	9/17/2018	9/21/2018	1	0	10/24/2018	Missing	Missing	Missing	Missing	Missing	Missing	Missing	Missing	10/25/2018	1	0	11/28/2018	6/22/2018	7/23/2018	0		Missing	Missing
1	2.5					6/26/2018	0	0	7/26/2018	Yes	Yes	No	No	No	No	7/26/2018	1	0	8/20/2018	8/20/2018	1	0	9/21/2018	9/21/2018	1	0	10/18/2018	10/18/2018	1	0	11/14/2018	No	No	No	No	No	No	No	No					6/26/2018	7/24/2018	0	7/26/2018	Yes	Yes
1	3.1	4/25/2018	1	0		6/7/2018	0	0	7/4/2018	Missing	Yes	Missing	Missing	Missing	Missing	7/5/2018	1	0	7/30/2018	7/27/2018		0	8/29/2018	8/29/2018	1	0	9/25/2018	9/25/2018	1	0	10/18/2018	Missing	Missing	Missing	Missing	Missing	Missing	Missing	Missing	10/24/2018	1	0	11/17/2018	6/7/2018	6/27/2018	0	7/5/2018	Missing	Missing
1	3.3	3/10/2018	1	0	4/23/2018	4/23/2018	0	0	5/23/2018	Missing	Missing	Missing	Missing	Missing	Missing	5/28/2018	1	0	6/26/2018		2	6		7/27/2018	1	0	8/21/2018	8/22/2018	1	0	9/20/2018	Missing	Missing	Yes	Yes	Missing	Missing	Missing	Missing	9/21/2018	1	0	10/18/2018	4/23/2018	4/23/2018	0		Missing	Missing
1	3.2	5/3/2018	2	6		6/13/2018	0	0	7/11/2018	Missing	Yes	Missing	Missing	Missing	Missing	7/11/2018	1	0	8/2/2018	8/9/2018	1	0	9/10/2018	8/31/2018	1	0	10/6/2018	10/9/2018	1	0	11/8/2018	Missing	Missing	Missing	Missing	Missing	Missing	Missing	Missing	11/8/2018	1	0	12/5/2018	6/13/2018	7/19/2018	0	8/9/2018	Missing	Missing
1	missing	9/12/2018	2	6		10/11/2018	0	0	10/24/2018	Missing	Yes	Missing	Missing	Missing	Yes	11/20/2018	1	0	12/19/2018		2	6			2	6			2	6		Missing	Missing	Yes	Yes	Yes	Yes	Yes	Missing		2			10/24/2018		0		Yes	Yes
1	3	5/8/2018	1	0	6/19/2018	6/25/2018	0	0	7/26/2018	Missing	Missing	Missing	Missing	Missing	Missing	7/26/2018	0	0	8/20/2018	8/21/2018	1	0	9/24/2018	9/24/2018	1	0	10/24/2018	10/24/2018	1	0	11/26/2018	Missing	Missing	Missing	Missing	Missing	Missing	Missing	Missing		2			6/25/2018	7/24/2018	0	7/26/2018	Yes	Yes
0	missing					7/4/2018	0	0	7/26/2018	Yes	Yes	No	No	No	Yes	7/30/2018	1	0	8/23/2018	8/23/2018	1	0	10/2/2018	9/27/2018	1	0	10/24/2018					No	No	No	No	No	No	Yes	Yes					7/4/2018	7/25/2018	0		Yes	Yes
0	2.9	5/25/2018	1	0						No	Yes	Yes	Yes	No	No	7/20/2018	0	0	8/16/2018	8/13/2018	1	0	9/13/2018	9/13/2018	1	0	10/10/2018	10/10/2018	1	0	11/7/2018	No	No	No	No	No	No	No	No					7/20/2018	8/24/2018	0	8/14/2018	Yes	Yes
0	3.4	6/21/2018	1	0	8/2/2018	8/2/2018	0	0	8/30/2018	No	No	No	No	No	No	8/30/2018	1	0	10/3/2018	10/2/2018	1	0	10/30/2018	10/30/2018	1	0	11/29/2018					No	No	No	No	No	No	Yes	Yes					8/2/2018	9/5/2018	0	10/3/2018	Yes	Yes
1	2.5	9/20/2018	1	0	11/1/2018		2	6		Missing	Missing	Yes	Yes	Missing	Missing	11/6/2018	0	0	12/6/2018													Missing	Missing	Missing	Missing	Missing	Missing	Missing	Missing					11/6/2018	11/19/2018	0		Missing	Missing
1	2.6	6/30/2018	1	0	8/6/2018					No	No	Yes	Yes	No	No	8/14/2018	0	0	9/3/2018	9/27/2018	1	0	11/1/2018	10/31/2018	1	0	11/29/2018					No	No	No	No	No	No	Yes	Yes					8/14/2018	9/18/2018	0	9/27/2018	Yes	Yes
1	missing	7/10/2018	2	6		9/3/2018	0	0	10/2/2018	Missing	Yes	Missing	Missing	Missing	Yes	10/3/2018	1	0	11/1/2018	10/26/2018	1	0	11/27/2018		2	6			2	6		Missing	Missing	Missing	Missing	Yes	Yes	Missing	Yes		2			9/3/2018	10/19/2018	0		Yes	Yes
0	2.8	4/9/2018	1	0	5/7/2018					No	No	Yes	Yes	No	No																	Yes	Yes	Yes	Yes	Yes	Yes	Yes	Yes					11/6/2018				Yes	Yes
0	3.1	6/21/2018	1	0	8/2/2018					No	No	Yes	Yes	No	No	8/8/2018	0	0	9/3/2018	9/6/2018	1	0	10/8/2018	10/8/2018	1	0	11/7/2018	11/7/2018	1	0	12/6/2018	No	No	No	No	No	No	No	No					8/8/2018	9/5/2018	0	9/6/2018	Yes	Yes
0	2.8	8/6/2018	1	0	9/17/2018	9/17/2018	0	0	10/29/2018	No	No	No	No	No	No	10/29/2018	1	0	11/27/2019		1	0			2	6			2	6		No	No	Yes	Yes	Yes	Yes	Yes	Yes			0		9/17/2018	9/22/2018	0	10/29/2018	Yes	Yes
1	2.5	1/18/2018	1	0		3/6/2018	0	0	4/5/2018	No	Yes	No	No	No	No	4/9/2018	1	0	5/9/2018	5/9/2018	1	0	6/7/2018	6/7/2018	1	0	7/5/2018	7/7/2018	1	0	8/7/2018	No	No	No	No	No	No	No	No	8/7/2018	1	0	10/25/2018	3/6/2018	3/26/2018	0		No	No
0	2.4	3/6/2018	1	0	4/17/2018	4/17/2018	0	0	5/17/2018	No	No	No	No	No	No	5/21/2018	1	5														Missing	Missing	Missing	Missing	Missing	Missing	Missing	Missing					4/17/2018	5/23/2018	0		Yes	No
0	1	2/23/2018	1	5			0	0		No	Yes	Yes	Yes	No	No		0	0				0			1	0			0	0		Missing	Missing	Missing	Missing	Missing	Missing	Missing	Missing		1	0				0		Missing	Missing
0	3	4/9/2018	1	0	5/21/2018	5/25/2018	0	0	6/3/2018	No	No	No	No	No	No	6/18/2018	0	0	7/18/2018		2	6			1	0	9/27/2018	9/2/2018	1	0	11/27/2018	No	No	Yes	No	No	No	No	No		2			5/25/2018	6/27/2018	0		Yes	Yes
0	2	1/16/2018	1	0	3/1/2018					No	No	Yes	Yes	No	No	3/14/2018	0	0	4/5/2018	4/5/2018	1	0	4/30/2018	5/8/2018	1	0	6/4/2018	6/22/2018	1	0	7/17/2018	No	No	No	No	No	No	No	No	7/18/2018	1	0	8/22/2018	3/14/2018	3/26/2018	0		No	No
0	3.1	5/24/2018	1	0	7/5/2018					No	No	Yes	Yes	No	No	7/9/2018	0	0	8/2/2018					9/7/2018	1	0	10/4/2018	10/17/2018	1	0	11/13/2018	No	No	Yes	Yes	No	No	No	No					7/9/2018	7/25/2018	0		Yes	Yes
0	2.4	3/13/2018	1	0	4/24/2018	4/24/2018	0	0	5/24/2018	No	Missing	Missing	Missing	Missing	Missing	5/24/2018	1	0	6/26/2018	6/26/2018	1	0	7/26/2018	7/26/2018	1	0	8/20/2018	8/20/2018	1	0	9/27/2018	Missing	Missing	Missing	Missing	Missing	Missing	Missing	Missing	9/26/2018	1	0	10/22/2018	4/24/2018	5/23/2018	0		Missing	Missing
1	3.5	2/19/2018	1	0	4/2/2018					No	No	Yes	Yes	No	No	4/3/2018	0	0	5/2/2018	5/7/2018	1	0	6/7/2018	6/4/2018	1	0	7/2/2018	7/9/2018	1	0	8/9/2018	No	No	No	No	No	No	No	No	8/3/2018	1	0	11/8/2018	4/3/2018	4/24/2018	0		No	No
1	3.5	3/16/2018	1	0	4/27/2018	4/30/2018	0	0	5/28/2018	Missing	Missing	Missing	Missing	Missing	Missing	5/24/2018	1	0	6/21/2018	6/22/2018	1	0	7/25/2018	7/25/2018	1	0	8/21/2018	9/21/2018	1	0	12/19/2018	Missing	Missing	Missing	Missing	Missing	Missing	Missing	Missing		2			4/30/2018	6/1/2018	0		Yes	Yes
1	3	2/3/2018	1	0	3/19/2018	3/19/2018	0	0	4/9/2018	No	No	No	No	No	No	4/9/2018	1	0	5/9/2018	5/9/2018	1	0	6/7/2018	6/7/2018	1	0	7/5/2018	7/5/2018	1	0	8/2/2018	No	No	No	No	No	No	No	No	8/2/2018	1	0	9/8/2018	3/19/2018	4/9/2018	0		No	No
1	2.1	1/20/2018	1	0	3/5/2018	3/7/2018	0	0	3/21/2018	No	No	No	No	No	No	3/21/2018	1	0	4/12/2018					5/18/2018	1	0	6/12/2018	6/22/2018	1	0	7/25/2018	No	No	Yes	Yes	No	No	No	No	7/26/2018	1	0	8/20/2018	3/7/2018	3/26/2018	0	4/10/2018	No	No
0	2.8	3/14/2018	1	0	4/25/2018	4/25/2018	0	0	6/13/2018	No	No	No	No	No	No					6/13/2018	1	0	7/12/2018	7/12/2018	1	0	8/6/2018	8/7/2018	1	0	9/3/2018	Yes	No	No	No	No	No	No	No	9/4/2018	1	0	10/10/2018	4/25/2018	6/1/2018	0		No	No
0	3.2	3/19/2018	1	0	4/30/2018	4/30/2018	0	0	5/24/2018	Missing	Missing	Missing	Missing	Missing	Missing	5/24/2018	1	0	6/21/2018		2	6		7/18/2018	1	0	8/21/2018		2	6		Missing	Missing	Yes	Yes	Missing	Missing	Yes	Yes		2			4/30/2018	6/1/2018	0		Yes	Yes
0	2.7									Yes	Yes	Yes	Yes	No	No	5/15/2018	0	0	6/22/2018	6/18/2018	1	0	7/19/2018	7/23/2018	1	0	8/21/2018	8/22/2018	1	0	9/22/2018	No	No	No	No	No	No	No	No	9/27/2018	1	0	12/20/2018	5/15/2018	6/28/2018	0		No	No
1	missing									Yes	Yes	Yes	Yes	No	Yes	4/5/2018	0	0	4/30/2018	5/25/2018	1	0	6/20/2018	6/22/2018	1	0	7/18/2018	7/23/2018	1	0	8/28/2018	No	No	No	No	No	No	No	No	8/21/2018	1	0	9/18/2018	4/5/2018	4/24/2018	0		No	No
0	3.7					5/16/2018	0	0	6/13/2018	Yes	Yes	No	No	No	No	6/13/2018	1	0	9/16/2018									9/7/2018	1	0	10/4/2018	No	No	Yes	Yes	Yes	Yes	No	No	10/4/2018	1	0	1/9/2019	5/16/2018	7/23/2018	0		No	No
1	2.1						1			Yes	Yes	Yes	Yes	No	Yes																	Yes	Yes	Yes	Yes	Yes	Yes	Yes	Yes		0			6/20/2018	7/3/2018	0		Yes	Yes
1	2.5	3/17/2018	1	0	4/30/2018		2	6		No	No	Yes	Yes	No	No	5/17/2018	0	0	6/14/2018		2	6		7/2/2018	1	0	7/26/2018	7/31/2018	1	0	8/23/2018	No	Missing	Yes	Yes	No	No	No	No	9/24/2018	0	0	10/18/2018	5/17/2018	6/28/2018	0	6/28/2018	No	No
0	3.2	3/31/2018	1	0	5/14/2018					No	No	Yes	Yes	No	No	5/10/2018	0	0	6/12/2018	6/12/2018	1	0	9/6/2018									No	No	No	No	Yes	Yes	Yes	Yes	9/6/2018	1	0	10/1/2018	5/10/2018	6/11/2018	0		No	No
1	3.6	4/7/2018	1	0	5/21/2018	5/18/2018	0	0	6/12/2018	Missing	Missing	Missing	Missing	Missing	Missing	6/18/2018	1	0	7/18/2018	7/18/2018	1	0	8/18/2018	8/21/2018	1	0	9/18/2018	9/20/2018	1	0	10/17/2018	Missing	Missing	Missing	Missing	Missing	Missing	Missing	Missing	10/22/2018	1	0	11/11/2018	5/18/2018	7/23/2018	0		Missing	Missing
1	3.1	6/15/2018	1	0	7/27/2018					No	No	Yes	Yes	No	No	8/16/2018	0	0	9/10/2018	9/14/2018	1	0	10/18/2018	10/17/2018	1	0	11/22/2018					No	No	No	No	No	No	Yes	Yes					8/16/2018	9/17/2018	0	10/17/2018	Yes	Yes
0	5		2	6			2	6		Yes	Yes	Yes	Yes	No	No	8/6/2018	1	0	9/13/2018	9/11/2018	1	0	10/11/2018	10/11/2018	1	0	11/5/2018	11/6/2018	1	0	11/29/2018	No	No	No	No	Missing	No	No	No					8/6/2018				Missing	Missing
1	2.8	2/2/2018	1	0	3/16/2018	3/19/2018	0	0	4/13/2018	Missing	Missing	Missing	Missing	Missing	Missing	4/13/2018	1	0	5/15/2018	5/21/2018	1	0	6/23/2018	6/25/2018	1	0	7/23/2018	7/23/2018	1	0	8/23/2018	Missing	Missing	Missing	Missing	Missing	Missing	Missing	Missing	8/23/2018	1	0	11/15/2018	3/19/2018	4/9/2018	0		Missing	Missing
0	2.1		1	6			2	6		Yes	Yes	Yes	Yes	No	No		2	6			2	6			2	6			2	6		Yes	Yes	Yes	Yes	Yes	Yes	Yes	Yes		0			1/29/2018	2/26/2018	0	3/8/2018	Yes	Yes
0	missing		1	6			2	6		Yes	Yes	Yes	Yes	Missing	Yes	3/8/2018	0	0	4/9/2018	4/6/2018	1	0	4/29/2018	5/9/2018	1	0	6/7/2018	6/6/2018	1	0	7/4/2018	Missing	Missing	Missing	Missing	Missing	Missing	Missing	Missing	7/4/2018	1	0	8/19/2018	3/8/2018	4/9/2018	0		Missing	Missing
2	3.95	11/26/2017	1	0	1/8/2018		2	6		No	No	Yes	Yes	No	No	1/8/2018	0	0	1/29/2018		2	6		3/7/2018	0	0	4/6/2018	4/12/2018	0	0	6/7/2018	Yes	Yes	Yes	Yes	Yes	No	No	No		2			1/9/2018	2/1/2018	0	4/12/2018	Yes	Yes
1	3.6	10/25/2017	1	0	12/6/2017					No	No	Yes	Yes	No	No	12/27/2017	0	0	1/25/2018	1/25/2018	1	0	2/21/2018					3/6/2018	1	0	4/30/2018	No	No	No	No	Yes	Yes	No	No					12/27/2017	12/27/2017	0	1/25/2018	No	No
1	3.1	1/19/2018	1	0	3/2/2018		2	6		Missing	Missing	Yes	Yes	Missing	Missing	3/2/2018	0	0	4/2/2018	4/3/2018	1	0	5/24/2018	5/24/2018	1	0	6/21/2018	6/21/2018	1	0	7/18/2018	Missing	Missing	Missing	Missing	Missing	Missing	Missing	Missing	7/18/2018	1	0	8/23/2018	3/2/2018	3/26/2018	0		Missing	Missing
1	2.7		2	6			2	6		Yes	Yes	Yes	Yes	No	No	2/20/2018	0	0	3/22/2018		2	6			2	6			2	6		Yes	No	Yes	Yes	Yes	Yes	Yes	Yes	5/4/2018	2	0	5/29/2018	2/20/2018	3/12/2018	0	2/20/2018	No	No
1	3	9/29/2017	1	0	11/10/2017					No	No	Yes	Yes	No	No	11/10/2017	0	0	12/7/2017	12/8/2017	1	0	1/4/2018	1/8/2018	1	0	2/1/2018	2/1/2018	1	0	3/7/2018	No	No	No	No	No	No	No	No	3/8/2018	1	0	4/5/2018	11/10/2017	11/28/2017	0	12/8/2017	No	No
0	2.9	2/23/2018	1	0			2	6		No	Yes	Yes	Yes	No	No	4/11/2018	0	0	5/9/2018	5/9/2018	1	0	6/7/2018	6/7/2018		0	7/9/2018	7/9/2018			8/2/2018	No	No	No	No	No	No	Missing	No	8/2/2018	1	0	9/6/2018	4/6/2018	5/23/2018	0	5/23/2018	No	No
1	2.8	3/15/2018	1	0	4/26/2018		2	6		Missing	Missing	Yes	Yes	Missing	Missing	5/22/2018	0	0	6/19/2018	6/19/2018	1	0	7/16/2018	7/16/2018	1	0	8/20/2018	8/20/2018	1	0	9/21/2018	Missing	Missing	Missing	Missing	Missing	Missing	Missing	Missing	9/21/2018	1	0	12/19/2018	5/22/2018	6/28/2018	0		Missing	Missing
1	3	2/10/2018	1	0	3/25/2018	3/27/2018	0	0	4/19/2018	Missing	Missing	Missing	Missing	Missing	Missing	4/20/2018	1	0	5/23/2018	5/24/2018	1	0	6/21/2018	6/21/2018	1	0	7/17/2018	7/18/2018	1	0	8/20/2018	Missing	Missing	Missing	Missing	Missing	Missing	Missing	Missing	8/20/2018	1	0	9/18/2018	3/27/2018	4/24/2018	0		Missing	Missing
0	3.3					1/24/2018	0	0	2/8/2018	Yes	Yes	No	No	No	No	2/8/2018	1	0	3/9/2018	4/10/2018	1	0	5/10/2018	5/10/2018	1	0	6/7/2018	6/7/2018	1	0	7/3/2018	No	No	No	No	No	No	No	No	7/3/2018	1	0	9/20/2018	1/24/2018	2/26/2018	0		No	No
1	2.7									Yes	Yes	Yes	Yes	No	Yes	2/12/2018	0	0	3/8/2018	3/8/2018	1	0	4/13/2018	4/19/2018	1	0	5/17/2018	5/17/2018	1	0	6/17/2018	No	No	No	No	No	No	No	No	7/23/2018	1	0	9/17/2018	2/12/2018	3/7/2018	0	3/8/2018	No	No
1	2.5					3/7/2018	0	0	4/6/2018	Yes	Yes	No	No	No	No	4/10/2018	1	0	5/9/2018	5/10/2018	1	0	6/7/2018	6/13/2018	1	0	7/10/2018	7/11/2018	1	0	8/2/2018	No	No	No	No	No	No	No	No	8/29/2018	1	0	10/1/2018	3/7/2018	3/26/2018	0	4/10/2018	No	No
0	2.8	6/22/2018	0	0	8/2/2018	8/1/2018	0	0	9/3/2018	No	No	No	No	No	No		1	0		9/5/2018	1	6	10/2/2018	10/7/2018			10/30/2018		2	6		Yes	Yes	No	No	No	No	Yes	Yes		2			8/1/2018	9/3/2018	0		Yes	Yes
0	missing									Yes	Yes	Yes	Yes	No	Yes	8/21/2018	0	0	9/20/2018	9/25/2018	1	0	10/18/2018	10/26/2018	1	0	11/22/2018					No	No	No	No	No	No	Yes	Yes					8/21/2018	9/10/2018	0		Yes	Yes
1	1.6	3/7/2018	1	0	4/19/2018	4/25/2018	0	0	5/24/2018	Missing	Missing	Missing	Missing	Missing	Missing																	Missing	Missing	Missing	Missing	Missing	Missing	Missing	Missing					4/25/2018	6/1/2018	0		Missing	Missing
0	3.2	6/30/2018	1	0	8/6/2018		2	6		Missing	Missing	Yes	Yes	Missing	Missing	8/10/2018	0	0	9/4/2018	9/6/2018	1	0	10/4/2018	10/8/2018	1	0	11/6/2018					Missing	Missing	Missing	Missing	Missing	Missing	Missing	Missing					8/10/2018	9/5/2018	0		Missing	Missing
0	2.8					7/11/2018	0	0	8/2/2018	Yes	Yes	No	No	No	No	8/8/2018	1	0	9/12/2018					9/12/2018	1	0	10/9/2018	10/17/2018	1	0	11/19/2018	No	No	Yes	Yes	No	No	No	No					7/11/2018	7/25/2018	0	8/8/2018	Yes	Yes
0	3.8	4/19/2018	1	0	5/3/2018		2	6		Missing	Missing	Yes	Yes	Missing	Missing	6/1/2018	0	0	6/29/2018	7/26/2018	1	0	8/28/2018	8/28/2018	1	0	9/27/2018	9/27/2018	1	0	10/24/2018	Missing	Missing	Missing	Missing	Missing	Missing	Missing	Missing	10/25/2018	1	0	11/22/2018	6/1/2018		4		Missing	Missing
0	2.9	5/1/2018	1	0	6/12/2018		0	0		No	No	Yes	Yes	No	No	5/7/2018	2	6	8/2/2018	8/6/2018	1	0	8/30/2018	9/6/2018	1	0	10/3/2018	10/4/2018	1	0	12/6/2018	No	No	Missing	Missing	Missing	Missing	Missing	Missing		2			7/5/2018	7/25/2018	0	8/6/2018	Yes	Yes
0	3.1	3/25/2018	1	0	5/1/2018		2	6		Missing	Missing	Yes	Yes	Missing	Missing	5/7/2018	0	0	6/5/2018	6/5/2018	1	0	7/5/2018	7/5/2018	1	0	8/2/2018	8/6/2018	1	0	9/3/2018	Missing	Missing	Missing	Missing	Missing	Missing	Missing	Missing	9/28/2018	1	0	12/27/2018	5/7/2018	6/11/2018	0		Missing	Missing
0	3.6	6/22/2018	1	0		8/21/2018	1	0	9/24/2018	Missing	Yes	Missing	Missing	Missing	Missing		2	6		9/24/2018	1	0	10/18/2018	10/18/2018	1	0	11/13/2018		2	6		Missing	Yes	Missing	Missing	Missing	Missing	Yes	Yes		2			8/21/2018	9/10/2018	0	9/24/2018	Yes	Yes
0	3.7	8/7/2018	1	0	9/8/2018	9/25/2018	0	0	10/10/2018	No	No	No	No	No	No	10/22/2018	1	0	11/23/2018													No	No	Yes	Yes	Yes	Yes	Yes	Yes					9/25/2018	10/23/2018	0		Yes	Yes
0	3.1	4/10/2018	1	0		5/22/2018	0	0	5/31/2018	Missing	Yes	Missing	Missing	Missing	Missing	5/31/2018	1	0	7/3/2018	7/3/2018	1	0	8/30/2018	8/30/2018	1	0	10/1/2018		2	6		Missing	Missing	Missing	Missing	Missing	Missing	Yes	Yes	10/31/2018	1	0	11/22/2018	5/22/2018	6/21/2018	0	7/3/2018	Missing	Missing
1	3	6/8/2018	1	6		7/27/2018	0	0	8/2/2018	Missing	Yes	Missing	Missing	Missing	Missing	8/30/2018	1	0	10/4/2018		2	6		10/5/2018	1	0	11/1/2018	11/5/2018	1	0	11/29/2018	Missing	Missing	Yes	Yes	Missing	Missing	Missing	Missing		2			7/27/2018	8/13/2018	0	8/30/2018	Yes	Yes
0	2.9					7/11/2018	0	0	8/7/2018	Yes	Yes	No	No	No	No	8/10/2018	1	0	9/4/2018													No	No	Yes	Yes	Yes	Yes	Yes	Yes					7/11/2018	7/25/2018	0	8/10/2018	Yes	Yes
0	3.6	4/20/2018	1	0	6/4/2018	6/1/2018	0	0	6/28/2018	No	No	No	No	No	No	6/28/2018	1	0	7/27/2018	7/25/2018	1	0	8/23/2018	8/23/2018	1	0	9/20/2018	9/20/2018	1	0	10/17/2018	No	No	No	No	No	No	No	No	10/17/2018	1	0	12/20/2018	6/1/2018	7/23/2018	0	7/25/2018	No	No
0	2.6	2/25/2018	1	0						No	Yes	Yes	Yes	No	No	4/9/2018	0	0	5/8/2018	5/9/2018	1	0	6/5/2018	6/5/2018	1	0	7/4/2018	7/4/2018	1	0	8/30/2018	No	No	No	No	No	No	No	No					4/9/2018	5/23/2018	0	5/2/2018	Yes	Yes
1	2.9	6/28/2018	1	0	8/12/2018		2	6		Missing	Missing	Yes	Yes	Missing	Missing	8/10/2018	0	0	9/6/2018	9/6/2018	1	0	10/9/2018	10/9/2018		0	11/1/2018	11/1/2018	1	0	12/3/2018	Missing	Missing	Missing	Missing	Missing	Missing	Missing	Missing		2			8/10/2018	9/5/2018	0	10/8/2018	Yes	Yes
1	3	3/16/2018	1	0	4/27/2018		2	5		No	No	Yes	Yes	No	No																	Missing	Missing	Missing	Missing	Missing	Missing	Missing	Missing									Missing	Missing
0	3.6	4/20/2018	1	0	6/4/2018		2	6		Missing	Missing	Yes	Yes	Missing	Missing	6/1/2018	0	0	6/28/2018	7/25/2018	1	0	3/23/2018	3/23/2018	1	0	9/20/2018	9/20/2018	1	0	10/17/2018	Missing	Missing	Missing	Missing	Missing	Missing	Missing	Missing	10/17/2018	1	0	12/20/2018	6/1/2018	7/23/2018	0		Missing	Missing
0	2.9	5/28/2018	1	0	7/9/2018					No	No	Yes	Yes	No	No	7/9/2018	0	0	7/30/2018	8/22/2018	1	0	9/27/2018	9/27/2018	1	0	10/24/2018	10/24/2018	1	0	11/28/2018	No	No	No	No	No	No	No	No	11/29/2018	1	0	1/28/2019	7/9/2018	7/25/2018	0		No	No
0	missing	5/24/2018	1	0	7/5/2018		2	6		Missing	Missing	Yes	Yes	Missing	Yes	7/9/2018	0	0	8/2/2018		2	6		9/7/2018	1	0	10/4/2018	10/17/2018	1	0	11/13/2018	Missing	Missing	Yes	Yes	Missing	Missing	Missing	Missing	11/2/2018	1	0	12/20/2018	7/9/2018	7/25/2018	0	8/7/2018	Missing	Missing
1	1.8	6/12/2018	1	0		7/26/2018	0	0	8/7/2018	Missing	Yes	Missing	Missing	Missing	Missing	8/13/2018	1	0	9/6/2018	9/6/2018	1	0	10/11/2018	10/11/2018	1	0	11/14/2018	11/14/2018	1	0	12/6/2018	Missing	Missing	Missing	Missing	Missing	Missing	Missing	Missing		2			7/26/2018	9/5/2018	0		Yes	Yes
0	3.5	6/7/2018	1	0	7/19/2018	7/18/2018	0	0	8/14/2018	Missing	Missing	Missing	Missing	Missing	Missing	8/20/2018	1	0	9/13/2018	9/14/2018	1	0	10/11/2018	10/12/2018	1	0	11/5/2018	11/13/2018	1	0	12/7/2018	Missing	Missing	Missing	Missing	Missing	Missing	Missing	Missing		2			7/18/2018	7/18/2018	0	10/12/2018	Yes	Yes
1		9/24/2018	1	0		11/5/2018	0	0	12/10/2018	Missing	Yes	Missing	Missing	Missing	Yes																	Missing	Missing	Missing	Missing	Missing	Missing	Missing	Missing					11/5/2018	11/19/2018	0		Missing	Missing
0	2.5	5/21/2018	1	0	7/2/2018					No	No	Yes	Yes	No	No	7/4/2018	0	0	8/2/2018	8/3/2018	1	0	8/30/2018									No	No	No	No	Yes	Yes	Yes	Yes					7/4/2018	7/25/2018	0	8/3/2018	Yes	Yes
0	3.1	4/23/2018	2	0	6/6/2018		2	6		No	No	Yes	Yes	No	No	6/8/2018	0	0	7/3/2018	7/3/2018	1	0	7/26/2018	8/3/2018	1	0	10/1/2018		1	0		No	No	No	No	No	No	Yes	Yes	10/1/2018	2		10/31/2018	6/8/2018	7/19/2018	0		No	No
0	2.8	6/22/2018	1	0	8/2/2018					No	No	Yes	Yes	No	No	8/1/2018	0	0	9/3/2018	9/5/2018	1	0	10/2/2018	10/3/2018	1	0	10/30/2018					No	No	No	No	No	No	Yes	Yes					8/1/2018	9/3/2018	0	9/5/2018	Yes	Yes
0	3.2	9/3/2018	1	0	10/15/2018	10/22/2018	1	0	11/30/2018	Missing	Missing	Missing	Missing	Missing	Missing																	Missing	Missing	Missing	Missing	Missing	Missing	Missing	Missing					10/22/2018	11/2/2018	0		Missing	Missing
1	3.2	9/14/2018	1	0	11/2/2018	10/25/2018	0	0	11/26/2018	Missing	Missing	Missing	Missing	Missing	Missing																	Missing	Missing	Missing	Missing	Missing	Missing	Missing	Missing					10/25/2018	11/7/2018	0		Missing	Missing
1	2.7	4/5/2018	1	0		5/17/2018	0	0	6/14/2018	No	Yes	No	No	No	No					7/13/2018	1	0	8/13/2018	8/15/2018	1	0	9/10/2018					Yes	Yes	No	No	No	No	Yes	Yes	10/12/2018	1	0	11/14/2018	5/17/2018	7/23/2018	0		No	No
1	2.8	8/6/2018	1	0	9/17/2018	9/19/2018	0	0	10/29/2018	Missing	Missing	Missing	Missing	Missing	Missing	10/29/2018	1	0	11/27/2018													Missing	Missing	Missing	Missing	Missing	Missing	Missing	Missing					9/17/2018	9/22/2018	0	10/29/2018	Missing	Missing
0	missing	1/17/2018	2	6	3/7/2018	3/7/2018	0	0	3/29/2018	Missing	Yes	Missing	Missing	Missing	Yes		2	6		5/15/2018	1	0	6/12/2018	6/12/2018	1	0	7/12/2018	7/12/2018	1	0	10/9/2018	Yes	Yes	Missing	Missing	Missing	Missing	Missing	Missing		2			3/7/2018	3/26/2018	0	5/15/2018	Yes	Yes
0	3.2	2/2/2018	1	0		3/20/2018	0	0	4/9/2018	No	Yes	No	No	No	No	4/10/2018	1	0	5/14/2018					6/14/2018	1	0	7/11/2018	7/10/2018	1	0	10/11/2018	No	No	Yes	Yes	No	No	No	No					3/20/2018	4/9/2018	0		Yes	Yes
1	2.8	2/10/2018	1	0	3/24/2018	3/20/2018	0	0	4/19/2018	No	No	No	No	No	No	4/24/2018	1	0	5/24/2018	5/24/2018	1	0	6/21/2018	6/25/2018	1	0	7/26/2018					No	No	No	No	No	No	Yes	Yes	8/8/2018	1	0	8/30/2018	3/20/2018	4/9/2018	0		No	No
0	2.7	2/5/2018	1	0	3/20/2018	3/23/2018	0	0	4/25/2018	No	No	No	No	No	No	4/25/2018	1	0	5/24/2018	5/25/2018	1	0	8/23/2018									No	No	No	No	Yes	Yes	Yes	Yes	8/27/2018	1	0	9/27/2018	3/23/2018	5/24/2018	0		No	No
1	3.1	11/12/2017	1	0	12/27/2017	12/29/2017	0	0	1/23/2018	Missing	Missing	Missing	Missing	Missing	Missing	1/26/2018	1	0	2/20/2018	2/19/2018	1	0	3/22/2018	3/22/2018	1	0	4/24/2018	4/24/2018	1	0	5/24/2018	Missing	Missing	Missing	Missing	Missing	Missing	Missing	Missing	5/24/2018	1	0	6/24/2018	12/29/2017	3/12/2018	0	3/22/2018	Missing	Missing
0	3.5									Yes	Yes	Yes	Yes	No	No	5/3/2018	0	0	5/30/2018	6/26/2018	1	0	7/26/2018	7/26/2018	1	0	8/27/2018	8/27/2018	1	0	9/27/2018	No	No	No	No	No	No	No	No	9/27/2018	0	0	10/26/2018	5/3/2018	6/1/2018	0	6/6/2018	No	No
0	2.6	11/20/2017	1	0	1/2/2018	1/3/2018	0	0	2/1/2018	Missing	Missing	Missing	Missing	Missing	Missing	2/1/2018	1	0	3/2/2018	3/2/2018	1	0	4/2/2018	4/24/2018	1	0	5/24/2018	5/31/2018	1	0	6/27/2018	Missing	Missing	Missing	Missing	Missing	Missing	Missing	Missing		2			1/3/2018	1/23/2018	0		Yes	Yes
0	3	1/10/2018	1	0	2/21/2018	2/27/2018	0	0	3/22/2018	No	No	No	No	No	No	3/22/2018	1	0	5/2/2018					5/3/2018	1	0	6/1/2018					No	No	Yes	Yes	No	No	Yes	Yes	7/5/2018	1	0	8/2/2018	2/27/2018	3/19/2018	0	3/19/2018	No	No
1	1.7	3/5/2018	0	0	4/16/2018	4/18/2018	0	0	5/10/2018	No	No	No	No	No	No	5/10/2018	0	0	6/11/2018	6/11/2018	1	0	7/11/2018	7/11/2018	0	0	8/9/2018	8/13/2018	1	0	9/6/2018	No	No	No	No	No	No	No	No	9/6/2018	1	0	10/1/2018	4/18/2018	9/6/2018	0	10/1/2018	No	No
0	2.8	12/10/2017	1	0		1/23/2018	0	0	2/22/2018	Missing	Yes	Missing	Missing	Missing	Missing	2/21/2018	1	0	3/21/2018	3/22/2018	1	0	4/18/2018	4/23/2018	1	0	5/17/2018	5/21/2018	1	0	6/18/2018	Missing	Missing	Missing	Missing	Missing	Missing	Missing	Missing	6/28/2018	1	0	9/18/2018	1/23/2018	2/26/2018	0	3/22/2018	Missing	Missing
1	3.2	3/15/2018	1	0	4/16/2018	4/16/2018	0	0	5/10/2018	No	No	No	No	No	No	5/16/2018	1	0	6/13/2018	6/13/2018	1	0	7/10/2018	7/16/2018	1	0	8/13/2018					No	No	No	No	No	No	Yes	Yes	9/5/2018	1	0	10/1/2018	4/16/2018	5/23/2018	0	9/5/2018	No	No
1	1.6		2	6			1	6		Yes	Yes	Yes	Yes	Missing	Missing		2	6			2	6		2/7/2018	0	0	3/6/2018		2	6		Yes	Yes	Yes	Yes	Missing	Missing	Yes	Yes		2			2/8/2018	2/26/2018	0		Yes	Yes
0	4.2	12/16/2017	1	0	1/27/2018		2	6		Missing	Missing	Yes	Yes	Missing	Missing	2/19/2018	0	0	3/22/2018		2	6		4/3/2018	1	0	4/30/2018	5/2/2018	1	0	5/30/2018	Missing	Missing	Yes	Yes	Missing	Missing	Missing	Missing	5/30/2018	1	0	6/28/2018	2/19/2018	3/12/2018	0		Missing	Missing
0	4.5	12/31/2017	1	0		1/31/2018	0	0	2/27/2018	Missing	Yes	Missing	Missing	Missing	Missing	2/28/2018	1	0	3/21/2018	3/22/2018	1	0	3/27/2018		2	6		5/25/2018	1	0	8/27/2018	Missing	Missing	Missing	Missing	Yes	Yes	Missing	Missing		2			1/31/2018	2/26/2018	0		Yes	Yes
1	missing									Yes	Yes	Yes	Yes	No	Yes	4/3/2018	0	0	5/4/2018	5/2/2018	1	0	5/30/2018					7/4/2018	1	0	7/26/2018	No	No	No	No	Yes	Yes	No	No	8/1/2018	1	0	8/30/2018	4/3/2018	4/24/2018	0		No	No
1	1.5	3/5/2018	1	0	4/16/2018	4/18/2018	0	0	5/10/2018	No	No	No	No	No	No	5/10/2018	1	0	6/11/2018	6/11/2018	1	0	7/11/2018	7/11/2018	1	0	8/9/2018	8/12/2018	1	0	9/6/2018	No	No	No	No	No	No	No	No	9/6/2018	1	0	10/1/2018	4/18/2018	8/23/2018	0		No	No
0	missing	4/29/2018	1	0		6/27/2018	0	0	7/31/2018	Missing	Yes	Missing	Missing	Missing	Yes		2	6		8/2/2018	1	0	8/30/2018	8/30/2018	1	0	9/27/2018		2	6		Yes	Yes	Missing	Missing	Missing	Missing	Yes	Yes		2			6/27/2018	7/23/2018	0		Yes	Yes
0	3.3	1/20/2018	1	0	3/5/2018					No	No	Yes	Yes	No	No	3/12/2018	0	0	4/5/2018	4/9/2018	1	0	5/23/2018	5/21/2018	1	0	6/28/2018					No	No	No	No	No	No	Yes	Yes	7/21/2018	1	0	8/6/2018	3/12/2018	4/9/2018	0		No	No
0	missing	12/12/2017	1	0	1/12/2018	1/17/2018	0	0	2/8/2018	Missing	Missing	Missing	Missing	Missing	Yes	2/16/2018	1	0	3/16/2018	3/16/2018	1	0	4/10/2018	4/13/2018	1	0	6/13/2018		2	6		Missing	Missing	Missing	Missing	Missing	Missing	Yes	Yes	6/12/2018	1	0	9/6/2018	1/17/2018	2/1/2018	0	2/16/2018	Missing	Missing
0	3.1	4/21/2018	1	0	6/4/2018					No	No	Yes	Yes	No	No	6/8/2018	0	0	7/9/2018	7/11/2018	1	0	8/2/2018	8/8/2018	1	0	9/3/2018	9/3/2018	1	0	9/27/2018	No	No	No	No	No	No	No	No	10/3/2018	1	0	11/1/2018	6/8/2018	7/19/2018	0		No	No
0	missing					4/30/2018	0	0	5/21/2018	Yes	Yes	No	No	Yes	Yes	5/17/2018	1	0	6/14/2018	6/18/2018	1	0	7/19/2018	7/19/2018	1	0	8/21/2018	8/20/2018	1	0	9/13/2018	No	No	No	No	No	No	No	No	9/13/2018	1	0	10/17/2018	4/30/2018	6/1/2018	0		No	No
0	2.8	1/15/2018	1	0	2/27/2018	2/28/2018	0	0	3/20/2018	No	No	No	No	No	No	3/26/2018	0	0	4/30/2018					5/2/2018	1	0	6/6/2018	6/6/2018	1	0	9/4/2018	No	No	Yes	Yes	No	No	No	No	7/11/2018	1	0	9/26/2018	2/28/2018	3/19/2018	0		No	No
1	3.1	3/26/2018	1	0	5/7/2018					No	No	Yes	Yes	No	No	5/11/2018	0	0	6/13/2018	6/13/2018	1	0	9/6/2018									No	No	No	No	Yes	Yes	Yes	Yes	9/6/2018	1	0	11/12/2018	5/11/2018	6/28/2018	0		No	No
0	2.6	4/1/2018	1	0	5/7/2018	5/16/2018	0	0	6/13/2018	No	No	No	No	No	No	6/18/2018	1	0	7/12/2018	7/18/2018	1	0	8/14/2018	8/15/2018	1	0	9/10/2018	9/3/2018	1	0	10/1/2018	No	No	No	No	No	No	No	No	10/18/2018	1	0	11/16/2018	5/16/2018	7/23/2018	0	10/1/2018	No	No
0	2.7	1/31/2018	1	0	3/7/2018					No	No	Yes	Yes	No	No	3/7/2018	0	0	4/6/2018									6/14/2018	1	0	7/12/2018	No	No	Yes	Yes	Yes	Yes	No	No	7/14/2018	1	0	8/17/2018	3/7/2018	3/26/2018	0	6/14/2018	No	No
0	3	2/22/2018	1	0	4/5/2018					No	No	Yes	Yes	No	No	4/5/2018	0	0	5/17/2018					6/18/2018	1	0	7/12/2018	7/12/2018	1	0	8/13/2018	No	No	Yes	Yes	No	No	No	No	8/13/2018	1	0	11/22/2018	4/5/2018	4/24/2018	0		No	No
1	2	3/2/2018	1	0	4/13/2018	4/18/2018	0	0	4/25/2018	Missing	Missing	Missing	Missing	Missing	Missing	4/25/2018	1	0	5/28/2018	5/29/2018	1	0	6/27/2018	6/27/2018	1	0	7/26/2018	7/26/2018	1	0	8/20/2018	Missing	Missing	Missing	Missing	Missing	Missing	Missing	Missing	8/26/2018	1	0	11/22/2018	4/18/2018	6/1/2018	0		Missing	Missing
1	3.7	4/23/2018	1	0	6/14/2018					No	No	Yes	Yes	No	No	6/7/2018	0	0	7/5/2018	7/10/2018	1	0	8/2/2018					9/7/2018	1	0	10/4/2018	No	No	No	No	Yes	Yes	No	No	10/5/2018	1	0	11/1/2018	6/7/2018	6/27/2018	0	10/4/2018	No	No
0	3.2	5/22/2018	1	0	7/3/2018		0	0		No	No	Yes	Yes	No	No	7/5/2018	0	0	8/2/2018	8/27/2018	1	0	9/20/2018	9/20/2018	1	0	10/17/2018	10/17/2018	1	0	11/21/2018	No	No	No	No	No	No	No	No	11/23/2018	1	0	1/23/2019	7/5/2018	7/25/2018	0		No	No
0	3.1	5/11/2018	1	0	6/22/2018	6/25/2018	1	0	8/23/2018	No	No	No	No	No	No	7/3/2018	1	0	8/23/2018	8/27/2018	1	0	9/27/2018	9/27/2018	1	0	11/1/2018		0	6		No	No	No	No	No	No	Yes	Yes	11/1/2018			11/30/2018	6/22/2018	7/24/2018	0	7/24/2018	Missing	No
1	3	12/11/2017	1	0		1/21/2018	0	0	2/15/2018	No	Yes	No	No	No	No	2/13/2018	1	0	3/29/2018	3/22/2018	1	0	6/27/2018									No	No	No	No	Yes	Yes	Yes	Yes	6/20/2018	1	0	9/19/2018	1/21/2018	2/26/2018	0	3/22/2018	No	No
0	2.9	10/30/2017	1	0	1/11/2018					No	No	Yes	Yes	No	No		2			1/11/2018	0	0	2/1/2018	2/1/2018	1	0	3/26/2018		1	0	4/30/2018	Yes	Yes	No	No	No	No	No	No	4/3/2018	1	0	6/1/2018	1/5/2018	1/19/2018	0		No	No
0	3.2	7/6/2018	1	0	8/17/2018	8/21/2018	0	0	9/27/2018	Missing	Missing	Missing	Missing	Missing	Missing	9/27/2018	1	0	11/6/2018		2	6		11/6/2018	1	0	12/4/2018		2	6		Missing	Missing	Yes	Yes	Missing	Missing	Yes	Yes		2			8/21/2018	9/10/2018	0	9/27/2018	Yes	Missing
1	4	12/20/2017	1	0	2/2/2018	2/8/2018	0	0	3/9/2018	No	No	No	No	No	No					3/9/2018	1	0	5/10/2018					5/8/2018	1	0	6/8/2018	Yes	Yes	No	No	Yes	Yes	No	No	6/13/2018	1	0	7/13/2018	2/8/2018	4/12/2018	0		No	No
1	4	12/20/2017	1	0	2/2/2018	2/8/2018	0	0	3/9/2018	No	No	No	No	No	No					3/9/2018	1	0	5/10/2018					5/8/2018	1	0	6/8/2018	Yes	Yes	No	No	Yes	Yes	No	No	6/13/2018	1	0	7/13/2018	4/8/2018	4/12/2018	0	4/16/2018	No	No
0	3	12/3/2017	1	0	1/12/2018		2			Missing	No	Yes	Yes	No	No	2/12/2018	0	0	3/16/2018	3/19/2018	1	0	4/13/2018	4/20/2018	1	0	5/18/2018					No	No	No	No	No	No	Yes	Yes					2/12/2018	4/12/2018	0	4/12/2018	Yes	Yes
1	3.2	4/22/2018	1	0	6/8/2018			4		No	No	Yes	Yes	No	No																	Missing	Missing	Missing	Missing	Missing	Missing	Missing	Missing									Missing	Missing
1	3.1	2/22/2018	1	0	4/6/2018					No	No	Yes	Yes	No	No	5/8/2018	1	0	6/8/2018													No	No	Yes	Yes	Yes	Yes	Yes	Yes									Yes	Yes
0	3.2	4/5/2018	1	0	5/11/2018			5	4/24/2018	No	No	Yes	No	No	No		0															Missing	Missing	Missing	Missing	Missing	Missing	Missing	Missing									Missing	Missing
1	3	4/6/2018	1	0	5/21/2018					No	No	Yes	Yes	No	No	6/8/2018	1	0	7/5/2018													No	No	Yes	Yes	Yes	Yes	Yes	Yes					6/8/2018	7/19/2018	0	7/23/2018	Yes	Yes
1	3.5	2/26/2018	1	0	4/9/2018	4/9/2018	0	0	6/8/2018	No	No	No	No	No	No									6/4/2018	1	0	7/6/2018	7/25/2018	1	0	8/31/2018	Yes	Yes	Yes	Yes	No	No	No	No	9/3/2018	1	0	10/5/2018	4/9/2018	5/21/2018	0	6/4/2018	No	No
0	3.4	4/23/2018	1	0	6/1/2018	6/8/2018	0	0	7/3/2018	No	No	No	No	No	No	7/3/2018	1	0	8/7/2018					8/23/2018	1	0	9/21/2018					No	No	Yes	Yes	No	No	Yes	Yes	10/3/2018	1	0	11/2/2018	6/8/2018	7/10/2018	0	7/19/2018	No	No
1	3	9/18/2018	1	0						No	Yes	Yes	Yes	No	No			0														Yes	Yes	Yes	Yes	Yes	Yes	Yes	Yes									Yes	Yes
0	2.9	1/17/2018	1	0	3/2/2018		0	0		No	No	No	No	No	No	3/8/2018	1	0	5/4/2018			5										Yes	Missing	Missing	Missing	Missing	Missing	Missing	Missing					3/8/2018	4/6/2018	0		Yes	Yes
1	3	12/27/2017	1	0	2/2/2018					Missing	No	Yes	Yes	No	No	3/12/2018	0	0	4/9/2018					4/9/2018	1	0	5/4/2018					No	No	Yes	Yes	No	No	Yes	Yes	6/22/2018	1	0	7/20/2018	3/12/2018	4/9/2018	0	6/22/2018	No	No
1	3.5	10/15/2017	1	0	12/4/2017	12/4/2017	0	0	1/5/2018	No	No	No	No	No	No					2/8/2018	1	0	3/9/2018	2/21/2018	1	0	3/16/2018					Yes	Yes	No	No	No	No	Yes	Yes	4/24/2018	1	0	5/25/2018	12/4/2017	1/17/2018	0	2/18/2018	No	No
1	3.7	1/23/2018	1	0	3/8/2018	3/8/2018	0	0	4/6/2018	No	No	No	No	No	No	4/6/2018	1	0	6/8/2018									6/8/2018	1	0	8/10/2018	No	No	Yes	Yes	Yes	Yes	No	No					3/8/2018	4/6/2018	0	6/8/2018	Yes	No
0	1.7	9/16/2017	1	0	10/28/2017			5		No	No	Yes	Missing	No	No																	Missing	Missing	Missing	Missing	Missing	Missing	Missing	Missing									Missing	Missing
1	4	12/20/2017	1	0	2/2/2018	2/2/2018	0	0	4/6/2018	No	No	No	No	No	No					4/9/2018	1	0	6/8/2018	6/13/2018	1	0	8/13/2018					Yes	Yes	No	No	No	No	Yes	Yes	8/13/2018	1	0	10/12/2018	2/2/2018	4/6/2018	0	4/9/2018	No	No
1	3.5	2/5/2018	1	0	3/19/2018	3/19/2018	0	0	4/13/2018	No	No	No	No	No	No	4/13/2018	1	0	5/11/2018													No	No	Yes	Yes	Yes	Yes	Yes	Yes					3/19/2018	4/9/2018	0	4/13/2018	Yes	Yes
0	3.5	2/6/2018	1	0	3/19/2018	3/16/2018	0	0	4/13/2018	No	No	No	No	No	No	4/18/2018	1	0	5/18/2018					6/6/2018	1	0	8/3/2018					No	No	Yes	Yes	No	No	Yes	Yes	8/3/2018	1	0	10/26/2018	3/16/2018	4/9/2018	0	4/18/2018	No	No
0	3	3/20/2018	1	0	5/14/2018	5/4/2018	1	0	5/25/2018	No	No	No	No	No	No					6/26/2018	0	0	7/20/2018	7/28/2018	1	0	9/21/2018					Yes	Yes	No	No	No	No	Yes	Yes	9/21/2018	1	0	11/16/2018	6/26/2018	7/17/2018	0	7/20/2018	No	No
1	3	2/10/2018	1	0	3/23/2018	3/27/2018	0	0	5/26/2018	No	No	No	No	No	No									6/25/2018	1	0	8/24/2018					Yes	Yes	Yes	Yes	No	No	Yes	Yes	8/15/2018	2	0	10/12/2018	3/27/2018	4/24/2018	0	6/25/2018	No	No
1		3/6/2018	1	0	4/20/2018	4/20/2018	0	0	5/18/2018	No	No	No	No	No	Yes		2	6		6/6/2018	1	0	8/3/2018		2	6		8/3/2018	1	0	9/25/2018	Yes	Yes	No	No	Yes	No	No	No	9/5/2018	1	0	10/26/2018	4/20/2018	5/21/2018	0	6/6/2018	No	No
1	3.2	12/7/2017	1	0	1/12/2018	1/23/2018	0	0	2/3/2018	No	No	No	No	No	No	2/2/2018	1	0	3/2/2018	3/2/2018	1	0	5/4/2018	5/4/2018	1	0	5/29/2018	6/29/2018	1	0	8/31/2018	No	No	No	No	No	No	No	No					1/23/2018	3/6/2018	0	4/12/2018	Yes	Yes
0	3.5	3/21/2018	1	0	5/4/2018	5/4/2018	0	0	6/1/2018	No	No	No	No	No	No	6/4/2018	1	0	7/29/2018					8/7/2018	1	0	10/5/2018					No	No	Yes	Yes	No	No	Yes	Yes					5/4/2018		3		Yes	Yes
1	2.5	3/21/2018	1	0	5/2/2018	5/8/2018	0	0	6/8/2018	No	No	No	No	No	No					6/7/2018	1	0	8/3/2018			5	7/20/2018					Yes	Yes	No	No	No	Yes	Yes	Yes					5/8/2018				Yes	Yes
1	2.7	5/23/2018	1	0	7/5/2018					No	No	Yes	Yes	No	No					8/7/2018	0	0	9/5/2018					10/9/2018	1	0	10/9/2018	Yes	Yes	No	No	Yes	Yes	No	No					8/7/2018	9/6/2018	0	9/19/2018	Yes	Yes
1	3.4	7/17/2018	1	0	8/31/2018	9/4/2018	0	0	10/12/2018	No	No	No	No	No	No																	Yes	Yes	Yes	Yes	Yes	Yes	Yes	Yes					9/4/2018	9/20/2018	4		Yes	Yes
1	3	5/5/2018	0	0	6/28/2018	6/28/2018	1	0	7/27/2018	No	No	No	No	No	No	7/13/2018	1	0	8/10/2018	8/17/2018	1	0	9/14/2018	9/17/2018	1	0	10/18/2018					No	No	No	No	No	No	Yes	Yes					6/28/2018	7/26/2018	0	8/7/2018	Yes	Yes
1	3.4	8/23/2018	1	0	10/5/2018	10/2/2018	0	0	11/2/2018	No	No	No	No	No	No																	Yes	Yes	Yes	Yes	Yes	Yes	Yes	Yes					10/23/2018		3		Yes	Yes
1	2.4	5/14/2018	1	3	7/15/2018					No	No	Missing	Missing	No	No	7/15/2018		5														Missing	Missing	Missing	Missing	Missing	Missing	Missing	Missing									Missing	Missing
0	3.1									Yes	Yes	Yes	Yes	No	No		0	0		8/7/2018	0	0	9/7/2018					10/9/2018			11/8/2018	Yes	Yes	No	No	Yes	Yes	Yes	Yes					8/7/2018	9/6/2018	0	9/21/2018	Yes	Yes
0	3.7	6/13/2018	1	0	7/27/2018	7/26/2018	0	0	8/24/2018	No	No	No	No	No	No	8/27/2018	1	0	10/20/2018					10/3/2018	1	0	11/2/2018		1	0		No	No	Yes	No	No	No	Yes	Yes					7/26/2018	8/28/2018	0	9/19/2018	Yes	Yes
1	3.7	3/13/2018	1	0	4/24/2018	4/26/2018	0	0	5/25/2018	No	No	No	No	No	No		1	0		6/8/2018			7/5/2018	7/20/2018	1	0	8/17/2018	8/17/2018	1	0	9/14/2018	No	No	Yes	Yes	No	No	No	No	9/14/2018	1	0	11/16/2018	4/26/2018	5/22/2018	0	5/24/2018	No	No
0	3	12/14/2017	1	0	1/23/2018	1/23/2018	0	0	2/20/2018	No	No	No	No	No	No	2/23/2018	0	0	3/23/2018	3/23/2018	1	0	4/20/2018	4/20/2018	0	0	5/18/2018	5/18/2018	0	0	6/15/2018	No	No	No	No	No	No	No	Missing	6/22/2018	1	0	8/3/2018	1/30/2018	2/28/2018	0	3/23/2018	No	No
1	3.6	1/25/2018	1	0	3/6/2018		1	0		no	No	Yes	Yes	No	No	3/29/2018	0	6		4/3/2018	1	0	5/18/2018	5/18/2018	1	0	6/15/2018		2	6		Yes	Yes	No	No	Missing	No	Yes	Yes	7/30/2018	1	0		3/29/2018	5/9/2018	0	5/11/2018	No	Yes
1	2.5	5/4/2018	2	0	6/15/2018	6/14/2018	0	0	7/27/2018	No	No	No	Missing	No	No		2	6		8/3/2018	1	0	9/29/2018	9/28/2018	1	0	10/26/2018	10/26/2018	1	0	11/16/2018	Yes	Yes	No	No	No	No	No	Missing		2			6/15/2018	7/11/2018	0	7/13/2018	Yes	Yes
0	2.6	5/18/2018	1	0	7/31/2018	6/29/2018	0	0	8/24/2018	No	No	No	No	No	No		2	6		8/24/2018	1	0	9/21/2018	9/21/2018	1	0	10/19/2018	10/19/2018	1	0	11/25/2018	Yes	Yes	No	No	No	No	No	Missing		2			6/25/2018	7/24/2018	0	7/27/2018	Yes	Yes
1	3	10/3/2017	1	0	12/22/2017	11/28/2017	0	0	12/22/2017	No	No	No	No	No	No	12/22/2017	1	0	1/26/2018	1/26/2018	1	0	3/23/2018		2	6		3/16/2018	1	0	4/27/2018	No	No	No	No	Yes	Yes	No	No	4/27/2018	1		5/25/2018	11/28/2017	1/17/2018	0	2/18/2018	No	No
1	3	4/9/2018	1	0	5/25/2018	5/25/2018	1	0	6/15/2018	No	No	No	No	No	No	6/15/2018	1	0	7/20/2018	7/20/2018	1	0	8/24/2018	8/24/2018	1	0	9/28/2018	9/28/2018	1	0	10/26/2018	No	No	No	No	No	No	No	Missing	10/26/2018	1	0	11/16/2018	5/25/2018	6/27/2018	0	7/3/2018	No	No
0	3.6	2/3/2018	1	0	3/15/2018	3/13/2018	0	0	4/20/2018	No	No	No	No	No	No	4/20/2018	1	0	5/18/2018	5/18/2018	1	0	6/15/2018		2	6		7/13/2018	2	6	8/24/2018	No	No	No	No	Yes	Yes	No	No	8/24/2018	1	0	9/28/2018	4/13/2018	4/13/2018	0	4/27/2018	No	No
1	3.4	3/16/2018	1	0	4/26/2018	4/27/2018	0	0	5/18/2018	No	No	No	Missing	No	No	5/18/2018	1	0	6/22/2018	6/22/2018	1	0	8/31/2018		2	6		8/31/2018	2	0	11/6/2018	Missing	No	No	No	Yes	Yes	No	No		2			4/27/2018	6/20/2018	0	6/22/2018	Yes	Yes
0	3.1	5/6/2018	1	0	6/15/2018	6/15/2018	0	0	7/3/2018	No	No	No	No	Missing	No		2	6			2	6		9/21/2018	0	0	11/30/2018		2	6		Yes	Yes	Yes	Yes	No	No	Yes	Yes		2			6/15/2018	7/11/2018	4	7/13/2018	Yes	Yes
0	2.5	5/27/2018	1	0	7/10/2018	7/10/2018	1	0	8/14/2018	No	No	No	No	No	No		2	6			2	6			2	6			2	6		Yes	Yes	Yes	Yes	Yes	Yes	Yes	Yes		2			7/10/2018	8/8/2018	0	8/14/2018	Yes	Yes
0	2.5	6/16/2018	1	0	7/31/2018	7/26/2018	0	0		No	No	No	Yes	No	No	8/17/2018	1	0	9/21/2018	9/21/2018	1	0	10/19/2018	10/18/2018	1	0	11/23/2018			6		No	No	No	No	No	No	Yes	Yes		2			7/26/2018	9/14/2018	0		Yes	Yes
0	3.8	5/1/2018	1	0	6/12/2018	6/12/2018	1	0	7/20/2018	No	No	No	No	No	No	7/20/2018	1	0	8/17/2018	8/17/2018	1	0	9/21/2018	9/21/2018	1	0	10/26/2018	10/26/2018	1	0	11/6/2018	No	No	No	No	No	No	No	No		2			6/12/2018	7/11/2018	0	7/11/2018	Yes	Yes
1	3.9	3/10/2018	1	0	4/18/2018	4/18/2018	0	0	5/7/2018	No	No	No	No	No	No	5/10/2018	1	0	6/7/2018	6/6/2018	1	0	7/5/2018	7/5/2018	1	0	8/7/2018	8/8/2018	1	0	10/5/2018	No	No	No	No	No	No	No	No	10/7/2018	1	0	12/5/2018	4/18/2018	5/23/2018	0	5/10/2018	No	No
0	3.9	1/25/2018	1	0	3/9/2018		1	0		No	No	Yes	Yes	No	No	3/6/2018	0	0	4/7/2018	4/24/2018			5/21/2018									No	No	No	No	Yes	Yes	Yes	Yes					3/6/2018	3/27/2018	0	4/24/2018	Yes	Yes
1	3.5						1	0		Yes	Yes	Yes	Yes	No	No	2/12/2018	0	0	3/12/2018					4/28/2018	1	0	5/9/2018	5/9/2018			6/6/2018	No	No	Yes	Yes	No	No	No	No					2/12/2018	3/7/2018	0	4/28/2018	Yes	Yes
0	4					4/3/2018	0	0	5/1/2018	Yes	Yes	No	No	No	No					5/3/2018	1	0	6/5/2018									Yes	Yes	Yes	No	Yes	Yes	Yes	Yes	8/22/2018	1	0	10/20/2018	4/3/2018	4/25/2018	0	5/3/2018	No	No
1	3.4	12/21/2017	1	0	2/1/2018	2/1/2018	1	0		No	No	Yes	Yes	No	No	2/12/2018	0	0	3/27/2018					4/1/2018	1	0	5/9/2018	5/15/2018	1	0	6/14/2018	No	No	Yes	Yes	No	No	No	No	6/14/2018			8/14/2018	2/1/2018	2/20/2018	0	4/11/2018	No	No
0	1.8						1	0		Yes	Yes	Yes	Yes	No	No	4/5/2018	0	0	5/4/2018	5/12/2018	1	0	6/15/2018	6/18/2018	1	0	7/15/2018	7/20/2018			9/20/2018	No	No	No	No	No	No	Yes	Yes		1	0		4/5/2018	4/25/2018	0	7/20/2018	Yes	Yes
1	3.2									Yes	Yes	Yes	Yes	No	No					7/26/2018	0	0										Yes	Yes	No	Yes	Yes	Yes	Yes	Yes		1			7/26/2018	9/5/2018	0		Yes	Yes
0	3		0				1			Yes	Yes	Yes	Yes	No	No																	Yes	Yes	Yes	Yes	Yes	Yes	Yes	Yes					11/9/2018				Yes	Yes
1	3.5	4/2/2018	1	0	5/14/2018	5/18/2018	0	0	6/15/2018	No	No	No	No	No	No	6/21/2018	1	0	7/20/2018	7/20/2018	1	0	8/30/2018	8/31/2018	1	0	10/28/2018					No	No	No	No	No	No	Yes	Yes	10/30/2018	1	0	12/27/2018	5/18/2018	6/27/2018	0	6/21/2018	No	No
0	3.5	3/24/2018	1	0	5/8/2018	5/8/2018	0	0	6/6/2018	No	No	No	No	No	No										1	0		8/16/2018	1	0	9/12/2018	Yes	Yes	Yes	Yes	Yes	Yes	No	No	3/10/2018			11/1/2018	5/8/2018	6/6/2018	0	8/16/2018	No	No
1	3.6	4/23/2018	1	0	6/4/2018			4	6/6/2018	No	No	Yes	No	No	No		0															Missing	Missing	Missing	Missing	Missing	Missing	Missing	Missing									Missing	Missing
0	3.6									Missing	Missing	Missing	Missing	No	No					9/11/2018	0	0	10/8/2018	10/8/2018	1	0	11/8/2018					Yes	Yes	Yes	No	No	No	Yes	Yes					9/11/2018				Yes	Yes
0	3.2					1/25/2018	0	0	2/27/2018	Yes	Yes	No	No	No	No	2/23/2018	1	0	3/27/2018	3/26/2018	1	0	4/23/2018	4/23/2018	1	0	5/25/2018	5/31/2018	1	0	7/28/2018	No	No	No	No	No	No	No	No					1/25/2018	2/19/2018	0	2/23/2018	Yes	Yes
1	3.2	12/19/2017	1	0	1/30/2018	1/30/2018	0	0	2/27/2018	No	No	No	No	No	No	2/27/2018	1	0	3/24/2018	3/27/2018	1	0	4/24/2018	4/24/2018	1	0	6/21/2018					No	No	No	No	No	No	Yes	Yes	6/26/2018	1	0	9/28/2018	1/30/2018	2/19/2018	0	2/27/2018	No	No
1	3.3	12/10/2017	1	0	1/26/2018	2/9/2018	0	0	3/9/2018	No	No	No	No	No	No	3/9/2018	1	0	4/9/2018	4/9/2018	1	0	5/7/2018	5/7/2018	1	0	6/5/2018	6/12/2018	1	0	7/9/2018	No	No	No	No	No	No	No	No		1	0		2/9/2018	3/7/2018	0	3/9/2018	Yes	Yes
0	4						1	0		Yes	Yes	Yes	Yes	No	No	3/8/2018			4/4/2018	4/4/2018			5/5/2018		1	0						Yes	Yes	Yes	Yes	Yes	Yes	Yes	Yes					3/8/2018	5/23/2018	1	5/17/2018	Yes	Yes
0	3.1	3/1/2018	1	0	4/11/2018	4/16/2018	0	0	5/3/2018	No	No	No	No	No	No	5/3/2018	1	0	6/5/2018	6/11/2018	1	0	8/8/2018					8/8/2018	1	0	10/7/2018	No	No	No	No	Yes	Yes	No	No					4/16/2018	5/24/2018	0	6/11/2018	Yes	Yes
0	missing					5/9/2018	0	0	6/7/2018	Yes	Yes	No	No	No	Yes	6/7/2018	1	0	7/5/2018	7/9/2018	1	0	8/6/2018	8/7/2018	1	0	9/9/2018					No	No	No	No	No	No	Yes	Yes	9/11/2018	1	0	11/29/2018	5/9/2018	6/6/2018	0	6/7/2018	No	No
0	3.2	11/15/2017	1	0						No	Yes	Yes	Yes	No	No		1	0		2/28/2018	0	0	3/28/2018	3/26/2018	1	0	4/23/2018	4/23/2018			6/20/2018	Yes	Yes	No	No	No	No	No	No					2/28/2018	3/27/2018	0	4/23/2018	Yes	Yes
1	3.7					1/17/2018	0	0	2/12/2018	Yes	Yes	No	No	No	No	2/14/2018	1	0	3/15/2018	3/26/2018	1	0	4/23/2018	4/23/2018	1	0	5/23/2018	5/21/2018	1	0	7/21/2018	No	No	No	No	No	No	No	No					1/17/2018	2/19/2018	0	3/26/2018	Yes	Yes
0	4.5	2/18/2018	1	0	4/2/2018					No	No	Yes	Yes	No	No	4/9/2018	0	0	5/6/2018	5/4/2018	1	0	6/1/2018					7/3/2018	1	0	8/3/2018	No	No	No	No	Yes	Yes	No	No	8/10/2018	1	0	9/10/2018	4/9/2018	5/23/2018	0	7/3/2018	No	No
1	3.2	4/19/2018	1	0	5/21/2018	5/22/2018	0	0	7/19/2018	No	No	No	No	No	No					7/24/2018	1	0	9/24/2018					9/24/2018	1	0	11/23/2018	Yes	Yes	No	No	Yes	Yes	No	No					5/22/2018	6/18/2018	0	6/19/2018	Yes	Yes
1	4					8/6/2018	0	0	9/3/2018	Yes	Yes	No	No	No	No	9/6/2018	1	0	10/2/2018	10/23/2018	1	0	11/21/2018									No	No	No	No	Yes	Yes	Yes	Yes					8/6/2018	9/5/2018	0	10/23/2018	Yes	Yes
1	3.4						0	0		Yes	Yes	Yes	Yes	No	Yes	1/10/2018	1	0	2/7/2018	2/7/2018			3/7/2018					4/25/2018	1	0	5/23/2018	No	Missing	Missing	Missing	Yes	Yes	No	No					1/10/2018	2/19/2018	0		Yes	Yes
0	2.7						0	0		Yes	Yes	Yes	Yes	No	No	3/14/2018			4/11/2018	4/11/2018	1	0	6/6/2018		1			6/13/2018				Missing	Missing	No	No	Yes	Yes	no	Yes					3/14/2018	4/19/2018	0	4/25/2018	Yes	Yes
0	3					3/19/2018	0	0	4/4/2018	Yes	Yes	No	Missing	Missing	Yes	4/4/2018	1	0	5/2/2018	5/2/2018	1	0	6/30/2018	6/6/2018	1	0	7/4/2018	7/4/2018	1	0	8/1/2018	No	No	No	Missing	Missing	Missing	Missing	Missing	8/1/2018	1	0	9/5/2018	3/19/2018	5/3/2018	0	5/3/2018	Missing	Missing
1	2.8					6/1/2018	0	0	7/4/2018	Yes	Yes	Missing	Missing	Missing	Yes	7/4/2018	1	0	8/1/2018	8/1/2018	1	0	9/5/2018	9/5/2018	1	0	10/3/2018	10/10/2018	1	0	11/7/2018	Missing	Missing	Missing	Missing	Missing	Missing	Missing	Missing					6/1/2018	7/9/2018	0	9/4/2018	Missing	Missing
0	missing						1			Yes	Yes	Yes	Yes	No	Yes																	Missing	Missing	Missing	Missing	Missing	Missing	Missing	Missing					6/21/2018	6/21/2018	0	9/5/2018	Missing	Missing
1	3.2	4/13/2018					0	0		No	Yes	Yes	Yes	No	No	6/13/2018	1															No	Yes	Yes	Yes	Yes	Yes	Yes	Yes	9/19/2018	1	0	11/14/2018	6/13/2018	7/9/2018	0	9/5/2018	No	No
1	2.5					4/26/2018	0	0	5/19/2018	Missing	Missing	No	No	No	No					6/6/2018	1	0	7/3/2018	7/27/2018	1	0	8/25/2018					Missing	Missing	No	No	No	No	Missing	Missing					4/26/2018	5/28/2018	0	9/5/2018	Missing	Missing
1	3.6									Yes	Yes	Yes	Yes	Missing	Missing	9/26/2018	0	0	10/3/2018	10/13/2018			10/31/2018		1	0			2			No	No	Yes	Yes	Missing	No	Yes	Missing					9/5/2018	9/7/2018	0		Missing	Missing
1	missing					6/6/2018	1	0	8/29/2018	Yes	Yes	No	No	No	Yes		1	0		8/29/2018			12/5/2018									Yes	Yes	No	No	Yes	Yes	Yes	Yes					6/28/2018	8/2/2018	0	9/5/2018	Yes	Yes
1	missing					7/18/2018	1	0	8/15/2018	Yes	Missing	Missing	Missing	Missing	Yes	8/29/2018	2	0	9/26/2018	9/26/2018	0	0	10/24/2018									Missing	Missing	Missing	Missing	Missing	Missing	Missing	Missing					7/14/2018	8/23/2018	0	9/5/2018	Missing	Missing
1	missing					8/22/2018	0	0	9/19/2018	Yes	Yes	No	No	No	Yes	9/19/2018	1	0		9/26/2018	1	0	10/24/2018									No	Yes	No	No	No	No	Yes	Yes					8/22/2018		3		Yes	Yes
1	1.9									Missing	Missing	Missing	Missing	No	No	1/24/2018	0	0	2/21/2018	2/21/2018	2	0	4/18/2018					4/18/2018	2	0	5/10/2018	No	No	No	No	Missing	Missing	No	No					1/24/2018	2/19/2018	0		Missing	Missing
0	2.9									Yes	Yes	Yes	Yes	Yes	Missing	2/21/2018	0	0	4/18/2018					4/18/2018	1	0	6/13/2018					Missing	Missing	Yes	Yes	Missing	Missing	Yes	Yes	6/13/2018	1		8/15/2018	2/21/2018				Missing	Missing
0	missing					3/7/2018	0	0	4/25/2018	Yes	Missing	Missing	Missing	Missing	Yes					4/25/2018	1	0	5/23/2018									Yes	Yes	Missing	Missing	Yes	Yes	Yes	Yes					3/7/2018	4/30/2018	0	4/13/2018	Yes	Yes
1	2.9									Yes	Yes	Yes	Yes	No	No						0	0		3/12/2018	1		4/18/2018		1	0		Yes	Yes	Yes	Yes	No	No	Yes	Yes	5/16/2018			9/26/2018	3/21/2018	5/3/2018	0	5/3/2018	Missing	Missing
0	3					3/7/2018	0	0	4/4/2018	Yes	Missing	No	No	No	No					4/4/2018	1	0	5/2/2018	5/2/2018	1	0	6/6/2018	6/6/2018		0	8/29/2018	Missing	Missing	No	No	No	No	No	No					3/7/2018	4/12/2018	0	4/13/2018	Missing	Missing
1	3.2						0	0		Missing	Missing	No	No	No	No	6/13/2018	1	0		7/18/2018			8/15/2018		1	0		9/26/2018			10/24/2018	No	No	Missing	Missing	No	No	Missing	Missing					6/13/2018	7/9/2018	0	9/5/2018	Missing	Missing
0	2.5									Yes	Yes	Missing	Yes	Missing	Missing	7/18/2018	0	0	10/17/2018									10/10/2018	1		11/7/2018	Missing	Missing	Missing	Missing	Missing	Missing	Missing	Missing					7/18/2018	8/23/2018	0	9/5/2018	Missing	Missing
1	3.2	4/13/2018	1	0	5/23/2018	5/23/2018	0	0	6/4/2018	No	No	No	No	No	No	6/13/2018	1	0	9/19/2018													No	No	Missing	Missing	Missing	Missing	Missing	Missing					5/23/2018	7/9/2018	0	9/5/2018	Missing	Missing
1	3.5									Yes	Yes	Yes	Yes	No	No		1	0		8/22/2018	0	0	9/19/2018	3/10/2018			10/31/2018					Yes	Yes	No	No	No	No	Yes	Yes					10/3/2018		3		Yes	Yes
0	3.1		2			7/10/2018	0		8/8/2018	Yes	Yes	No	Yes	No	No									10/3/2018	1	0	10/31/2018					Yes	Missing	Yes	Yes	No	Missing	Missing	Missing					7/10/2018	8/2/2018	0	9/5/2018	Missing	Missing
1	3					7/20/2018	0	0	9/27/2018	Yes	Yes	Missing	Missing	Missing	Missing					9/27/2018	1	0	12/20/2018									Yes	Yes	Missing	Missing	Missing	Missing	Missing	Missing					7/20/2018	9/17/2018	0	10/5/2018	Missing	Missing
1	3.5		1	0			2	0		Yes	Yes	Yes	Yes	No	No	8/22/2018	1	0	10/17/2018		1			10/17/2018			12/12/2018					No	No	Yes	Yes	No	No	Yes	Yes					9/12/2018	10/11/2018	0		Yes	Yes
0	missing					6/27/2018	0	0	7/25/2018	Yes	Yes	Missing	Missing	Missing	Yes					8/1/2018	1	0	9/5/2018	9/19/2018	1	0	12/26/2018					Yes	Missing	Yes	Missing	Missing	Missing	Missing	Missing					6/27/2018	8/6/2018	0	9/5/2018	Missing	Missing
1	3.6									Yes	Missing	Yes	Yes	Missing	Missing	9/5/2018	0	0	12/3/2018					10/13/2018	1	6	10/31/2018					Missing	Missing	Yes	Yes	Missing	Missing	Missing	Missing					9/5/2018	9/7/2018	0		Missing	Missing
0	2.8		2	6		8/16/2018	0	0	9/12/2018	Missing	Missing	Missing	Missing	Missing	Missing																	Missing	Missing	Missing	Missing	Missing	Missing	Missing	Missing						8/16/2018	0		Missing	Missing
0	3.5					8/24/2018	0	0		Missing	Missing	No	No	No	No	9/26/2018	1	0														No	Yes	Missing	Missing	Missing	Missing	Missing	Missing					8/24/2018	9/20/2018	0		Missing	Missing
0	2.7					11/23/2017	0	0	12/28/2017	Yes	Yes	No	No	No	No					1/28/2018	1	0	2/22/2018	2/22/2018	1	0	3/29/2018	3/29/2018	1	0	4/26/2018	Yes	Yes	No	No	No	No	No	No	4/26/2018	1	0	5/31/2018	11/23/2017	1/18/2018	0		No	No
0	3.4									Yes	Missing	Missing	Missing	No	No	2/22/2018	0	0	3/29/2018	3/29/2018	1	0	4/26/2018	4/26/2018	1	0	5/31/2018	5/31/2018	1	0	6/26/2018	No	No	No	No	No	No	No	No	6/28/2018	1	0	7/26/2018	2/22/2018	4/5/2018	0	4/26/2018	No	No
0	1.5									Yes	Yes	Yes	Yes	No	No	1/12/2018	1	0	1/25/2018	2/1/2018	1	0	3/1/2018	3/1/2018	1	0	3/29/2018		1	5		No	No	No	No	No	No	Yes	Yes	5/31/2018	1	0	6/28/2018	1/12/2018	2/19/2018	0	5/3/2018	No	No
0	3.8									Yes	Missing	Missing	Missing	No	No					8/30/2018	0	0	9/27/2018									Missing	Missing	No	No	Missing	Missing	Missing	Missing					8/30/2018	10/1/2018	0		Yes	Yes
0	3.4					3/22/2018	0	0	4/26/2018	Yes	Yes	No	No	No	No	4/19/2018	0	0	4/26/2018	4/19/2018	1	0	5/31/2018	5/31/2018	1	0	6/28/2018	7/26/2018	1	0	8/30/2018	No	No	No	No	No	No	No	No					3/22/2018	5/3/2018	0	5/31/2018	Yes	Yes
1	3.2	12/26/2017	1	0	2/9/2018	2/14/2018	0	0		No	No	No	Yes	No	No					3/21/2018	1	0	4/18/2018									Yes	Yes	No	No	Yes	Yes	Yes	Yes	6/27/2018	1	0	7/25/2018	2/14/2018	4/3/2018	0		No	No
0	2.6					1/25/2018	0	0	2/22/2018	Yes	Yes	No	No	No	No	2/22/2018	1	0	3/29/2018	3/29/2018			4/26/2018		1	0		5/3/2018	1	0	6/28/2018	No	No	No	No	Yes	Yes	No	No		1	0		1/25/2018	3/12/2018	0	3/29/2018	Yes	Yes
0	3.5									Missing	Missing	Missing	Missing	Missing	Missing	4/5/2018	0	0	5/24/2018	5/24/2018	1	0	6/28/2018	6/28/2018	1	0	7/26/2018	7/26/2018	1	0	8/30/2018	No	No	No	No	No	No	No	No	8/30/2018	1	0	10/25/2018	4/5/2018	5/17/2018	0		No	No
0	2.8					5/18/2018	0	0	6/26/2018	Yes	Yes	No	No	No	No					7/26/2018	1	0	8/30/2018									Yes	Yes	No	No	Yes	Yes	Yes	Yes	10/4/2018	1	0	11/29/2018	5/18/2018	7/5/2018	0		No	No
0	2.9	1/3/2018	1	0	2/15/2018	2/15/2018	0	0	3/29/2018	No	No	No	No	No	No		1	0		4/28/2018	1	0	5/31/2018	5/31/2018	1	0	6/28/2018	6/28/2018	1	0	7/26/2018	Yes	Yes	No	No	No	No	No	No	7/26/2018			8/30/2018	2/15/2018	4/5/2018	0	4/26/2018	No	No
0	2.9					5/31/2018	0	0	6/28/2018	Yes	Yes	No	No	No	No	6/28/2018	1	0	7/26/2018	7/26/2018	1	0	8/30/2018					9/6/2018	1	0	9/27/2018	No	No	No	No	Yes	Yes	No	No	9/27/2018	1	0	10/25/2018	5/31/2018	7/26/2018	0		No	No
1	3.2									Yes	Missing	Missing	Missing	No	No	4/30/2018	0	0	5/31/2018	5/31/2018	1	0	6/28/2018	6/28/2018	1	0	7/26/2018	7/26/2018	1	0	8/30/2018	No	No	No	No	No	No	No	No					4/30/2018	7/5/2018	0		Yes	Yes
0	2.8									Yes	Yes	Yes	Yes	No	No		0	0		8/20/2018	1	0	9/27/2018	9/27/2018	1	0	11/29/2018					Yes	Yes	No	No	No	No	Yes	Yes					8/20/2018	9/1/2018	0		Yes	Yes
0	2.8		2	6			2	6		Yes	Yes	Yes	Yes	Yes	Yes	12/14/2017	0	0	1/11/2018		2	6			2	6			2	6		No	No	Yes	Yes	Yes	Yes	Yes	Yes		2				12/14/2017	0		Yes	Yes
0	3.2	2/16/2018	1	0	3/30/2018		0	0		Missing	No	Yes	Yes	No	No	4/27/2018	1	0	5/2/2018	5/2/2018	1	0	6/1/2018	6/5/2018	1	0	7/18/2018	7/18/2018	2	6	10/17/2018	No	No	No	No	No	No	Yes	Yes		2			4/27/2018		0		Yes	Yes
1	2.6					6/5/2018	0	0	7/4/2018	Yes	No	No	No	No	No	7/4/2018	1	0	8/1/2018					8/1/2018	1	0	9/5/2018	9/5/2018	1	0	10/3/2018	No	No	Yes	Yes	No	No	No	No	10/3/2018	1	0	11/7/2018	6/5/2018		4		No	No
0	3.2	3/6/2018	1	0	4/17/2018					No	No	Yes	Yes	No	No																	Yes	Yes	Yes	Yes	Yes	Yes	Yes	Yes									Yes	Yes
1	missing									Missing	Missing	Missing	Missing	No	Yes	7/18/2018	0	0	8/15/2018	8/15/2018	1	0	10/17/2018									No	No	No	No	Missing	Missing	Missing	Missing					7/18/2018	8/16/2018	0		Missing	Missing
0	3	6/25/2018	1	0	8/6/2018		2	6		Missing	No	Yes	Yes	Missing	No	8/15/2018	0	0	10/17/2018		2	6		10/17/2018	1	0	1/2/2019		2	6		No	No	Yes	Yes	No	No	Yes	Yes		2			8/15/2018		4		Yes	Yes
1	3.2	7/2/2018	0	0	8/13/2018	8/13/2018	0	0	9/5/2018	No	No	No	No	No	No		2	6			2	6		10/17/2018	0	0	11/7/2018		2	6		Yes	Yes	Yes	Yes	No	No	Yes	No		2			8/13/2018	9/17/2018	4		Yes	Yes
1	missing	1/15/2018	2	6	2/27/2018	2/27/2018	0	0		Yes	No	No	Yes	No	No		0	0			2	6		5/2/2018	0	0	8/1/2018		2	6		Yes	Yes	Yes	Yes	No	No	Yes	Yes	8/1/2018	0	0	11/7/2018	2/27/2018	4/30/2018	0		No	No
1	missing									Missing	Missing	Missing	Missing	No	Yes	12/21/2017	0	0	1/18/2018	1/4/2018	1	0	2/1/2018					3/5/2018	1	0	6/6/2018	No	No	No	No	Yes	Yes	No	No					12/21/2017	1/20/2018	0		Yes	Yes
0	3.3					3/21/2018	0	0	5/16/2018	Missing	Missing	No	No	No	No	4/18/2018	1	0	5/16/2018					6/20/2018	1	0	7/18/2018	7/18/2018	1	0	10/17/2018	No	No	Missing	Missing	No	No	No	No					3/21/2018				Missing	Missing
1	3.3		2	6		10/27/2017	0	0		Yes	Yes	Missing	Yes	No	No		2	6			2	6			2	6			2	6		Yes	Yes	Yes	Yes	Yes	Yes	Yes	Yes		2				12/1/2017	0		Yes	Yes
0	2.9	1/12/2018	0	0	2/23/2018	2/22/2018	0	0	3/21/2018	No	No	No	No	Missing	No	3/22/2018	0	0	4/18/2018	4/18/2018	0	0	7/18/2018		2	6				6		No	No	No	No	Yes	Yes	Yes	Yes	7/18/2018	1	0	10/17/2018	2/22/2018	4/30/2018	0		Missing	No
1	missing					1/25/2018	0	0	2/22/2018	Missing	Missing	No	No	No	Yes	2/22/2018	1	0	4/18/2018	3/22/2018	1	0	4/18/2018	4/18/2018	1	0	6/20/2018					No	No	No	No	No	No	Missing	Missing	6/20/2018	1	0	9/19/2018	1/25/2018	4/30/2018	0		No	No
1	3.1	1/25/2018	1	0	3/8/2018	3/9/2018	0	0	4/4/2018	No	No	No	No	No	No	4/4/2018	0	0	5/2/2018	5/2/2018	0	0	6/6/2018		0	0			0	0		No	No	No	No	Yes	Yes	Yes	Yes		2	5		3/9/2018	4/30/2018	0		Yes	Yes
0	3.4	1/7/2018	1	0	2/18/2018	2/20/2018	0	0	4/4/2018	No	No	No	No	No	No		1	0		4/4/2018	2	6	5/2/2018	5/2/2018	2	0	8/1/2018		2	6		Yes	Yes	No	No	No	No	Yes	Yes		2	0		2/20/2018	4/30/2018	0		Yes	Yes
0	3.4		2	6		3/22/2018	0	6	6/20/2018	Yes	Yes	No	No	No	No	4/18/2018	0	0	6/20/2018		2	6			2	6		7/4/2018	0	0	8/1/2018	No	No	Yes	Yes	Yes	Yes	No	Missing	8/1/2018	0	0	11/7/2018	3/22/2018	5/30/2018	0		No	No
0	3.5									Yes	Yes	Yes	Yes	No	No					4/18/2018	0	0	6/20/2018					6/20/2018	1	0	7/18/2018	Yes	Yes	No	No	Yes	Yes	No	No	7/18/2018	1	0	10/17/2018	4/18/2018	5/28/2018	0		No	No
1	3.2	1/31/2018	1	0	3/21/2018	3/22/2018	0	0	4/18/2018	No	No	No	No	No	No					4/18/2018	1	0	7/18/2018									Yes	Yes	No	No	Yes	Yes	Yes	Yes	7/18/2018	1	0	10/17/2018	3/22/2018		4		No	No
1	3.7									Yes	Yes	Yes	Yes	No	No					3/8/2018	0	0	4/5/2018									Yes	Yes	No	No	Yes	Yes	Yes	Yes					3/8/2018		4		Yes	Yes
0	3.4	2/15/2018	0	0	3/29/2018	3/29/2018	0	0	4/18/2018	No	No	No	No	No	No	4/18/2018	0	0	6/20/2018		2	6		6/20/2018	0	0	9/19/2018		2	6		No	No	Yes	Yes	No	No	Yes	Yes		2	0		3/29/2018	5/30/2018	0		Yes	Yes
0	3.6		2	6			2	6		Yes	Yes	Yes	Yes	No	Yes		2	6			2	6		7/4/2018	0	0	8/1/2018		2	6		Yes	Yes	Yes	Yes	No	No	Yes	Yes	9/5/2018	2	0	10/3/2018	7/4/2018	7/30/2018	0	8/1/2018	Yes	No
0	3.3		2	6			2	6		Yes	Yes	Yes	Yes	No	No		2			4/17/2018	0	6	5/16/2018		2	6		6/20/2018	0	0	7/18/2018	Yes	Yes	Yes	Yes	Yes	Yes	No	No	7/18/2018	0	0	8/15/2018	4/17/2018	5/28/2018	0		No	No
0	2.2									Yes	Yes	Yes	Yes	No	No																	Yes	Yes	Yes	Yes	Yes	Yes	Yes	Yes									Yes	Yes
0	missing					5/31/2018	0	0	6/20/2018	Yes	Yes	No	No	No	Yes	6/20/2018	1	0	7/18/2018									9/5/2018	1	0	10/3/2018	No	No	Yes	Yes	Yes	Yes	No	No	10/3/2018	1	0	11/7/2018	5/31/2018		4		No	No
0	3.2					5/4/2018	0	0	6/20/2018	Yes	Yes	No	No	No	No					6/20/2018	1	0	7/18/2018									Yes	Yes	No	No	Yes	Yes	Yes	Yes					5/4/2018	8/2/2018	0	8/5/2018	Yes	Yes
1	3.5									Missing	Missing	Missing	Missing	No	No	5/9/2018	0	0	6/20/2018	6/20/2018	1	0	7/18/2018	7/18/2018	0	0	10/17/2018		2	6		No	No	No	No	No	No	Yes	Yes					5/9/2018	8/2/2018	0	8/5/2018	Yes	Yes
1	missing									Missing	Missing	Missing	Missing	Missing	Yes																	Missing	Missing	Missing	Missing	Missing	Missing	Missing	Missing						7/17/2018	0		Missing	Missing
0	missing		2	6				6		Yes	Yes	Yes	Yes	No	Yes	5/16/2018	0	0	7/18/2018		2	6		7/18/2018	2	6	10/15/2018		2	6		No	No	Yes	Yes	No	No	Yes	Yes		2			5/16/2018	6/29/2018	4	8/2/2018	Yes	Yes
1	2.7									Missing	Missing	Missing	Missing	No	No					5/24/2018	0	0	6/6/2018	6/20/2018	1	0	7/18/2018	7/18/2018	1	0	9/19/2018	Missing	Missing	No	No	No	No	No	No					5/24/2018	8/2/2018	0	8/5/2018	Missing	Missing
1	2.2	4/24/2018	1	0	6/5/2018	6/6/2018	0	0	7/4/2018	No	No	No	No	No	No	7/4/2018	1	0	9/5/2018					9/5/2018	1	0	11/7/2018					No	No	Yes	Yes	No	No	Missing	Missing					6/6/2018		0		Missing	Missing
0	missing						0	0		Yes	Yes	Yes	Yes	No	Yes	2/13/2018	0		3/7/2018									5/2/2018	0	0	8/1/2018	Yes	Yes	Yes	Yes	Yes	Yes	No	No					2/13/2018	3/9/2018	1	4/22/2018	Yes	Yes
1	3.6									Missing	Missing	Missing	Missing	No	No	7/3/2018	0	0	8/1/2018	8/15/2018	1	0	11/7/2018									No	No	No	No	Yes	Yes	Yes	Yes					7/3/2018	8/1/2018	0		Yes	Yes
1	2.5									Yes	Yes	Yes	Yes	No	No										0	0		10/18/2018	0		1/2/2019	Yes	Yes	Yes	Yes	Yes	Yes	No	No					10/18/2018		3		Yes	Yes
0	3.2		0	0		9/4/2018			10/3/2018	yes	yes	no	no	No	Yes	10/3/2018	1	0	11/7/2018													No	No	Yes	Yes	Yes	Yes	Yes	Yes					9/4/2018	10/11/2018	0	10/17/2018	Yes	Yes
0	3						0	0		Yes	Yes	Yes	Yes	No	No	7/18/2018			8/15/2018	8/15/2018	1	0	11/7/2018									Missing	Missing	No	No	Yes	Yes	Yes	Yes					7/18/2018	8/16/2018	0		Yes	Yes
0	3.8	4/24/2018	1	0	6/5/2018	5/31/2018	0	0		No	No	No	Yes	No	No					7/18/2018	1	0	8/15/2018					9/19/2018	1	0	10/17/2018	Yes	Yes	No	No	Yes	Yes	No	No	10/17/2018	1	0	1/16/2019	5/31/2018		4		No	No
1	2.6					6/5/2018	0	0		Yes	Yes	No	Yes	No	No	7/4/2018	1	0	8/1/2018					8/1/2018	1	0	9/5/2018	9/5/2018	1	0	10/3/2018	No	No	Yes	Yes	No	No	No	No	10/3/2018	1	0	11/7/2018	6/5/2018		0		No	No
0	3.4	8/28/2018	1	0	10/11/2018					Missing	No	Yes	Yes	No	No					11/7/2018	0	0	1/2/2019									Missing	Missing	No	No	Missing	Missing	Missing	Missing					11/7/2018		3		Missing	Missing
0	2.5									Missing	Missing	Missing	Missing	No	No	8/7/2018	0	0		9/5/2018	1	0	10/3/2018	10/5/2018	1	0	11/7/2018					No	Yes	No	No	No	No	Missing	Missing					8/7/2018	9/20/2018	0		Missing	Missing
0	2.5						0	0		Yes	Yes	Yes	Yes	No	No	5/2/2018	1	0	7/4/2018					7/4/2018	1	0	10/4/2018					No	No	Yes	Yes	No	No	Yes	Yes					4/2/2018				Yes	Yes
1	3.3					10/19/2018	0	0	11/21/2018	Yes	Yes	No	No	No	No																	Missing	Missing	Missing	Missing	Missing	Missing	Missing	Missing					10/19/2018		3		Missing	Missing
1	3.9									Missing	Missing	Missing	Missing	No	No					10/3/2018	0	0	11/7/2018									Missing	Missing	No	No	Missing	Missing	Missing	Missing					10/3/2018		3		Missing	Missing
0	2.9					1/25/2018	0	0	2/22/2018	Yes	Yes	No	No	No	No	3/1/2018	1	0	3/29/2018					4/5/2018	1	0	5/3/2018	5/3/2018	1	0	7/26/2018	No	No	Yes	Yes	No	No	No	No					1/25/2018	3/9/2018	0	3/12/2018	Yes	Yes
1	2.2	2/3/2018	1	0	3/17/2018	3/22/2018	0	0	4/26/2018	No	No	No	No	No	No	4/26/2018	1	0	5/31/2018	5/31/2018	1	0	6/28/2018					7/5/2018	1	0	8/2/2018	No	No	No	No	Yes	Yes	No	No					3/22/2018	4/24/2018	0	5/10/2018	Yes	Yes
1	3.9	5/24/2018	1	0	7/5/2018	7/5/2018	0	0	8/2/2018	No	No	No	No	No	No	8/2/2018	1	0	8/30/2018	8/30/2018	1	0	10/4/2018	10/4/2018	1	0	11/8/2018					No	No	No	No	No	No	Yes	Yes					7/3/2018	8/3/2018	0	8/30/2018	Yes	Yes
0	2.9					7/12/2018	0	0	8/9/2018	Yes	Yes	No	No	No	No	8/9/2018	1	0	9/6/2018	9/6/2018	1	0	10/4/2018	10/4/2018	1	0	11/8/2018					No	No	No	No	No	No	Yes	Yes					7/12/2018	8/22/2018	0		Yes	Yes
0	4					3/15/2018	0	0	4/12/2018	Yes	Yes	No	No	No	No	4/19/2018	1	0	5/17/2018					5/25/2018	1	0	6/21/2018	6/21/2018	1	0	7/19/2018	No	No	Yes	Yes	No	No	No	No					3/15/2018	4/24/2018	0	5/10/2018	Yes	Yes
1	missing					2/22/2018	0	0	3/22/2018	Yes	Yes	No	No	No	Yes	3/22/2018	1	0	4/19/2018			0		5/3/2018	1	0	5/31/2018	5/31/2018			6/28/2018	No	No	Yes	Yes	No	No	Yes	Yes					2/22/2018	4/2/2018	0		Yes	Yes
1	missing	2/2/2018	1	0	3/2/2018					No	No	Yes	Yes	No	Yes																	Missing	Missing	Missing	Missing	Missing	Missing	Missing	Missing					4/19/2018	5/16/2018	0	5/31/2018	Yes	Yes
1	1.7					1/25/2018	0	0	3/8/2018	Yes	Yes	No	No	No	No					3/8/2018	1	0	4/12/2018	4/12/2018	1	0	5/10/2018	5/10/2018	1	0	6/14/2018	Yes	Yes	No	No	No	No	No	No	6/14/2018	1	0	9/6/2018	1/25/2018	3/9/2018	0		No	No
1	3.8	12/21/2017	1	0	2/1/2018	2/1/2018	0	0	3/1/2018	No	No	No	No	No	No	2/15/2018	1	0	3/15/2018	3/22/2018	1	0	4/19/2018	4/19/2018	1	0	5/17/2018	5/24/2018	1	0	8/16/2018	Missing	No	No	No	No	No	No	No					2/1/2018	3/9/2018	0	3/12/2018	Yes	Yes
1	3.5	2/28/2018	1	0	4/11/2018		0	0		No	No	Yes	Yes	No	No	4/12/2018	1	0	5/17/2018	5/17/2018	1	0	6/14/2018	6/14/2018	1	0	7/19/2018	7/19/2018	1	0	8/16/2018	No	No	No	No	No	No	No	No	8/16/2018	1	0	9/13/2018	4/12/2018	5/9/2018	0	5/31/2018	No	No
0	3									Missing	Missing	Missing	Missing	No	No									3/19/2018	0	0	4/16/2018	4/19/2018	1	0	5/17/2018	Yes	Yes	Yes	Yes	Missing	No	No	No	5/17/2018	1	0	6/14/2018	3/19/2018	4/27/2018	0	8/18/2018	No	No
1	2.8	2/13/2018	1	0	3/27/2018	3/29/2018	0	0	4/26/2018	No	No	No	No	No	No	4/26/2018	1	0	5/24/2018	5/24/2018	1	0	6/21/2018					7/5/2018	1	0	8/2/2018	No	No	No	No	Yes	Yes	No	No	8/16/2018	1	0	11/8/2018	4/26/2018	5/30/2018	0	6/21/2018	No	No
0	3.6	3/13/2018	1	0	4/24/2018	4/24/2018	0	0	5/10/2018	No	No	No	No	No	No	5/10/2018	1	0	6/21/2018	6/21/2018	1	0	7/19/2018	7/19/2018	1	0	8/16/2018	8/15/2018	1	0	9/13/2018	No	No	No	No	No	No	No	No	9/13/2018	1	0	12/6/2018	4/26/2018	5/30/2018	0	6/21/2018	No	No
1	missing	4/30/2018	1	0	6/14/2018			0		No	No	Yes	Yes	No	Yes	6/14/2018	0	0	8/30/2018		1	0		8/30/2018	1	0	11/22/2018		2	6		No	No	Yes	Yes	No	No	Yes	Yes	10/25/2018				6/13/2018	9/7/2018	0	10/25/2018	No	No
0	2.9	2/28/2018	1	0	4/11/2018		0	0		No	No	Yes	Yes	No	No	4/12/2018	0	0	5/17/2018	5/17/2018	1	0	6/14/2018	6/14/2018	1	0	7/5/2018	7/5/2018	1	0	8/16/2018	No	No	No	No	No	No	No	No	6/16/2018			11/15/2018	4/12/2018	5/9/2018	0		No	No
1	2.8					2/22/2018	0	0	3/22/2018	Yes	Yes	No	No	No	No	3/22/2018	1	0	4/19/2018	4/19/2018	1	0	5/17/2018	5/17/2018	1	0	6/14/2018	6/14/2018	1	0	7/19/2018	No	No	No	No	No	No	No	No	7/19/2018	1	0	10/11/2018	2/22/2018	4/6/2018	0		No	No
0	3					5/18/2018	0	0	6/14/2018	Yes	Yes	No	No	No	No	6/16/2018	1	0	7/12/2018	7/12/2018	1	0	8/9/2018	8/9/2018	1	0	9/6/2018	9/6/2018	1	0	11/8/2018	No	No	No	No	No	No	No	No					5/18/2018	9/7/2018	0		Yes	Yes
2	missing									Missing	Missing	Missing	Missing	No	Yes	7/19/2018	0	0	8/16/2018			0										No	No	Yes	Missing	Missing	Missing	Missing	Missing						7/19/2018	3		Missing	Missing
1	missing	2/13/2018	1	0	3/27/2018	3/29/2018	0	0	4/26/2018	No	No	No	No	No	Yes	4/26/2018	1	0	5/24/2018	5/24/2018	1	0	6/21/2018	6/21/2018	1	0	7/19/2018	7/19/2018	1	0	8/16/2018	No	No	No	No	No	No	No	No	8/16/2018	1	0	11/8/2018	3/29/2018	4/27/2018	0	5/24/2018	No	No
1	missing					7/3/2018	0	0	7/22/2018	Yes	Yes	No	No	No	Yes	7/22/2018	1	0	8/9/2018	8/9/2018	1	0	9/6/2018	9/6/2018	1	0	10/4/2018	10/4/2018	1	0	11/1/2018	No	No	No	No	No	No	No	No	11/1/2018	1	0	12/27/2018	7/3/2018	8/8/2018	0		No	No
1	3					2/22/2018	0	0	3/22/2018	Yes	Yes	No	No	No	No	3/1/2018	1	0	3/29/2018	4/26/2018	1	0	5/24/2018	5/24/2018	1	0	6/21/2018	6/21/2018	1	0	7/19/2018	No	No	No	No	No	No	No	No	7/19/2018	1	0	10/18/2018	2/22/2018	4/6/2018	0	4/9/2018	No	No
1	missing									Missing	Missing	Missing	Missing	No	Yes	7/12/2018	0	0	8/9/2018	8/9/2018	1	0	9/6/2018	9/6/2018	1	0	10/4/2018	10/11/2018	1	0	11/15/2018	No	No	No	No	No	No	No	No					7/12/2018	8/22/2018	0		Yes	Yes
1	3.8					8/14/2018	0	0	9/6/2018	Yes	Yes	No	No	No	No	9/6/2018	1	0	10/4/2018	10/4/2018	1	0	11/8/2018	11/1/2018	1	0	11/29/2018					No	No	No	No	No	No	Yes	Yes					8/14/2018	9/7/2018	0	10/4/2018	Yes	Yes
0	3.3									Yes	Yes	Yes	Yes	No	No	5/3/2018	0	0	5/31/2018		1	0		6/14/2018	1	0	7/12/2018	7/5/2018	1	0	8/9/2018	No	No	Yes	Yes	No	No	No	No	8/16/2018			11/15/2018	5/3/2018	6/8/2018	0	6/21/2018	No	No
0	3.2	9/7/2018	1	0	10/19/2018	10/18/2018	0	0	11/1/2018	No	No	No	No	No	No	11/1/2018	1	0	12/6/2018													No	No	Missing	Missing	Missing	Missing	Missing	Missing					10/18/2018		3		Missing	Missing
1	missing					7/5/2018	0	0	8/2/2018	Yes	Yes	No	No	No	Yes	8/2/2018	1	0	8/30/2018	8/30/2018	1	0	9/27/2018					10/25/2018	1	0	11/22/2018	No	No	No	No	Yes	Yes	No	No					7/5/2018	8/3/2018	0		Yes	Yes
0	missing	9/20/2018		0	10/18/2018	10/18/2018	1	0	11/22/2018	No	No	No	No	No	Yes																	Missing	Missing	Missing	Missing	Missing	Missing	Missing	Missing					10/18/2018	10/17/2018	0	10/18/2018	Yes	Yes
0	4.3					6/21/2018	0	0	7/19/2018	Yes	Yes	No	No	No	No	7/19/2018	1	0	8/16/2018	8/16/2018	1	0	9/13/2018	9/13/2018	1	0	10/11/2018	10/11/2018	1	0	11/8/2018	No	No	No	No	No	No	No	No					6/21/2018	7/27/2018	0	9/13/2018	Missing	Missing
1	2.5					8/9/2018	0	0	9/6/2018	Yes	Yes	No	No	No	No	9/6/2018	0	0	10/4/2018	10/4/2018	1	0	11/1/2018	11/1/2018	1	0	11/29/2018					No	No	No	No	No	No	Yes	Yes					8/9/2018	9/7/2018	0	10/4/2018	Yes	Yes
0	3	9/11/2018	1	0	10/25/2018	10/25/2018	0	0	11/22/2018	No	No	No	No	No	No																	Missing	Missing	Missing	Missing	Missing	Missing	Missing	Missing					10/25/2018		3		Missing	Missing
0	missing					9/24/2018	0	0	10/11/2018	Yes	Yes	No	No	No	Yes	10/11/2018	1	0	11/8/2018													No	No	Missing	Missing	Missing	Missing	Missing	Missing					9/24/2018	10/17/2018	0		Yes	Yes
1	2.6	3/1/2018	1	0	4/12/2018	4/13/2018		0	5/4/2018	No	No	No	No	No	No		0	0	5/4/2018	6/11/2018	0	0	7/27/2018	7/27/2018	1	0	9/21/2018		2	6		Yes	Yes	No	No	Missing	No	Yes	Yes	9/21/2018	1	0	10/14/2018	4/13/2018		4		No	No
0	3.4	1/9/2018	2	0	3/2/2018		2	6		No	No	Yes	Yes	No	No	3/2/2018	0	0	5/4/2018			0		5/4/2018	2	0	6/29/2018	6/29/2018	2	6	7/27/2018	No	No	Yes	Yes	No	No	No	No		2				4/10/2018	4	4/12/2018	Yes	Yes
0	3.9		2	6		3/28/2018	0	0	5/4/2018	Yes	Yes	No	No	No	No		2	6		5/17/2018	2	0	7/27/2018		2	6		7/19/2018	2	0	9/21/2018	Yes	Yes	No	No	Yes	Yes	No	No		2	0		3/28/2018	5/11/2018	0		Yes	Yes
0	2.5		2	6				6		Yes	Yes	Yes	Yes	No	No	5/10/2018	0	0	6/29/2018	6/29/2018	1	0	7/27/2018	7/27/2018	1	0	9/21/2018		2	6		No	No	No	No	No	No	Yes	Yes	9/21/2018	2	0	12/14/2018	5/10/2018	6/8/2018	0	6/29/2018	No	No
0	2.9		2	6			2	6		Yes	Yes	Yes	Yes	No	No		2	6		4/5/2018	0	0	5/4/2018	5/3/2018	2	0	6/1/2018	6/6/2018	0	0	7/27/2018	Yes	Yes	No	Yes	No	Yes	No	No		2	4		4/5/2018	5/11/2018	0	6/6/2018	Yes	Yes
1	3.3	8/31/2018	0	0	9/14/2018	9/25/2018	2	0	10/19/2018	Yes	No	No	No	No	No	10/23/2018	0	0	12/20/2018		0	0			2	6			2	6		No	No	Yes	Yes	Yes	Yes	Yes	Yes		2			10/23/2018		0		Yes	Yes
0	3	10/5/2017	1	0	11/16/2017	11/21/2017	0	0	12/8/2017	No	No	No	No	No	No	12/8/2017	0	0	2/2/2018		2	6			2	6			2	6		Missing	No	Yes	Yes	Yes	Yes	Yes	Yes		2			11/21/2017	3/9/2018	0		Yes	Yes
0	3		2	6		3/9/2018	0	0	4/6/2018	Yes	Yes	No	No	No	No		2	6		4/6/2018	0	0	5/4/2018	5/4/2018	1	0	6/29/2018		2	6		Yes	Yes	No	No	No	Missing	Yes	Yes	7/2/2018	0	0	8/24/2018	3/9/2018	5/2/2018	0	5/3/2018	No	No
0	3.2		2	6			2	6		Yes	Yes	Yes	Yes	No	No	4/13/2018	1	0	5/4/2018		2	6			2	6		7/9/2018	1	0	8/24/2018	No	No	Yes	Yes	Yes	Yes	No	No		2			4/13/2018		4		Yes	Yes
0	2.5	12/18/2017	0	0	1/25/2018		1	0		No	No	Yes	Yes	No	No	2/2/2018	0	6			2	0		4/6/2018	2	6	6/4/2018		2	0		No	No	Yes	Yes	No	No	Yes	Yes	6/1/2018	2	0	7/27/2018	2/2/2018	3/20/2018	0	3/20/2018	No	No
1	2.6	10/26/2017	1	0	12/8/2017		2	6		No	No	Yes	Yes	No	No		2	6		1/5/2018	0	0	2/2/2018	2/2/2018	0	0	4/26/2018		2	6		Yes	Yes	No	No	No	No	Yes	Yes	4/26/2018	1	0	6/29/2018	1/5/2018	2/2/2018	0	3/20/2018	No	No
0	3.5		2	6		4/20/2018	0	0	6/29/2018	Yes	Yes	No	No	No	No		2	6			2	6			2	6			2	6		Yes	Yes	Yes	Yes	Yes	Yes	Yes	Yes	9/21/2018	2	0	10/14/2018	4/20/2018	5/29/2018	0		No	No
0	3		2	6			2	6		Yes	Yes	Yes	Yes	No	No			6			2	6			2	6		5/4/2018	1	0	8/24/2018	Yes	Yes	Yes	Yes	Yes	Yes	No	No		2			2/2/2018	3/24/2018	0	3/20/2018	Yes	Yes
1	3					5/18/2018	0	0	6/12/2018	Yes	Yes	No	No	No	No					7/3/2018	1	0	7/31/2018	7/31/2018	1	0	8/28/2018	8/28/2018	1	0	9/25/2018	Yes	Yes	No	No	No	No	No	No	9/25/2018	1	0	10/25/2018	5/18/2018	7/4/2018	0		No	No
1	3.1		2	6		4/20/2018	0	0	6/29/2018	Yes	Yes	No	Yes	No	No		2	6		6/29/2018	1	0	9/21/2018		2	6			2	0		Yes	Yes	No	No	Yes	Yes	Yes	Yes	9/21/2018	0	0	10/14/2018	4/20/2018	5/18/2018	0	6/29/2018	No	No
0	2.6		2	6		5/16/2018	0	0	6/1/2018	Yes	Yes	No	No	No	No	6/1/2018	1	0	9/21/2018		2	6			2	6			2	6		No	No	Yes	Yes	Yes	Yes	Yes	Yes		2			5/16/2018	7/5/2018	0	7/5/2018	Yes	Yes
1	3.4	4/26/2018	1	0	6/1/2018					No	No	Yes	Yes	No	No					7/17/2018	0	0	8/24/2018									Missing	Missing	No	No	Missing	Missing	Missing	Missing					7/17/2018	8/17/2018	0		Yes	Yes
0	3.3	7/7/2018	2	0	8/17/2018	8/17/2018	0	0	9/21/2018	No	No	Yes	No	No	No		2	6		10/19/2018	2	6	11/14/2018		2	6			2	6		Yes	Yes	No	No	Yes	Yes	Yes	Yes		2				9/21/2018	0		Yes	Yes
0	3.9	9/26/2018	1	0		11/2/2018	0	0	12/14/2018	Missing	Yes	Missing	Missing	Missing	Missing		2	6			2	6			2	6			2	6		Yes	Yes	Yes	Yes	Yes	Yes	Yes	Missing		2			11/2/2018		4		Yes	Yes
1	3	2/25/2018	1	0	3/25/2018		2	6		Missing	Missing	Yes	Yes	Missing	Missing		2	6			2	6			2	6			2	6		Yes	Yes	Yes	Yes	Yes	Missing	Yes	Yes		2					4		Yes	Yes
1	2.3		2	6			2	6		Yes	Yes	Yes	Yes	Missing	No	10/19/2018	0	6	11/16/2018		2	6			2	6			2	6		No	No	Yes	Yes	Yes	Yes	Yes	Yes		2					4		Yes	Yes
0	4.2		2	6			2	6		Yes	Yes	Yes	Yes	No	No	3/2/2018	0	0	5/4/2018		2	6		5/4/2018	0	0	6/29/2018	6/29/2018	2	6	9/21/2018	No	No	Yes	Yes	No	No	No	No		2			3/2/2018	4/10/2018	0	4/12/2018	Yes	Yes
1	3.2		2	6			2	6		Yes	Yes	Yes	Yes	No	No	2/9/2018	0	0	4/6/2018		2				2	6		5/11/2018	1	0	6/29/2018	No	No	Yes	Yes	Yes	Yes	No	No		2	4		3/20/2018	3/20/2018	0	3/20/2018	Yes	Yes
0	2.7	1/7/2018	1	0		2/17/2018	0	0	3/21/2018	Missing	Missing	Missing	Missing	Missing	Missing					4/24/2018	1	0	5/28/2018	5/29/2018	1	0	6/26/2018	6/26/2018	1	0	8/21/2018	Missing	Missing	Missing	Missing	Missing	Missing	Missing	Missing					2/27/2018	4/10/2018	0	4/24/2018	Missing	Missing
1	3	5/16/2018					1	0		Missing	Missing	Yes	Yes	Missing	Missing	7/9/2018	0	0	8/7/2018	8/7/2018			9/4/2018									Missing	Missing	Missing	Missing	Missing	Missing	Missing	Missing					7/9/2018	7/31/2018	0	8/7/2018	Missing	Missing
1	3.6	12/30/2017	1	0		2/12/2018	0	0	3/13/2018	Missing	Yes	Missing	Missing	Missing	Missing	3/13/2018	1	0		4/24/2018	1	6			2	6		6/26/2018	1	0	7/24/2018	Missing	Yes	Yes	Yes	Yes	Yes	Missing	Missing		2			2/12/2018	2/20/2018	0	3/13/2018	Yes	Yes
0	3.1	12/1/2017	1	0		1/16/2018	0	0	2/20/2018	Missing	Yes	Missing	Missing	Missing	Missing	2/20/2018	1	0	3/20/2018	3/20/2018	1	0	4/17/2018		2	6			1	0		Missing	Missing	Missing	Missing	Yes	Yes	Yes	Yes	6/19/2018	2		8/14/2018	1/16/2018	2/16/2018	0	2/20/2018	No	No
0	3.1	9/4/2018	1	0		10/23/2018	0	0	11/27/2018	Missing	Yes	Missing	Missing	Missing	Missing		2	6			2	6			2	6			2	6		Yes	Yes	Yes	Yes	Yes	Yes	Yes	Yes		2			10/23/2018		4		Yes	Yes
1	2.7	4/6/2018	1	3						Missing	Missing	Missing	Missing	Missing	Missing																	Missing	Missing	Missing	Missing	Missing	Missing	Missing	Missing									Missing	Missing
1	3.5	3/1/2018	1	0		4/24/2018	0	0	6/5/2018	Missing	No	Missing	Missing	Missing	Missing					6/5/2018	1	0	7/3/2018		2	6		8/1/2018	1	0	8/28/2018	No	Yes	Missing	Missing	Yes	Yes	Missing	Missing	8/28/2018	1	0	10/1/2018	4/24/2018	6/5/2018	0	6/5/2018	Missing	Missing
1	3.2	2/16/2018	1	0			2	6		Missing	Yes	Yes	Yes	Missing	Missing	4/24/2018	0	0	5/22/2018		2	6			2	6			2	6		Missing	Missing	Yes	Yes	Yes	Yes	Yes	Yes	8/14/2018	1		9/11/2018	4/24/2018	5/29/2018	0	5/29/2018	Missing	Missing
1	3.1	5/10/2018				6/26/2018	0	0	7/24/2018	Missing	Missing	Missing	Missing	Missing	Missing	7/24/2018	1	0	8/21/2018	8/21/2018	1	0	9/25/2018	9/25/2018	1	0	10/23/2018	10/23/2018	1	0	12/18/2018	Missing	Missing	Missing	Missing	Missing	Missing	Missing	Missing					6/26/2018	7/23/2018	0		Missing	Missing
0	3.1	4/16/2018	1	1			1	0		No	Yes	Yes	Yes	No	No	6/8/2018			7/3/2018	7/24/2018	1	0	8/21/2018	8/21/2018	1	0	10/16/2018					No	No	No	No	No	No	Yes	Yes					6/8/2018	7/5/2018	0	7/24/2018	Missing	Missing
1	3	6/28/2018	1	0		8/14/2018	0	0	9/11/2018	Missing	Missing	Missing	Missing	Missing	No					10/9/2018	1	0	11/6/2018									Missing	Missing	Missing	Missing	Missing	Missing	Missing	Missing					8/14/2018	9/19/2018	0		Missing	Missing
0	3	6/18/2018	1	0		7/31/2018	0	0	8/28/2018	Missing	Missing	Missing	Missing	Missing	No	8/28/2018	1	0	9/25/2018	9/25/2018	1	0	10/23/2018	10/23/2018	1	0	11/20/2018					Missing	Missing	Missing	Missing	Missing	Missing	Missing	Missing					7/31/2018	9/19/2018	0		Missing	Missing
0	2.1	5/31/2018	1	0						Missing	Missing	Missing	Missing	Missing	No	7/19/2018	0	0	8/31/2018	8/28/2018	1	0	9/2/2018	9/10/2018	1	0	10/9/2018	10/9/2018	1	0	11/6/2018	Missing	Missing	Missing	Missing	Missing	Missing	Missing	Missing					8/28/2018	9/18/2018	0	10/9/2018	Missing	Missing
0	2.7	3/22/2018	1	0		5/7/2018	0	0	6/5/2018	Missing	Missing	Missing	Missing	Missing	No	6/5/2018	1	0	6/21/2018	6/21/2018	1	0	8/21/2018									Missing	Missing	Missing	Missing	Missing	Missing	Missing	Missing					5/7/2018	6/12/2018	0	6/21/2018	Missing	Missing
0	3.4	1/21/2018	1	0						Missing	Missing	Missing	Missing	Missing	No	3/13/2018	0	0	4/10/2018	4/10/2018	1	0	5/5/2018	5/8/2018	1	0	6/12/2018	6/12/2018	1	0	7/10/2018	Missing	Missing	Missing	Missing	Missing	Missing	Missing	Missing	7/10/2018	1	0	8/14/2018	3/13/2018	4/10/2018	0	5/8/2018	Missing	Missing
1	2.6	9/18/2018								Missing	Missing	Missing	Missing	Missing	No																	Missing	Missing	Missing	Missing	Missing	Missing	Missing	Missing									Missing	Missing
1	3	2/5/2018	1	0		3/3/2018	0	0	4/24/2018	Missing	Missing	Missing	Missing	Missing	No																	Missing	Missing	Missing	Missing	Missing	Missing	Missing	Missing					4/3/2018		3		Missing	Missing
1	3.5	12/27/2017				2/13/2018	0	0	3/6/2018	No	No	No	No	No	No	3/6/2018	1	0	4/4/2018	4/4/2018	1	0	5/8/2018					6/5/2018	1	0	8/7/2018	Missing	Missing	Missing	Missing	Missing	Missing	Missing	Missing					2/13/2018	3/6/2018	0	3/16/2018	Missing	Missing
1	3.4	2/27/2018								Missing	Missing	Missing	Missing	Missing	no	4/16/2018	0	0	5/6/2018	5/5/2018	1	0	6/5/2018					7/17/2018	1	0	8/14/2018	Missing	Missing	Missing	Missing	Missing	Missing	Missing	Missing	8/14/2018	1	0	9/11/2018	4/16/2018	5/22/2018	0		Missing	Missing
0	3.5	10/3/2017								Missing	Missing	Missing	Missing	Missing	Missing									2/20/2018	0	0	3/27/2018					Missing	Missing	Missing	Missing	Missing	Missing	Missing	Missing					2/20/2018	3/27/2018	0	3/27/2018	Missing	Missing
1	2.5	6/3/2018	1	0		7/19/2018	0	0	9/11/2018	Missing	Missing	Missing	Missing	Missing	Missing																	Missing	Missing	Missing	Missing	Missing	Missing	Missing	Missing					7/19/2018	8/16/2018	0		Missing	Missing
0	2	7/12/2018	1	0			1	0		Missing	Missing	Missing	Missing	Missing	Missing	9/25/2018	0	0		10/23/2018	1	0										Missing	Missing	Missing	Missing	Missing	Missing	Missing	Missing					9/25/2018		3		Missing	Missing
1	2.3	4/21/2018								Missing	Missing	Missing	Missing	Missing	Missing	6/19/2018	0	0	7/17/2018	7/3/2018	1	0	7/31/2018	8/1/2018	1	0	9/28/2018					Missing	Missing	Missing	Missing	Missing	Missing	Missing	Missing	10/9/2018	1	0	11/6/2018	6/19/2018	7/5/2018	0		Missing	Missing
0	3	8/28/2018	1	0			1	6		Missing	Missing	Missing	Missing	Missing	Missing	10/9/2018	1	0	11/6/2018		1	6										Missing	Missing	Missing	Missing	Missing	Missing	Missing	Missing					10/9/2018		3		Missing	Missing
0	2.8	10/2/2017								Missing	Missing	Missing	Missing	Missing	Missing																	Missing	Missing	Missing	Missing	Missing	Missing	Missing	Missing							0		Missing	Missing
1	2.8	12/1/2017		0		1/16/2018	0	0	2/13/2018	Missing	Missing	Missing	Missing	Missing	Missing	2/20/2018	1	0	3/20/2018	3/20/2018	1	0	5/22/2018					5/22/2018	1	0	7/24/2018	Missing	Missing	Missing	Missing	Missing	Missing	Missing	Missing					1/16/2018	2/16/2018	0		Missing	Missing
1	3.4	12/16/2017								Missing	Missing	Missing	Missing	Missing	Missing	2/13/2018	0	0	3/13/2018	3/13/2018	1	0	4/10/2018	4/10/2018	1	0	5/8/2018	5/8/2018	1	0	6/5/2018	Missing	Missing	Missing	Missing	Missing	Missing	Missing	Missing	6/5/2018	1	0	7/25/2018	2/13/2018	3/13/2018	0	3/13/2018	Missing	Missing
0	3.1	12/11/2017				1/25/2018	0	0	2/13/2018	Missing	Missing	Missing	Missing	Missing	Missing	2/13/2018	1	0	3/13/2018	3/13/2018	1	0	4/10/2018	4/10/2018	1	0	5/8/2018					Missing	Missing	Missing	Missing	Missing	Missing	Missing	Missing	6/5/2018	1	0	8/7/2018	1/25/2018	2/2/2018	0	2/13/2018	Missing	Missing
1	3	8/30/2017	1	0						Missing	Missing	Missing	Missing	Missing	Missing	10/10/2017	0	0	11/7/2017													Missing	Missing	Missing	Missing	Missing	Missing	Missing	Missing					10/10/2017	10/12/2018	0	10/17/2017	Missing	Missing
1	2.7	1/6/2018				2/19/2018	0			Missing	Missing	Missing	Missing	Missing	Missing	3/28/2018	1	0	4/26/2018					5/29/2018	1	0	6/26/2018	6/26/2018	1	0	7/24/2018	Missing	Missing	Missing	Missing	Missing	Missing	Missing	Missing					2/19/2018	3/27/2018	0	3/28/2018	Missing	Missing
1	3.5	1/3/2018	1	0		2/13/2018	0	0	4/17/2018	Missing	Missing	Missing	Missing	Missing	Missing					4/17/2018	1	0	5/15/2018	5/14/2018	1	0	7/17/2018					Missing	Missing	Missing	Missing	Missing	Missing	Missing	Missing	7/17/2018	1	0	9/18/2018	2/13/2018	2/16/2018	0	2/16/2018	Missing	Missing
1	3.3	12/15/2017								Missing	Missing	Missing	Missing	Missing	Missing	2/2/2018	0	0	3/6/2018					4/3/2018	1	0	5/29/2018	5/29/2018	1	0	6/26/2018	Missing	Missing	Missing	Missing	Missing	Missing	Missing	Missing	6/26/2018	1	0	7/24/2018	2/2/2018	2/5/2018	0	7/24/2018	Missing	Missing
0	2.7	12/17/2017								Missing	Missing	Missing	Missing	Missing	Missing	2/2/2018	0	0	3/6/2018	3/6/2018	1	0		4/3/2018	1	0		5/8/2018	1	0	6/5/2018	Missing	Missing	Missing	Missing	Missing	Missing	Missing	Missing	6/5/2018	2	0	8/7/2018	2/2/2018	3/5/2018	0	2/5/2018	Missing	Missing
1	3.4	4/3/2018	1	0		5/22/2018	0	0	6/5/2018	No	Yes	No	No	No	No	6/5/2018	1	0	7/3/2018	7/3/2018	1	0	8/7/2018	8/14/2018	1	0						Missing	Missing	Missing	Missing	Missing	Missing	Missing	Missing					5/22/2018	7/4/2018	0		Missing	Missing
0	2.6	4/7/2018	1							Missing	Missing	Missing	Missing	Missing	Missing	6/5/2018	0	0	7/3/2018	7/3/2018	1	0	8/7/2018	8/7/2018	1	0	9/4/2018	9/4/2018	1	0	10/2/2018	Missing	Missing	Missing	Missing	Missing	Missing	Missing	Missing	10/2/2018	1	0	11/27/2018	6/5/2018	7/2/2018	0		Missing	Missing
1	2.5	5/9/2018	1	0		6/20/2018	0	0	7/17/2018	Missing	Missing	Missing	Missing	Missing	Missing	7/17/2018	1	0	8/14/2018					9/18/2018	1	0	10/16/2018	10/16/2018	1	0	11/13/2018	Missing	Missing	Missing	Missing	Missing	Missing	Missing	Missing					6/20/2018	7/23/2018	0	8/8/2018	Missing	Missing
0	2.6	5/18/2018	1	0			1	0		Missing	Missing	Missing	Missing	Missing	Missing					8/7/2018	0	0	9/4/2018	9/18/2018	1	0	10/9/2018	10/16/2018	1	0	12/11/2018	Missing	Missing	Missing	Missing	Missing	Missing	Missing	Missing		1	0		8/7/2018		0		Missing	Missing
1	3.2	6/9/2018				7/24/2018	0	0	8/21/2018	No	Yes	No	No	No	No	8/14/2018	1	0	9/9/2018	9/10/2018	1	0	10/9/2018	10/9/2018	1	0	11/6/2018					Missing	Missing	Missing	Missing	Missing	Missing	Missing	Missing					7/24/2018	8/16/2018	0	9/10/2018	Missing	Missing
0	2.4	6/3/2018	1	0		7/18/2018	0	0	8/14/2018	Missing	Missing	Missing	Missing	Missing	Missing	8/14/2018	1	0	9/4/2018	9/4/2018	1	0	10/2/2018									Missing	Missing	Missing	Missing	Missing	Missing	Missing	Missing					7/18/2018	8/16/2018	0	9/4/2018	Missing	Missing
0	3	3/18/2018	1	0						Missing	Missing	Missing	Missing	Missing	Missing	5/4/2018	0	0	6/5/2018	6/5/2018	1	0	7/3/2018	7/3/2018	1	0	8/28/2018		1	0		Missing	Missing	Missing	Missing	Missing	Missing	Missing	Missing	9/25/2018	1	0	11/20/2018	5/4/2018	6/12/2018	0	7/3/2018	Missing	Missing
1	2.1	6/24/2018								Missing	Missing	Missing	Missing	Missing	Missing	8/9/2018	0	0	9/14/2018	9/25/2018	1	0	10/23/2018	10/23/2018	1	0	11/20/2018					Missing	Missing	Missing	Missing	Missing	Missing	Missing	Missing					8/6/2018	9/4/2018	0		Missing	Missing
1	3	6/11/2018				7/25/2018	0	0	8/21/2018	Missing	Missing	Missing	Missing	Missing	Missing	8/21/2018	1	0	9/18/2018					10/16/2018	1	0	12/11/2018					Missing	Missing	Missing	Missing	Missing	Missing	Missing	Missing					7/25/2018	9/18/2018	0		Missing	Missing
0	4	5/12/2018	1			6/26/2018	0	0	7/24/2018	Missing	Missing	Missing	Missing	Missing	Missing	7/31/2018	1	0	8/28/2018	8/28/2018	1	0	9/25/2018					10/2/2018	1	0	10/30/2018	Missing	Missing	Missing	Missing	Missing	Missing	Missing	Missing					6/26/2018	7/23/2018	0	7/30/2018	Missing	Missing
1	2.9	4/15/2018				5/28/2018	0	0		Missing	Missing	Missing	Missing	Missing	Missing					7/31/2018	1	0		9/4/2018	1	0	10/2/2018	9/10/2018	1	0	11/6/2018	Missing	Missing	Missing	Missing	Missing	Missing	Missing	Missing					5/28/2018	7/4/2018	0		Missing	Missing
1	2.7	4/17/2018	1	0						Missing	Missing	Missing	Missing	Missing	Missing	6/5/2018	0	0	7/10/2018	7/10/2018	1	0	8/7/2018	8/7/2018	1	0	9/11/2018	9/11/2018	1	0	11/13/2018	Missing	Missing	Missing	Missing	Missing	Missing	Missing	Missing					6/5/2018	7/5/2018	0	7/18/2018	Missing	Missing
1	1.6	2/16/2018								Missing	Missing	Missing	Missing	Missing	Missing	4/3/2018	0	0	4/24/2018	5/1/2018	1	0	5/29/2018	6/5/2018	1	0	7/3/2018	7/10/2018	1	0	8/7/2018	Missing	Missing	Missing	Missing	Missing	Missing	Missing	Missing	8/14/2018	1	0	9/11/2018	4/3/2018				Missing	Missing
0	3.2	4/21/2018	1							Missing	Missing	Missing	Missing	Missing	Missing	6/19/2018	0	0	7/24/2018	7/24/2018	1	0	8/21/2018	8/21/2018	1	0	9/25/2018					Missing	Missing	Missing	Missing	Missing	Missing	Missing	Missing					6/19/2018	8/21/2018	0	10/2/2018	Missing	Missing
0	2.7	5/1/2018	1	0		6/21/2018	0	0	7/17/2018	Missing	Missing	Missing	Missing	Missing	Missing					8/28/2018	1	0	9/25/2018					10/23/2018	1	0	11/20/2018	Missing	Missing	Missing	Missing	Missing	Missing	Missing	Missing					6/21/2018	7/23/2018	0	8/8/2018	Missing	Missing
0	2.9	7/2/2018	1	0						Missing	Missing	Missing	Missing	Missing	Missing	9/5/2018	0	0	10/2/2018	10/9/2018	1	0	11/6/2018	11/9/2018	1	0						Missing	Missing	Missing	Missing	Missing	Missing	Missing	Missing					9/5/2018	10/10/2018	0		Missing	Missing
1	3	6/8/2018	1	0		7/23/2018	0	0	8/21/2018	Missing	Missing	Missing	Missing	Missing	Missing	8/21/2018	1	0	9/18/2018													Missing	Missing	Missing	Missing	Missing	Missing	Missing	Missing					7/23/2018	8/16/2018	0		Missing	Missing
2	3	7/9/2018								No	Yes	Yes	Yes	No	No	8/29/2018	0	0	10/23/2018													Missing	Missing	Missing	Missing	Missing	Missing	Missing	Missing					8/29/2018	9/20/2018	0		Missing	Missing
0	3	5/7/2018	1	0		6/26/2018	0	0	8/21/2018	Missing	Missing	Missing	Missing	Missing	Missing					8/21/2018	1	0	9/18/2018	9/18/2018	1	0	10/16/2018	10/16/2018	1	0		Missing	Missing	Missing	Missing	Missing	Missing	Missing	Missing					6/26/2018	7/23/2018	0	7/30/2018	Missing	Missing
0	2.4	5/31/2018								Missing	Missing	Missing	Missing	Missing	Missing	7/17/2018	0	0	8/14/2018	8/14/2018	1	0	9/11/2018	9/11/2018	1	0	10/9/2018	10/9/2018	1	0	12/4/2018	Missing	Missing	Missing	Missing	Missing	Missing	Missing	Missing					7/17/2018	8/16/2018	0	9/11/2018	Missing	Missing
0	3	6/9/2018				7/18/2018	0	0	8/14/2018	Missing	Missing	Missing	Missing	Missing	Missing	8/21/2018	1	0	9/18/2018	9/25/2018	1	0	10/30/2018									Missing	Missing	Missing	Missing	Missing	Missing	Missing	Missing					7/18/2018	8/16/2018	0	8/4/2018	Missing	Missing
1	2.6	6/21/2018				8/2/2018	0	0	8/28/2018	Missing	Missing	Missing	Missing	Missing	Missing	8/28/2018	1	0	9/25/2018					10/9/2018	1	0	11/6/2018					Missing	Missing	Missing	Missing	Missing	Missing	Missing	Missing					8/2/2018	9/19/2018	0	10/9/2018	Missing	Missing
0	3.2	4/12/2018	1	0						Missing	Missing	Missing	Missing	Missing	Missing	6/19/2018	0	0	7/24/2018	7/24/2018	1	0	8/21/2018									Missing	Missing	Missing	Missing	Missing	Missing	Missing	Missing					6/19/2018	7/5/2018	0	7/24/2018	Missing	Missing
0	3	8/28/2018								Missing	Missing	Missing	Missing	Missing	Missing	10/4/2018	0	0	10/31/2018													Missing	Missing	Missing	Missing	Missing	Missing	Missing	Missing					10/4/2018				Missing	Missing
0	3.2	8/23/2018								Missing	Missing	Missing	Missing	Missing	Missing	10/9/2018	0	0	11/6/2018													Missing	Missing	Missing	Missing	Missing	Missing	Missing	Missing					10/9/2018		3		Missing	Missing
0	2.4	7/9/2018				8/21/2018	0	0	9/4/2018	Missing	Missing	Missing	Missing	Missing	Missing	9/4/2018	1	0	10/9/2018	10/9/2018	1	0	11/6/2018									Missing	Missing	Missing	Missing	Missing	Missing	Missing	Missing					8/21/2018	9/18/2018	0	10/9/2018	Missing	Missing
1	3.2	1/19/2018	1	0						Missing	Missing	Missing	Missing	Missing	Missing	3/27/2018	0	0	4/24/2018	4/24/2018	1	0	6/19/2018					6/19/2018	1	0	8/14/2018	Missing	Missing	Missing	Missing	Missing	Missing	Missing	Missing		1	0		3/27/2018	5/2/2018	0		Yes	Yes
0	2.4	6/3/2018				7/23/2018	0	0	8/7/2018	Missing	Missing	Missing	Missing	Missing	Missing	8/7/2018	1	0	9/4/2018	9/4/2018	1	0	10/2/2018	10/2/2018	1	0	11/6/2018					Missing	Missing	Missing	Missing	Missing	Missing	Missing	Missing					7/23/2018	8/16/2018	0	9/4/2018	Missing	Missing
0	3.7	3/8/2018	1	0		4/24/2018	0	0	5/8/2018	Missing	Missing	Missing	Missing	Missing	Missing	5/8/2018	0	0	6/5/2018	6/12/2018	1	0	7/10/2018	7/10/2018	1	0	8/7/2018	8/7/2018	1	0		Missing	Missing	Missing	Missing	Missing	Missing	Missing	Missing	9/10/2018	1	0	10/9/2018	4/24/2018	6/12/2018	0	6/12/2018	Missing	Missing
0	3	1/15/2018	1	0						Missing	Missing	Missing	Missing	Missing	Missing	3/13/2018	0	0	4/10/2018	4/10/2018	1	0	5/8/2018	5/8/2018	1	0	6/12/2018	6/12/2018	1	0	8/7/2018	Missing	Missing	Missing	Missing	Missing	Missing	Missing	Missing					3/13/2018	4/10/2018	0	5/8/2018	Missing	Missing
1	3.4	1/23/2018	1	0						Missing	Missing	Missing	Missing	Missing	Missing	3/6/2018	0	0	4/10/2018					5/8/2018	1	0	6/5/2018	6/5/2018	1	0	7/5/2018	Missing	Missing	Missing	Missing	Missing	Missing	Missing	Missing					3/6/2018	4/10/2018	0		Missing	Missing
1	2.6	2/5/2018	1	0		3/23/2018	0	0	4/17/2018	Missing	Missing	Missing	Missing	Missing	Missing	4/17/2018	1	0	5/22/2018	5/22/2018	1	0	6/19/2018	6/19/2018	1	0	8/14/2018					Missing	Missing	Missing	Missing	Missing	Missing	Missing	Missing	8/14/2018	1	0	10/9/2018	3/22/2018	5/2/2018	0		Missing	Missing
0	2	6/5/2018	1	0		7/17/2018	0	0	8/14/2018	Missing	Missing	Missing	Missing	Missing	Missing	8/14/2018	0	0	9/11/2018	9/10/2018	1	0	10/9/2018	10/9/2018	1	0	11/6/2018					Missing	Missing	Missing	Missing	Missing	Missing	Missing	Missing					7/17/2018	8/16/2018	0	9/11/2018	Missing	Missing
0	3.3	3/27/2018								Missing	Missing	Missing	Missing	Missing	Missing									7/17/2018	1	0	8/14/2018	8/14/2018	1	0	9/18/2018	Missing	Missing	Missing	Missing	Missing	Missing	Missing	Missing	9/18/2018	1	0	10/16/2018	7/17/2018	8/16/2018	0		Missing	Missing
0	2.6	2/3/2018	1	0						Missing	Missing	Missing	Missing	Missing	Missing	4/17/2018	0	0	5/15/2018	5/15/2018	1	0	6/12/2018	6/12/2018	1	0	7/10/2018	7/10/2018	1	0	8/7/2018	Missing	Missing	Missing	Missing	Missing	Missing	Missing	Missing					3/20/2018	5/2/2018	0		Missing	Missing
0	2.8	12/2/2017								Missing	Missing	Missing	Missing	Missing	Missing	2/14/2018	0	0	3/20/2018	3/20/2018	1	0	4/17/2018									Missing	Missing	Missing	Missing	Missing	Missing	Missing	Missing					2/14/2018	2/20/2018	0	2/20/2018	Missing	Missing
1	2.7	2/8/2018	1	0		3/20/2018	0	0	4/17/2018	Missing	Missing	Missing	Missing	Missing	Missing					5/29/2018	1	0	6/26/2018	6/26/2018	1	0	7/24/2018	7/31/2018	1	0	8/28/2018	Missing	Missing	Missing	Missing	Missing	Missing	Missing	Missing					3/20/2018	5/2/2018	0	5/29/2018	Missing	Missing
1	3.4	4/2/2018				5/22/2018	0	0	6/19/2018	Missing	Missing	Missing	Missing	Missing	Missing	6/19/2018	1	0	7/17/2018	7/17/2018	1	0	8/14/2018	8/14/2018	1	0	9/11/2018	9/18/2018	1	0	11/13/2018	Missing	Missing	Missing	Missing	Missing	Missing	Missing	Missing	10/23/2018	1	0	12/18/2018	5/22/2018	7/4/2018	0	7/7/2018	Missing	Missing
1	2.1	5/25/2018	1	0						Missing	Missing	Missing	Missing	Missing	Missing	7/9/2018		0	8/7/2018	8/8/2018	0	0	9/4/2018			0		10/23/2018			11/2/2018	No	No	No	No	Yes	Yes	No	No		1	0		7/9/2018	7/31/2018	0	8/8/2018	Yes	Yes
1	3	3/23/2018	1	0						Missing	Missing	Missing	Missing	Missing	Missing	5/29/2018	0	0	6/26/2018	7/3/2018	1	0	7/31/2018					9/25/2018	1	0	10/23/2018	Missing	Missing	Missing	Missing	Missing	Missing	Missing	Missing	10/23/2018	1	0	11/27/2018	5/29/2018	7/4/2018	0	10/23/2018	Missing	Missing
1	3	7/24/2018								Missing	Missing	Missing	Missing	Missing	Missing	9/11/2018	0	0	10/2/2018	10/2/2018	1	0	10/31/2018									Missing	Missing	Missing	Missing	Missing	Missing	Missing	Missing					9/11/2018	10/10/2018	0		Missing	Missing
1	2.7	6/17/2018	1	0				0		Missing	Missing	Yes	Yes	Missing	Missing	8/7/2018	0	0	9/4/2018	9/11/2018	1	0	10/9/2018	10/9/2018	1	0	11/6/2018					No	No	No	No	No	No	Yes	Yes					8/7/2018	9/18/2018	0		Missing	Missing
0	2.8	8/15/2018								Missing	Missing	Missing	Missing	Missing	Missing	10/2/2018	0	0	10/16/2018													Missing	Missing	Missing	Missing	Missing	Missing	Missing	Missing					10/2/2018				Missing	Missing
0	3.1	11/4/2017								Missing	Missing	Missing	Missing	Missing	Missing	1/10/2018	0	0	3/13/2018					3/13/2018	1	0	5/18/2018					Missing	Missing	Missing	Missing	Missing	Missing	Missing	Missing					1/10/2018	2/6/2018	0	2/6/2018	Missing	Missing
1	3.1	1/7/2018	1	0		2/27/2018	0	0	3/27/2018	Missing	Missing	Missing	Missing	Missing	Missing	3/27/2018			5/15/2018					5/15/2018			6/12/2018	6/12/2018	1	0	7/17/2018	No	No	Yes	Yes	No	No	No	No	7/17/2018	1	0		2/27/2018	4/10/2018	0	5/15/2018	No	Yes
1	3.3	2/3/2018	1	0		3/20/2018	0	0	4/24/2018	Missing	Missing	Missing	Missing	Missing	Missing	4/24/2018	1	0	5/22/2018	5/22/2018	1	0	6/19/2018	6/19/2018	1	0	7/16/2018	7/17/2018	1	0	8/17/2018	Missing	Missing	Missing	Missing	Missing	Missing	Missing	Missing	8/21/2018	1	0	9/18/2018	3/20/2018	5/2/2018	0	5/22/2018	Missing	Missing
0	2.9	5/4/2018	1	0		6/18/2018	0	0	7/17/2018	Missing	Missing	Missing	Missing	Missing	Missing	7/3/2018	1	0	7/31/2018													Missing	Missing	Missing	Missing	Missing	Missing	Missing	Missing					6/18/2018	7/5/2018	0	7/31/2018	Missing	Missing
1	3.3	1/22/2018	1	0						Missing	Missing	Missing	Missing	Missing	Missing	3/13/2018	0	0	4/5/2018	4/4/2018	1	0	5/8/2018	5/15/2018	1	0	6/12/2018	6/12/2018	1	0	7/10/2018	Missing	Missing	Missing	Missing	Missing	Missing	Missing	Missing					3/13/2018	4/10/2018	0	4/10/2018	Missing	Missing
1	missing	2/16/2018								Missing	Missing	Missing	Missing	Missing	Yes									6/27/2018	0	0	7/24/2018					Missing	Missing	Missing	Missing	Missing	Missing	Missing	Missing					6/27/2018	7/23/2018	0	7/25/2018	Missing	Missing
0	2.6	2/21/2018	1	0						Missing	Missing	Missing	Missing	Missing	Missing	4/10/2018	0	0	5/8/2018	5/8/2018	1	0	6/5/2018	6/5/2018	1	0	7/3/2018	7/3/2018	1	0	8/7/2018	Missing	Missing	Missing	Missing	Missing	Missing	Missing	Missing					4/10/2018	5/17/2018	0		Missing	Missing
1	3.4	3/8/2018	1	0		4/24/2018	1	0	5/29/2018	Missing	Missing	Missing	Missing	Missing	Missing	5/29/2018	1	0	6/26/2018	6/26/2018	1	0										Missing	Missing	Missing	Missing	Missing	Missing	Missing	Missing					4/24/2018		0		Missing	Missing
0	2.5	12/10/2017	1	0						Missing	Missing	Missing	Missing	Missing	Missing	2/13/2018	0	0	3/20/2018	3/20/2018	1	0	4/17/2018	4/17/2018	1	0	6/12/2018					Missing	Missing	Missing	Missing	Missing	Missing	Missing	Missing	6/12/2018	1	0	10/9/2018	2/13/2018	2/16/2018	0	3/15/2018	Missing	Missing
0	2.5	6/23/2018								No	No	Yes	Yes	No	Missing	8/7/2018		0	9/4/2018					10/9/2018	1	0	11/6/2018					Missing	Missing	Missing	Missing	Missing	Missing	Missing	Missing					8/7/2018		0		Yes	Yes
0	3.5	1/3/2018	1	0		2/20/2018	0	0	3/27/2018	Missing	Missing	Missing	Missing	Missing	Missing																	Missing	Missing	Missing	Missing	Missing	Missing	Missing	Missing					2/20/2018	3/27/2018	0	3/27/2018	Missing	Missing
0	2.5	8/9/2018								No	Yes	Yes	Yes	No	No	10/11/2018	0	0	11/6/2018													Missing	Missing	Missing	Missing	Missing	Missing	Missing	Missing					11/10/2018		3		Missing	Missing
0	3.2	6/25/2018								No	Yes	Yes	Yes	No	No	8/7/2018	0	0	9/4/2018													Missing	Missing	Missing	Missing	Missing	Missing	Missing	Missing					8/7/2018	9/19/2018	0		Missing	Missing
0	2.9	4/25/2018								No	Yes	Yes	Yes	No	No	6/6/2018	0	0	7/10/2018	7/10/2018	1	0	8/7/2018	8/7/2018	1	0	9/4/2018	9/4/2018	1	0	11/6/2018	Missing	Missing	Missing	Missing	Missing	Missing	Missing	Missing					6/6/2018	7/5/2018	0	7/18/2018	Missing	Missing
1	missing	12/12/2017								No	Yes	Yes	Yes	No	Yes			0		3/6/2018	0	0	4/10/2018	4/10/2018	1	0	5/8/2018	5/15/2018			6/12/2018	Missing	Missing	Missing	Missing	Missing	Missing	Missing	Missing					3/6/2018	4/10/2018	0	4/10/2018	Missing	Missing
0	2.7	10/12/2017	1	0		11/27/2017	0	0	1/2/2018	No	Yes	No	No	No	No			0		1/2/2018			2/30/18		1	0		3/6/2018	1	0	4/3/2018	Yes	Yes	No	No	Yes	Yes	No	No	4/3/2018	1	0	5/5/2018	11/27/2017	12/1/2017	0		Missing	Missing
1	2.7	9/30/2017	1	0						No	Yes	Yes	Yes	No	No	11/13/2017	0	0	12/5/2017	12/5/2017	1	0	1/9/2018									Missing	Missing	Missing	Missing	Missing	Missing	Missing	Missing	3/6/2018	1	0	4/3/2018	11/13/2017	11/14/2017	0	11/20/2017	Missing	Missing
1	3.4	12/13/2017				1/30/2018	0			No	Yes	No	No	No	No													5/8/2018	1	0	6/5/2018	Missing	Missing	Missing	Missing	Missing	Missing	Missing	Missing	6/5/2018	1	0	7/3/2018	1/30/2018	2/2/2018	0		Missing	Missing
0	2.2	12/15/2017				1/30/2018	0	0	2/20/2018	No	Yes	No	No	No	No	2/20/2018	1	0	3/20/2018	3/20/2018	1	0	5/15/2018	4/17/2018	0	0	5/15/2018					Missing	Missing	Missing	Missing	Missing	Missing	Missing	Missing	6/12/2018	1	0	7/17/2018	1/30/2018	2/2/2018	0	2/20/2018	Missing	Missing
0	3.5	12/30/2017	1	0	2/10/2018					No	No	Yes	Yes	No	No	2/15/2018	0	0	3/20/2018	3/20/2018	1	0	4/17/2018	4/17/2018	1	0	5/25/2018					Missing	Missing	Missing	Missing	Missing	Missing	Missing	Missing	6/19/2018	1	0	7/17/2018	2/15/2018	2/20/2018	0	2/20/2018	Missing	Missing
0	2.8	1/31/2018	1	0						No	Yes	Yes	Yes	No	No	3/13/2018	0	0	3/21/2018													Missing	Missing	Missing	Missing	Missing	Missing	Missing	Missing					3/13/2018	4/10/2018	0	4/24/2018	Missing	Missing
0	2.9	1/24/2018	1	0		3/9/2018	0	0	3/27/2018	No	Yes	No	No	No	No	3/27/2018	1	0	4/24/2018	4/24/2018	1	0	6/26/2018					6/26/2018	1	0	9/18/2018	Missing	Missing	Missing	Missing	Missing	Missing	Missing	Missing	7/24/2018	1	0	9/18/2018	3/9/2018	4/10/2018	0	4/24/2018	Missing	Missing
0	3.5	12/9/2017				1/23/2018	0	0	2/27/2018	No	Yes	No	No	No	No					3/27/2018	1	0	5/1/2018					5/8/2018	1	0	6/5/2018	Missing	Missing	Missing	Missing	Missing	Missing	Missing	Missing					1/23/2018		0		Missing	Missing
1	3	9/21/2017								No	Yes	Yes	Yes	No	No	11/24/2017	0	0	12/19/2017													No	No	Yes	Yes	Yes	Yes	Yes	Yes		1	0		11/24/2017		0		Yes	Yes
1	2.7	9/30/2017	1	0				0		No	Yes	Yes	Yes	No	No	11/28/2017	0		12/19/2017					2/13/2018	1	0	4/13/2018	3/13/2018	1	0	5/8/2018	Missing	Missing	Missing	Missing	Missing	Missing	Missing	Missing					11/28/2017	12/1/2017	0	12/20/2017	Missing	Missing
0	3	3/10/2018	1	0						No	Yes	Yes	Yes	No	No	5/1/2018	0	0	6/12/2018					7/17/2018	1	0	9/18/2018		1	0		No	No	Yes	Yes	No	No	Yes	Yes	9/18/2018			11/13/2018	5/1/2018	6/12/2018	0		Missing	Missing
0	3.2	2/8/2018	1	0						no	Yes	Yes	Yes	No	No	4/3/2018	0	0	5/8/2018	5/8/2018	1	0	6/12/2018	6/12/2018	1	0	7/10/2018	7/10/2018	1	0	8/14/2018	Missing	Missing	Missing	Missing	Missing	Missing	Missing	Missing	8/14/2018	1	0	9/9/2018	4/3/2018	4/3/2018	0		Missing	Missing
0	3.3	11/19/2017								no	Yes	Yes	Yes	No	No	1/2/2018	0	0	2/6/2018	2/6/2018	1	0	3/6/2018	3/6/2018	1	0	4/17/2018	4/17/2018	1	0	5/22/2018	Missing	Missing	Missing	Missing	Missing	Missing	Missing	Missing	5/22/2018	1	0	6/19/2018	1/2/2018	2/6/2018	0		Missing	Missing
1	missing	12/21/2017	1	0		1/12/2018	0	0	3/13/2018	No	Yes	No	No	No	Yes					3/13/2018	1	0	4/10/2018	4/10/2018	1	0	5/8/2018	5/8/2018	1	0	7/10/2018	Missing	Missing	Missing	Missing	Missing	Missing	Missing	Missing		1	0		2/12/2018	2/20/2018	0	3/13/2018	Yes	Yes
1	3	1/26/2018	1	0	3/8/2018					No	No	Yes	Yes	No	No	3/15/2018	0	0	4/13/2018	4/13/2018	1	0	7/6/2018									No	No	No	No	Yes	Yes	Yes	Yes	7/13/2018	1	0	10/5/2018	3/15/2018	4/24/2018	0		No	No
1	3.2					11/24/2017	0	0	12/28/2017	Yes	Yes	No	No	No	No	12/28/2017	1	0	3/16/2018									3/16/2018	1	0	6/18/2018	No	No	Yes	Yes	Yes	Yes	No	No					11/24/2017	1/19/2018	0	1/27/2018	Yes	Yes
0	missing									Yes	Yes	Yes	Yes	No	Yes	2/16/2018	0	0	4/5/2018					4/5/2018	1	0	6/29/2018					No	No	Yes	Yes	No	No	Yes	Yes	6/29/2018	1	0	9/28/2018	2/16/2018	4/6/2018	0	5/7/2018	No	No
1	3.8	10/3/2018	1	0	11/14/2018					No	No	Yes	Yes	No	No																	Missing	Missing	Missing	Missing	Missing	Missing	Missing	Missing									Missing	Missing
1	3									Yes	Yes	Yes	Yes	No	No					10/11/2018	0	0	11/9/2018									Yes	Yes	No	No	Missing	Missing	Missing	Missing									Missing	Missing
0	3.4									Yes	Yes	Yes	Yes	No	No	10/18/2018	0	0	11/15/2018													No	No	Yes	Yes	Yes	Yes	Yes	Yes					10/18/2018				Yes	Yes
0	3.4	5/6/2018	1	0		6/28/2018	0	0	7/26/2018	no	Yes	No	No	No	No		2	6			2	6			2	6			2	6		Yes	Yes	Yes	Yes	Yes	Yes	Yes	Yes		2			6/28/2018	8/6/2018	0		Yes	Yes
1	3.2	4/10/2018	1	0		5/25/2018	0	0	6/28/2018	no	Yes	No	No	No	No		2	6		7/12/2018	1	0	7/26/2018	7/26/2018	1	0	8/30/2018	8/25/2018	1	0	11/29/2018	Yes	Yes	Missing	Missing	Missing	Missing	Missing	Missing		2			5/25/2018	7/5/2018	0	7/12/2018	Yes	Yes
1	3.2	12/23/2017	1	0		2/8/2018	0	0	4/5/2018	No	Yes	No	No	No	No		2	6			2	6			2	6		5/31/2018	1	0	6/28/2018	Yes	Yes	Yes	Yes	Yes	Yes	Missing	Missing		2				2/8/2018	0	5/31/2018	Yes	Yes
1	3	7/21/2018	1	0		8/27/2018	0	0	10/25/2018	No	Yes	No	No	No	No	9/25/2018	1	0	11/29/2018		2	6			2	6			2	6		Missing	Missing	Yes	Yes	Yes	Yes	Yes	Yes		2			8/27/2018	9/29/2018	0		Yes	Yes
0	2.9	6/7/2018	1	0			2	6		No	Yes	Yes	Yes	No	No	8/13/2018	0	0	10/4/2018		2	6		10/4/2018	1	0	11/29/2018		2	6		Missing	Missing	Yes	Yes	Missing	Missing	Yes	Yes		2			8/14/2018	10/1/2018	0	10/4/2018	Yes	Yes
1	3.5	2/8/2018	1	0		3/29/2018	0	0	5/31/2018	No	Yes	Yes	No	No	No		2	6		5/31/2018	1	0	6/28/2018	6/28/2018	1	0	7/26/2018	7/26/2018	1	0	8/30/2018	Yes	Yes	Missing	Missing	Missing	Missing	Missing	Missing		2			3/29/2018	5/17/2018	0	5/31/2018	Yes	Yes
[truncated: 3 more columns]
