# Supplementary material for: Evaluating the effect of a community score card among pregnant and breastfeeding women living with HIV in two districts in Malawi
Source: PLoS One. 2021 Aug 11;16(8):e0255788. doi: 10.1371/journal.pone.0255788 (PMC8357126; doi:10.1371/journal.pone.0255788)
Supplement: S3 File — (CSV) [file pone.0255788.s003.csv]

BCD8006	BDC8001a	BDC8001b	BDC8002	BDC8003	BDC8005a	BDC8005b	BDC8007	BDC8008	BDC8009	BDC8010	BDC8011	BDC8012	BDC8013	BDC8014	BDC8015	BDC8016a	BDC8016b	Catchment1	CE6001	CE6002	CE6003	CE6004	CE6005	CE6006	CE6007	CE6008	CE6009	CE6010	CE6011	Enumeratornumber	EnumeratorsRemarks	FKEY	I1007	InterviewNum	InterviewResults	N1002HealthFacility	OtherHCW	OtherInterviewResult	SC4001	SC4002	SC4003	SC4004	SC4005	SC4006	Sc4007	SC4008	SE3001	SE3002	SE3003
1	10	1988	29	0	1	0	0	0	3	3	2	0	0	1	1	14	53	0	4	4	2	1	2	1	1	2	2	2	2	8			1	6	0	0			0	0	1	3	3	2	1	3	4	4	4
0	2	1980	27	1	0	0	1	0	3	3	2	0	0	1	1	10	25	2	4	4	2	2	2	2	3	2	2	2	2	10			1	4	0	6			1	0	4	4	4	4	1	3	4	4	4
2	10	1989	28	0	2	0	3	0	2	2	2	0	0	2	1	10	43	0	3	3	1	1	3	3	1	3	3	3	3	5			4	4	0	5			0	4	1	4	4	4	1	2	4	4	4
2	4	1979	38	1	2	0	1	0	3	3	2	0	0	1	1	9	39	0	4	4	2	2	2	1	1	3	2	2	2	10			5	2	0	6			4	4	3	4	4	3	3	3	4	4	4
2	4	1981	36	0	0	2	1	0	3	3	2	0	0	1	1	9	42	0	4	4	3	2	3	2	1	3	3	2	2	3			1	2	0	5			0	3	1	3	3	4	1	3	4	4	3
2	5	1987	30	1	1	1	3	0	1	1	2	0	0	2	1	9	51	0	4	3	1	1	1	1	1	1	3	1	3	5			1	1	0	5			0	4	0	3	3	0	4	0	3	4	3
2	7	1983	34	0	0	2	2	1	3	3	2	0	0	1	1	9	34	0	3	2	3	1	4	1	1	1	1	2	4	3			3	1	0	5			0	4	1	4	4	3	3	3	4	4	4
0	10	1985	31	0	0	0	1	0	2	3	2	0	0	3	3	10	45	0	4	4	2	1	3	1	1	3	2	2	2	9			1	2	0	0			0	4	0	4	4	0	3	3	4	4	4
1	9	1983	33	1	1	0	2	2	1	3	1	0	0	1	1	9	50	0	4	4	2	1	4	1	1	2	2	1	3	3			4	3	0	5			0	4	0	3	2	2	1	4	4	4	3
0	5	1995	22	0	0	0	1	1	1	2	0	0	1	2	1	9	50	0	4	4	2	1	3	1	1	1	1	1	3	5			4	3	0	5			0	4	3	4	4	3	0	0	4	4	3
0	5	1989	28	1	0	0	3	0	2	3	2	0	2	0	0	9	49	0	4	4	2	3	3	1	1	3	3	3	2	5			1	2	0	5			1	3	1	4	4	4	1	3	4	3	3
1	11	1992	25	0	0	1	2	0	1	3	2	0	0	1	1	10	35	0	4	4	2	1	2	1	1	2	3	2	2	3			4	3	0	4			0	0	4	4	4	4	0	4	4	4	4
3	10	1979	37	0	2	1	2	1	3	3	1	0	0	3	1	9	41	0	4	4	2	1	3	1	1	3	3	3	3	1			4	1	0	7			0	4	0	4	4	3	0	4	4	4	4
1	8	1985	32	1	1	0	1	0	3	3	2	0	0	1	1	9	52	2	4	4	2	1	2	1	2	1	2	2	2	10			4	3	0	6			1	0	3	4	4	3	1	3	4	4	4
0	5	1991	26	1	0	0	1	0	1	2	2	0	0	2	1	9	7	0	4	4	3	3	3	1	1	1	3	2	3	1			1	7	0	7			0	4	0	4	4	4	0	4	4	4	4
1	1	1986	31	0	0	1	1	0	2	3	2	1	0	2	1	10	15	0	3	3	1	2	2	2	1	2	3	3	2	1			4	5	0	4			3	0	1	4	4	3	1	3	4	4	4
0	12	1989	27	0	0	0	1	1	1	3	2	0	1	3	1	10	5	0	0	4	3	1	3	1	3	3	3	2	2	9			4	3	0	6			0	4	3	4	4	4	4	4	4	3	4
0	11	1985	32	1	0	0	2	0	1	2	2	0	0	2	1	10	16	0	4	4	2	2	3	1	1	2	2	1	2	2			1	2	0	7			0	4	3	3	4	4	0	4	4	4	4
2	8	1982	33	0	2	0	1	0	2	3	2	0	0	1	1	10	15	0	3	3	2	1	2	1	1	3	3	3	3	9			1	4	0	4			0	3	1	3	3	1	1	3	3	3	4
1	12	1970	47	1	1	0	3	0	3	3	2	1	0	2	2	9	10	0	4	4	3	2	2	3	1	3	3	2	2	2			1	1	0	7			1	3	3	3	3	3	1	3	3	3	2
4	10	1975	42	0	2	2	2	1	3	3	2	1		1	1	10	0	0	4	3	2	1	3	1	1	1	3	4	3	9			3	1	0	6			1	3	1	3	4	3	1	4	4	4	4
4	2	1979	38	0	0	4	2	1	3	3	2	0	0	2	2	9	48	0	4	4	2	1	2	1	1	2	3	1	2	1			3	2	0	4			0	4	4	4	4	4	0	4	4	4	4
1	4	1990	27	1	0	1	1	0	2	3	2	0	2	2	1	9	44	0	4	4	2	2	2	1	2	2	3	1	2	1			1	4	0	4			0	4	1	3	3	3	1	3	4	4	3
0	3	1988	29	1	0	0	1	0	3	3	2	0	0	1	1	9	52	2	4	4	2	1	2	1	2	2	2	2	2	10			1	1	0	6			1	4	3	3	3	4	2	4	4	4	4
1	12	1984	32	0	0	1	2	2	3	3	2	0	0	1	1	10	26	1	4	4	1	3	3	1	1	2	3	2	2	5			3	6	0	8			0	4	0	4	4	4	0	4	4	4	4
1	5	1992	25	0	0	1	2	2	1	2	2	0	0	1	1	10	30	0	4	4	2	3	3	3	1	1	3	3	2	3			4	1	0	8			0	4	2	4	4	4	2	4	4	4	4
3	9	1978	39	1	1	2	1	0	3	3	2	0	0	2	1	9	45	0	4	4	1	1	3	3	1	2	3	3	3	3			1	3	0	8			1	4	0	3	4	4	0	0	4	4	4
2	9	1977	40	0	2	0	2	0	3	3	2	0	0	1	1	9	34	0	3	3	1	3	2	3	1	3	3	4	3	5			3	1	0	8			1	4	0	4	4	3	3	4	3	4	4
0	11	1992	24	0	0	0	2	1	1	2	2	0	0	1	1	11	26	0	4	4	2	2	3	2	1	2	3	3	3	1			4	6	0	4			0	4	1	0	4	4	0	4	4	4	4
4	9	1975	43	0	2	2	2	1	3	3	2	1	0	1	1	9	38	2	4	4	2	2	3	3	1	2	3	2	3	1			3	1	0	4			1	4	1	3	4	3	1	3	4	4	4
2	10	1983	33	1	2	0	0	0	3	3	2	0	0	1	1	11	29	0	4	4	3	1	3	1	1	3	3	2	2	9			1	6	0	9			0	4	3	3	3	3	1	3	4	4	4
1	7	1974	43	1	1	1	0	0	3	3	2	0	0	0	0	9	40	0	4	3	2	2	1	1	1	3	3	2	2	10			1	3	0	9			1	4	3	3	4	3	3	4	4	4	4
2	1	1985	32	1	2	0	1	1	2	2	2	0	0	1	1	10	36	0	4	4	2	2	3	2	1	2	4	2	2	10			2	8	0	10			1	4	1	4	4	1	1	4	4	4	4
1	2	1985	32	0	1	0	0	0	3	3	2	1	0	1	1	9	15	0	3	4	2	1	2	3	1	2	3	2	2	9			0	7	0	9			0	4	1	2	3	3	1	3	4	3	4
2	8	1982	35	0	1	1	1	1	3	3	2	0	0	1	1	10	15	0	4	4	3	1	3	1	1	3	3	2	2	1			4	8	0	10			0	4	0	4	0	0	3	4	4	4	4
3	5	1979	38	1	0	3	0	1	3	3	2	0	0	1	1	10	13	0	4	4	2	1	3	3	1	3	3	2	2	9			3	5	0	9			1	3	1	3	3	3	1	3	3	3	3
1	11	1989	27	1	1	0	2	0	2	3	2	0	0	1	1	10	12	0	4	4	2	2	3	1	1	0	3	3	2	2			1	1	0	10			0	3	0	3	3	3	0	3	4	4	4
2	9	1974	42	1	2	0	0	0	3	3	2	0	0	0	0	9	30	0	3	3	2	1	3	1	1	1	1	1	2	10			1	6	0	9			0	4	0	4	4	3	1	3	4	4	4
0	6	1993	24	1	0	0	1	2	1	2	2	0	2	1	1	10	35	0	4	4	2	3	3	3	1	4	3	3	4	5			4	7	0	10			0	4	2	4	4	3	1	4	4	4	4
1	11	1983	33	0	0	1	0	0	3	3	1	0	0	0	0	9	50	0	4	4	2	3	2	1	1	2	2	2	2	10			0	5	0	9			1	3	3	4	4	3	1	4	4	4	4
0	12	1994	22	1	0	0	1	1	1	1	2	0	0	1	1	10	15	0	4	4	3	1	4	1	1	4	2	1	4	3			1	1	0	10			1	4	1	4	4	3	1	3	4	4	4
2	8	1969	48	0	1	1	2	1	2	3	0	0	0	1	1	10	49	0	4	4	2	1	2	1	1	2	2	2	3	6			3	2	0	0			0	4	0	4	4	4	3	4	4	4	4
5	8	1967	50	0	2	3	2	1	3	3	2	0	0	1	1	10	25	0	4	4	2	1	3	1	1	3	3	2	2	9			3	8	0	10			1	4	1	4	4	4	2	3	4	4	4
2	1	1973	44	1	1	1	0	1	3	3	2	0	0	3	3	8	46	0	4	4	2	1	2	1	1	2	2	2	2	8			1	8	0	0			0	4	1	4	4	4	3	3	4	3	3
4	2	1976	40	1	0	4	0	0	3	3	0	0	0	0	0	12	40	0	4	4	2	1	1	1	1	3	3	2	2	8			4	3	0	0			0	4	1	4	4	4	0	4	4	4	4
1	8	1983	33	1	0	1	0	1	3	3	2	1	0	0	0	9	26	0	4	3	2	1	3	1	1	2	3	2	3	6			4	1	0	0			0	3	3	3	4	1	3	3	4	4	4
1	12	1991	25	1	1	0	0	2	3	3	2	0	0	1	0	10	49	0	4	3	3	1	3	1	1	2	3	1	3	6			4	2	0	0			1	4	3	4	3	1	1	3	4	4	4
3	6	1977	40	0	2	1	2	1	3	3	2	0	0	1	1	10	15	0	4	4	3	2	2	3	1	2	3	2	2	7			3	4	0	1			0	4	1	4	4	4	3	3	4	4	4
0	6	1992	25	1	0	0	0	2	2	3	2	0	0	0	0	9	56	0	4	4	2	1	1	1	2	2	3	2	2	6			1	3	0	0			0	4	4	4	4	4	0	4	4	4	4
1	9	1979	37	0	1	0	2	0	3	3	2	0	0	1	1	11	28	0	3	3	2	1	3	3	1	2	2	2	3	7			1	6	0	1			0	4	3	3	4	1	0	4	4	4	4
4	5	1979	38	1	2	2	2	2	3	3	2	0	0	1	1	11	3	0	3	3	2	3	2	2	1	2	3	3	2	7			3	1	0	1			0	4	3	4	1	1	3	3	4	3	3
3	7	1976	41	0	3	0	2	0	2	3	2	0	0	2	2	10	14	0	4	4	3	1	2	1	1	2	1	2	2	7			1	2	0	2			0	4	1	4	4	1	0	4	4	4	4
2	1	1974	43	1	0	2	3	0	3	3	2	0	0	1	1	11	49	0	3	3	2	2	3	3	1	2	2	2	2	4			1	5	0	1			1	3	2	3	3	2	1	3	4	4	4
4	6	1984	33	1	3	1	2	1	1	2	2	0	0	3	1	10	0	0	4	4	2	2	3	3	1	2	3	2	2	7			4	4	0	2			0	4	0	4	4	3	1	4	4	4	4
2	9	1963	53	0	1	1	2	1	3	0	2	2	0	1	1	11	19	1	3	3	2	2	2	2	1	2	3	2	2	4			3	3	0	1			0	3	3	3	3	3	2	2	3	3	2
3	8	1980	37	0	1	2	2	1	3	3	2	0	0	1	1	11	53	0	3	3	2	1	3	1	1	2	2	4	2	7			4	7	0	1			1	4	1	4	4	1	2	2	4	4	3
5	1	1976	41	1	3	2	1	0	3	3	1	0	0	4	2	10	59	0	4	4	2	2	2	1	1	2	2	2	2	4			4	1	0	2			0	4	3	4	4	3	2	4	4	4	4
3	3	1975	42	0	1	2	3	0	2	3	2	0	0	2	2	10	45	0	2	3	2	2	2	3	1	2	2	3	2	4			1	3	0	2			1	3	1	3	3	2	2	3	4	4	4
3	10	1985	31	1	1	2	1	1	3	3	0	0	0	4	4	10	25	2	4	4	2	3	2	1	1	2	2	2	2	8			4	3	0	3			0	4	0	4	4	4	0	4	4	4	4
0	12	1992	24	0	0	0	1	0	2	2	2	0	2	3	2	11	50	0	4	3	2	3	2	1	1	3	3	2	2	8			0	2	0	3			3	3	3	3	3	2	3	2	4	3	4
1	5	1985	32	0	0	1	1	2	2	3	2	0	0	1	4	10	40	0	4	4	2	2	4	1	2	2	2	2	2	8			3	0	0	3			4	0	3	4	3	2	0	3	4	4	3
2	9	1982	35	0	1	1	1	1	3	3	2	1	0	0	4	10	59	0	3	3	3	1	3	1	1	3	3	4	2	6			4	6	0	3			1	4	1	2	4	1	1	4	4	3	4
2	4	1984	33	1	0	2	1	0	3	3	2	0	0	4	2	12	45	0	4	4	2	1	1	1	1	3	3	3	4	6			1	5	0	3			0	4	1	4	4	0	1	4	4	2	4
2	11	1979	37	0	1	1	3	0	3	3	2	0	0	1	1	10	59	0	4	4	2	2	2	2	1	2	2	2	2	4			4	2	0	1			0	4	3	3	4	3	0	3	4	4	4
[truncated: 48 more columns]
