# Supplementary material for: Evaluating the effect of a community score card among pregnant and breastfeeding women living with HIV in two districts in Malawi
Source: PLoS One. 2021 Aug 11;16(8):e0255788. doi: 10.1371/journal.pone.0255788 (PMC8357126; doi:10.1371/journal.pone.0255788)
Supplement: S4 File — (CSV) [file pone.0255788.s004.csv]

I1007	OtherHCW	InterviewNum	VillageNo	Enumeratornumber	InterviewResults	OtherInterviewResult	SR2001A1	SR2001A2	SR2001B1	SR2001B2	SR2001D1	SR2001D2	SR2001E1	SR2001E2	SR2001F1	SR2001F2	SR2001G1	SR2001G2	SR2001C1	SR2001C2	SR2000a	SR2000b	SR2001H1	SR2001H2	SR2001I1	SR2001I2	SR2001K1	SR2001K2	SR2001L1	SR2001L2	SR2001M1	SR2001M2	SR2001N1	SR2001N2	SE3001	SE3002	SE3003	SR2001J2	SR2001J1	SE3004	SE3005	SC4001	SC4002	SC4003	SC4004	SC4005	SC4006	Sc4007	SC4008
1		4		15	0		0	0	0	0	0	0	1		0	0	0	0	0	0	11	54	0	0	0	0	0		0	0	0	0	0	0	4	4	4	0	0	4	4	0	4	1	4	4	4	4	3
4		1		4	0		0	0	0	0	0	0	1		0	0	1		0	0	11	41	1		1		0	0	0	0	1		1		4	4	4	0	0	4	4	0	0	4	4	3	4	0	4
3		2	3	6	0		0	1	1		0	2	1		0	0	1		1		14	20	1		0	1	0	0	0	2	0	2	1		4	4	4	2	0	4	4	0	4	0	1	1	3	0	4
1		3		11	0		0	2	0	2	0	0	1		0	0	0	0	0	2	12	32	0	0	0	0	1		0	0	0	0	0	0	4	4	4	0	0	4	4	1	4	3	4	4	4	3	2
4		6		13	0		0	2	0	0	0	0	1		0	0	1		0	0	12	0	1		0	0	1		0	0	1		1		4	4	4	0	0	4	4	0	4	0	4	3	4	0	3
1		5		8	0		0	0	0	0	0	0	1		0	0	0	0	0	0	12	0	0	0	0	0	0	0	0	0	0	0	0	0	4	4	4	0	0	4	4	0	4	1	3	3	3	2	4
4		7		4	0		1		0	0	0	0	1		0	0	1		1		11	28	1		0	0	1		1		1		1		3	4	4	0	0	4	4	0	4	0	3	4	3	0	4
5		8		13	0		0	0	0	2	0	2	0	0	0	0	0	0	0	2	11	25	0	0	0	2	0	0	0	0	0	2	0	0	4	4	4	2	0	4	4	0	0	4	4	1	4	0	4
4		9		15	0		1		0	0	0	0	1		0	0	0	0	0	0	11	18	0	0	1		1		0	0	0	0	0	0	4	4	4	0	0	3	4	0	3	2	4	4	3	3	0
4		10		6	0		1		1		0	2	1		0	0	1		1		11	25	1		1		1		0	0	1		1		4	4	4	0	0	4	4	1	1	3	4	4	4	0	4
4		11		8	0		0	2	0	0	0	2	0	2	1		1		1		11	22	0	0	1		0	0	0	0	0	0	1		4	4	4	2	0	4	4	0	4	2	3	4	4	1	3
4		12		11	0		0	0	0	0	0	2	0	2	1		1		0	0	11	30	0	0	0	2	0	2	0	0	0	0	1		4	4	4	2	0	4	4	3	3	0	4	3	1	1	3
1		13		4	0		0	0	0	0	0	0	1		0	0	0	0	0	0	11	2	1		0	0	1		0	0	0	0	1		4	3	3	0	0	4	3	3	4	0	1	4	3	0	3
4		14		11	0		0	0	1		0	0	1		1		1		1		11	35	1		1		1		0	0	0	0	1		4	4	4	0	0	4	4	0	4	3	4	4	4	1	4
4		15		6	0		1		0	0	0	2	0	2	1		1		1		11	28	0	0	1		0	0	0	2	0	2	1		4	0	3	2	0	3	4	0	4	0	3	4	4	0	4
4		16		8	0		0	0	0	0	0	0	0	0	0	0	0	0	0	0	11	22	0	0	0	0	0	0	0	0	0	0	0	2	4	4	4	0	0	4	4	0	4	1	1	3	3	1	3
1		17		8	0		0	0	0	0	0	0	1		0	0	0	0	0	0	13	21	1		0	0	1		0	0	0	0	1	0	4	4	4	0	0	4	4	0	4	1	4	4	4	1	4
1		18		4	0		0	0	0	0	0	0	1		0	0	0	0	0	0	14	15	1		0	0	1		0	0	0	0	0	0	3	3	4	0	0	3	3	0	3	0	3	3	3	1	3
1		25		8	0		0	0	0	0	0	0	1		0	0	0	0	0	0	9	43	1		0	0	1		0	0	0	0	0	0	4	4	4	0	0	4	4	1	4	0	4	4	4	0	4
4		26		13	0		1		0	0	1		1		1		1		1		10	7	1		1		1			0	1		1		4	4	4		1	4	4	0	4	0	4	4	4	3	4
3		27		12	0		0	0	0	2	0	2	0	0	0	2	1		0	2	9	48	1		0	2	0	2	0	2	0	0	0	0	4	4	4	2	0	4	3	0	4	3	3	4	4	3	2
4		28		11	0		0	2	1		0	2	0	2	1		1		1		10	50	0	0	1		0	2	0	0	1		0	2	4	4	3	0	0	4	4	0	4	3	4	4	3	1	0
1		29		4	0		0	0	0	0	0	0	1		0	0	0	0	0	0	10	43	0	0	0	0	1			0	0	0	0	0	4	4	4	0	0	4	4	0	4	3	4	3	3	0	4
0		30		15	0		0	0	0	0	0	0	1		0	0	0	0	0	0	11	6	1		0	0	1		0	0	0	0	0	0	4	4	3	0	0	4	3	0	4	2	0	3	1	0	3
1		19		8	0		0	0	0	0	0	0	1		0	0	0	0	0	0	9	58	0	0	0	0	1		0	0	0	0	0	0	4	4	4	0	0	4	5	0	4	0	3	0	3	0	3
3		20		4	0		0	2	0	2	0	2	0	2	0	2	1		0	2	10	6	0	2	0	2	0	0	0	2	0	0	0	0	4	4	4	2	0	4	4	0	4	3	4	4	4	3	4
1		21		6	0		0	2	0	2	0	2	1		0	2	0	0	0	2	10	3	0	0	0	0	1		0	0	0	2	1		4	4	4	2	0	4	4	0	4	0	4	4	1	0	4
3		22		13	0		0	1	0	2	0	1	1		1		1		0	2	10	5	1		0		1		0	2	1		0	2	4	3	3	1	2	4	3	0	4	1	4	4	4	3	4
4		23		11	0		1		0	0	0	0	0	0	0	0	0	0	1		10	6	0	0	0	0	0	0	0	0	0	0	0	2	3	4	4	0	0	4	3	1	4	4	4	4	3	1	4
4		24		12	0		0	0	0	0	0	2	0	2	1		1		1		10	5	0	2	1		0	2	0	2	0	0	0	2	4	4	4	2	0	4	3	4	4	4	4	4	3	0	3
3		36	2	6	0		1		0	1	0	1	0	2	1		1		0	1	15	34	0	2	1		0	2	0	2	1		0	2	4	4	4	2	0	4	4	0	4	3	4	4	4	3	4
3		35		13	0		1		0	2	0	2	1		1		1		0	1	10	30	1		1		0	0	0	2	1		1		4	4	4	2	0	4	4	1	4	1	4	4	4	1	4
3		34	6	4	0		0	0	0	1	0	0	1		1		1		0	1	11	49	0	0	1		1		0	0	1		1		4	4	4	0	0	4	4	0	4	0	3	4	4	3	1
1		33		8	0		0	0	0	0	0	0	1		0	0	0	0	0	0	10	45	0	0	0	0	1		0	0	0	0	0	0	4	4	4	0	0	3	3	1	4	1	4	3	3	1	4
1		32		11			0	0	0	0	0	0	1		0	0	0	0	1		11	19	0	0	0	0	1		0	0	1		0	0	4	4	3	0	0	4	4	0	4	3	3	4	3	1	3
1		31		15	0		0	0	0	0	0	0	1		0	0	0	0	1		10	53	0	0	0	0	1		0	0	0	0	0	0	4	4	4	0	0	4	4	0	4	3	4	4	3	0	4
4		44		4	0		0	0	1		0	2	0	2	0	0	0	0	1	0	14	39	0	0	1		0	0	0	0	0	0	0	0	3	4	4	0	0	4	4	4	3	1	0	3	3	0	4
1		45		13	0		0	0	1		1		1		0	0	0	0	0	0	15	30	0	0	0	0	1		0	0	0	0	1		4	4	4	0	0	4	4	1	3	1	4	3	4	1	3
4		46		11	0		1		1		0	2	0	2	1		1	0	1		14	45	0	0	1		0	0	0	2	0	2	1		4	4	4	0	0	4	3	4	4	1	4	4	3	1	4
4		47		6	0		1		1		0	0	0	0	0	0	1		1		15	27	0	0	1		0	0	0	2	0	2	1		4	4	4	0	0	4	4	0	4	0	4	4	4	0	4
1		48		8	0		0	0	0	0	0	0	0	0	0	0	0	0	1		14	28	0	0	0	0	1		0	0	0	0	0	0	4	4	4	0	0	4	4	0	1	3	4	4	4	1	3
1		49		15	0		0	0	0	0	0	0	1		1		0	0	1		14	30	1		0	0	1		0	0	0	0	0	0	4	4	4	0	0	4	4	0	4	0	4	4	4	0	4
4		50		13	0		1		0	0	0	0	0	0	0	0	1		1		11	50	0	0	1		0	0	1		0	0	1		4	4	3	0	0	0	3	0	4	3	4	4	4	1	4
3		51		11	0		1		0	1	0	2	0	2	1		1		0	1	11	50	0	0	1		0	0	0	1	0	0	1		4	4	3	2	0	3	4	0	4	3	3	2	3	1	3
0		52		8	0		0	0	0	0	0	0	1		0	0	0	0	0	0	11	34	1		0	0	1		0	0	0	0	0	0	4	4	4	0	0	4	4	0	4	1	3	4	3	3	3
4		53		4	0		0	0	0	0	0	2	0	2	0	0	1		0	0	11	29	0	0	1		0	0	0	0	0	0	0	0	4	4	4	0	0	4	4	0	4	3	4	4	4	3	4
4		54		15	0		1		0	0	0	0	1		0	0	0	0	0	0	12	30	0	0	1		0	0	0	0	0	0	0	0	4	4	4	0	0	4	4	1	4	3	3	4	2	2	3
2		55		12	0		1		1		1		1		1		1		1		11	41	1		1		1		0	0	1		1		4	3	4	0	0	3	3	3	4	3	3	4	1	1	3
4		57		8	0		1		0	2	0	2	0	2	1		1				11	1	0	0	1		0	2	0	2	0	2	0	2	4	4	4	2	0	4	4	0	4	0	4	4	3	3	4
4		58		13	0		1		0	0	0	0	0	0	0	0	1		1		11	20	0	0	1		0	0	1		0	1	1		4	4	4	0	0	4	4	1	3	3	3	3	4	0	4
1		59		11	0		0	0	0	0	0	0	1		1		0	0	1	0	11	28	1		0	0	1		0	0	0	0	0	0	4	2	4	0	0	4	0	4	0	1	4	4	4	1	3
1		60		6	0		0	2	0	2	0	2	1		0	2	0	2	0	2	12	0	0	0	0	0	1		0	2	0	2	0	0	4	4	4	2	0	4	4	0	4	3	4	4	3	3	3
1		37		8	0		0	2	0	0	0	0	0	0	0	0	0	0	0	0	10	10	0	0	0	0	0	0	0	0	0	0	0	0	4	4	4	0	0	4	4	0	3	4	4	4	4	1	3
4		38		8	0		1	2	0	2	0	2	0	2	1		1		1		12	55	0	2	0	2	0	2	1		0	2	1		4	3	4		1	4	3	0	4	0	4	4	3	3	3
1		39		1	0		0	0	0	0	0	0	0	0	0	0	0	0	0	0	10	20	0	0	1		0	0	0	0	1		1		3	3	4	0	0	4	4	0	4	2	4	3	2	2	3
1		40		4	0		1		0	0	0	0	1		0	0	1		0	0	12	10	1		1		1		1	0	0	0	0	0	4	3	4	0	0	4	4	0	4	3	4	4	3	3	0
4		41		1	0		0	0	1		0	2	0	2	1		1		1		13	39	0	0	0	0	1		0	0	1	0	0	0	4	3	4	0	0	4	4	1	4	3	3	4	2	1	4
0		42			0		0	0	0	0	0	0	1		0	0	0	0	0	0	11	10	1		1		1		0	0	0	0	0	0	4	4	4	0	0	4	4	0	4	1	4	4	3	1	4
1		56		12	0		0	0	0	0	0	0	1		0	0	1		0	0	12	7	0	0	1		0	0	0	0	0	0	0	0	4	3	4	0	0	2	4	0	4	1	1	1	3	0	3
1				8	0		0	0	0	0	0	0	1		0	0	0	0	0	0	10	40	1		0	0	1		0	0	0	0	0	0	4	4	4	0	0	4	4	0	4	0	4	4	4	0	4
1				4	0		0	0	0	0	0	0	1		0	0	0	0	0	0	11	45	0	0	0	0	1		0	0	0	0	0	0	4	4	3	0	0	4	4	0	4	3		4	4	1	4
4				13	0		0	0	0	0	0	0	1		0	0	0	0	0	0	11	30	0	0	1		1		0	0	0	0	0	0	4	4	4	0	0	4	4	1	4	1	4	3	3	3	3
3				3	0		0	2	0	2	0	2	0	2	1		1		0	2	10	50	0	0	1		0	0	0	2	0	0	1		4	4	4	2	0	4	4	4	4	3	4	4	4	3	3
4				15	0		1		1		0	2	0	2	1		1		1		11	42	0	0	1		0	0	1		0	0	0	0	3	4	1	0	0	1	3	1	3	2	3	2	3	3	3
4				11	0		0	0	1		0	0	1		1		1		1		11	8	1	0	0		1		0	0	1		1		4	4	4	0	1	4	4	0	4	1	4	4	4	1	3
[truncated: 49 more columns]
