# Supplementary material for: Evaluating the effect of a community score card among pregnant and breastfeeding women living with HIV in two districts in Malawi
Source: PLoS One. 2021 Aug 11;16(8):e0255788. doi: 10.1371/journal.pone.0255788 (PMC8357126; doi:10.1371/journal.pone.0255788)
Supplement: S5 File — (CSV) [file pone.0255788.s005.csv]

DateofARTInit	DateofV1	PregBreastV1	V1VLB	V1VLR	V1NextAppDate	V1AdvOut	DateofV2	PregBreastV2	V2VLB1	V2VLR	N2AgeofwomanatARTinitiationyears	Visit1DateMissing	Visit1NextApptMissing	Visit2DateMissing	ARTInitiationDateMissing	V1Adherence	Visit1Doses	V2Adherence	Visit2Doses	V2AdvOut	V2NextAppDate	DateofV3	PregBreastV3	V3VLB	V13VLR	V3NextAppDate	V3AdvOut	DateofV4	PregBreastV4	V4VLB	V4NextAppDate	V4AdvOut	Visit2NextApptMissing	Visit3DateMissing	Visit3NextApptMissing	Visit4DateMissing	V4VLR	Visit4NextApptMissing	V3Adherence	Visit3Doses	V4Adherence	Visit4Doses	DateofV5	PregBreastV5	V5VLB	V5NextAppDate	V5AdvOut	DateofV6	PregBreastV6
10/17/2017	10/17/2017	2	1	2	11/13/2017	5	11/13/2017	2	1		28	No	NO	No	NO		2	93	1	0	12/13/2017	12/28/2017	2	1	2	1/24/2018	0	3/29/2018	2	1		5	Missing	No	No	Yes	2	Yes	72	1		2			1		5		2
10/17/2017	10/17/2017	2	1	2	11/13/2017	5	11/13/2017	2	1	2	31	No	No	No	No		2	96	1	0	12/12/2017	12/12/2017	2	1	2	1/9/2018	0	1/9/2018	2	1	2/7/2018	0	No	No	No	NO	2	No	97	1	47	1	2/7/2018	2	1	3/14/2018	0	3/14/2018	2
10/17/2017	10/17/2017	2	1	2	11/13/2017	0	11/13/2017	2	1	2	29	No	No	No	No		2	93	1	0	12/12/2018	2/18/2018	2	1	2		2	3/8/2018	2	1	4/4/2018	0	No	No	YES	No	2	No		2	28	1	4/4/2018	2	1	5/2/2018	0	7/8/2018	2
10/16/2017	10/16/2017	2	1	2	11/9/2017	5	11/28/2017	2	1	2	23	No	No	No	No		2		2	2		1/13/2018	2	1	2		5		2	1		5	Yes	No	Yes	Yes	2	Yes		2		2		2	1		5		2
10/13/2017	10/13/2017	2	1	2	11/9/2017	5	10/31/2017	2	1	2	29	No	Missing	No	Missing		2	100	1	0	5/3/2018	7/29/2018	2	1	2		5		2	1		5	No	No	Yes	Yes	2	Yes		2		2		2			5		2
10/11/2017	10/11/2017	2	1	2	11/8/2017	5	11/13/2017	2	1	2	38	No	Missing	No	No		2	88	1	0	12/11/2017	12/14/2017	2	1	2	1/10/2018	5	1/22/2018	2	1	2/14/2018	0	No	No	No	No	2	No	94	1	75	1	2/14/2018	2	1	3/21/2018	0	3/22/2018	2
10/9/2017	10/9/2017	2	1	2	11/2/2017	5	11/2/2017	2	1	2	27	No	No	No	Missing		2	92	1	0	12/16/2017	12/6/2017	2	1	2	1/2/2018	0	1/2/2018	2	1	2/1/2018	0	No	No	No	No	2	No	97	1	96	2	2/1/2018	2	1	3/5/2018	0	3/5/2018	2
10/9/2017	10/9/2017	2	1	2	11/2/2017	5	11/2/2017	2	1	2	45	No	No	No	Missing		2	96	1	0	12/5/2017	12/5/2017	2	1	2	1/4/2018	0	1/4/2018	2	1	2/5/2018	0	No	No	No	No	2	No	91	1	97	2	2/5/2018	2	1	3/7/2018	0	3/14/2018	2
10/6/2017	10/6/2017	2	1	2	11/2/2017	5	11/3/2017	2	1	2	40	No	No	No	Missing		2	103	1	5	12/1/2017	12/1/2017	2	1	2	1/2/2018	0	1/3/2018	2	1		5	No	No	No	No	2	Missing	103	1	103	1	1/30/2018	2	1	2/26/2018	5	2/26/2018	2
10/4/2017	10/4/2017	2	1	2	10/30/2017	5	10/30/2017	2	1	2	57	No	No	No	Missing		2	93	1	0	1/25/2018	1/25/2018	2	1	2	4/26/2018	0	4/26/2018	2	1	5/21/2018	0	No	No	No	No	2	No	102	1	99	1	4/30/2018	2	1	6/25/2018	0	6/25/2018	2
10/3/2017	10/3/2017	2	1	2	10/30/2017	5	12/31/2017	2	1	2	36	No	No	No	Missing		2		2	2			2	1	2		5		2	1		5	Yes	Missing	Yes	Yes	2	Yes		2		2		2	1		5		2
10/3/2017	10/3/2017	2	1	2	10/30/2017	5	10/30/2017	2	1	2	24	No	No	No	Missing		2	93	1	0	11/30/2017	11/30/2017	2	1	2	1/3/2018	0	1/3/2018	2	1	1/30/2018	0	No	No	No	No	2	No	97	1	94	1	1/30/2018	2	1	3/5/2018	0	2/22/2018	2
10/3/2017	10/3/2017	2	1	2	10/30/2017	5	10/31/2017	2	1	2	24	No	No	No	Missing		2	90	1	0	11/29/2017	11/29/2017	2	1	2	12/27/2017	0	12/27/2017	2	1	1/25/2018	0	No	No	No	No	2	No	103	1	97	1	1/25/2018	2	1	2/27/2018	5	2/27/2018	2
10/2/2017	10/2/2017	2	1	2	10/25/2017	5	10/25/2017	2	1	2	37	No	No	No	Missing		2	221	1	0	11/28/2017	11/28/2017	2	1	2	12/27/2017	5	12/27/2017	2	1	1/22/2018	5	No	No	No	No	2	No	97	1	96	1	1/23/2018	2	1	2/26/2018	0	2/26/2018	2
10/2/2017	10/2/2017	2	1	2	10/17/2017	5	12/30/2017	2	1	2	33	No	No	No	Missing		2		2	5			2	1	2		5		2	1		5	Yes	Yes	Yes	Yes	2	Yes		2		2					5		2
10/2/2017	10/2/2017	2	1	2	10/24/2017	5	10/24/2017	2	1	2	29	No	No	No	Missing		2	130	1	0	11/20/2017	11/20/2017	2	1	2	12/21/2017	0	12/21/2017	2	1	1/24/2018	0	No	No	No	No	2	No	79	1	97	1	1/23/2018	2	1	3/1/2018	0	2/28/2018	2
10/2/2017	10/2/2017	2	1	2	10/28/2017	5	10/24/2017	2	1	2	33	No	No	No	Missing		2	87	1	0	11/30/2017	11/28/2017	2	1	2	12/28/2017	0	12/28/2017	2	1	1/29/2018	0	No	No	No	No	2	No	89	1	106	1	1/29/2018	2	1	3/1/2018	0	3/1/2018	2
9/27/2017	9/27/2017	2	1	2	10/24/2017	0	10/26/2017	2	1	2	36	No	No	No	Missing		2	93	1	0	11/21/2017	1/27/2018	2	1	2		5		2	1		5	No	No	YES	Yes	2	Yes		2		2			1		5		2
9/27/2017	9/27/2017	2	1	2	10/24/2017	5	10/24/2017	2	1	2	50	No	No	No	Missing		2	96	1	0	11/22/2017	11/22/2017	2	1	2	12/18/2017	0	12/18/2017	2	1	1/22/2018	0	No	No	No	No	2	No	97	1	96	1	1/22/2018	2	1	2/21/2018	0	2/21/2018	2
9/21/2017	9/21/2017	2	1	2	10/18/2017	5	10/18/2017	2	1	2	30	No	No	No	Missing		2	107	1	0	11/14/2017	11/14/2017	2		2	12/18/2017	0		2	1		5	No	No	No	NO	2	Yes		2		2		2	1		5		2
9/19/2017	9/19/2017	2	1	2	10/12/2017	5	12/17/2017	2	1	2	25	No	No	No	Missing		2		2	0			2	1	2		5		2	1		5	Yes	Yes	Yes	Yes	2	Yes		2		2		2					2
9/20/2017	9/20/2017	2	1	2	12/10/2017	0	10/23/2017	2	1	2	23	No	No	No	No		2	76	2	0	12/20/2017	2/5/2018	2	1	2	3/2/2018	0	5/4/2018	2	1		5	No	No	Missing	No	2	Yes	85	2		2			1		5		2
9/19/2017	9/19/2017	2	1	2	10/11/2017	5	10/11/2017	2	1	2	28	No	No	No	Missing		2	109	1	0	11/9/2017	11/9/2017	2	1	2	12/5/2017	0	12/6/2018	2	1	1/4/2018	0	No	No	No	No	2	No	103	1	103	1	1/4/2018	2	1	2/5/2018	0	2/6/2018	2
9/18/2017	9/18/2017	2	1	2	10/10/2017	0	10/23/2017	2	1	2	20	No	No	No	No		2	83	1	0	11/15/2017	12/11/2017	2	1	2	1/4/2018	0	1/10/2018	2	1	3/8/2018	0	No	No	No	No	2	No	60	1	90	1	3/14/2018	2		5/7/2018	0	7/13/2018	2
9/12/2017	9/12/2017	2	1	2		5	12/10/2017	2		2	20	No	Yes	No	Missing		2		2	5			2	1	2		5		2			5	Yes	Yes	Yes	Yes	2	Yes		2		2		2	1		5		2
9/12/2017	9/12/2017	2	1	2	10/9/2018	5	10/10/2017	2	1	2	58	No	No	No	No		1	97	1	0	11/8/2017	11/8/2017	2	1	2	12/7/2017	5	12/7/2017	2	1	1/4/2018	5	No	No	No	No	2	No	97	1	100	2	1/4/2018	2	1	2/5/2018	0	2/5/2018	2
9/12/2017	9/12/2017	2	1	2	10/9/2017	5	12/10/2017	2	1	2	66	No	No	No	No		2		2	5			2		2		5			1		5	Yes	Yes	Yes	Yes	2	Yes		2		2		2	1		5		2
9/12/2017	9/12/2017	2	1	2	9/26/2017	5	12/10/2017	2	1	2	28	NO	No	No	NO		1		2	5			2	1	2		5		2	1		5	NO	NO	NO	NO	2	NO		2		2					5		2
9/8/2017	9/8/2017	2	1	2	10/5/2017	5	10/9/2017	2	1	2	26	NO	No	No	No		2	91	1	0	11/2/2017	1/8/2018	2	1	2		5			1		5	No	No	NO	NO	2	NO		2		2			1		5		2
9/6/2017	9/6/2017	2	1	2	10/6/2017	5	10/13/2017	2	1	2	29	No	No	No	No		2	79	1	0	12/7/2017	1/17/2018	2	1		2/13/2018	0	4/16/2018	2	1		5	No	No	Missing	No	2	Yes	62	1		2		2	1		5
9/7/2017	9/7/2017	2	1	2	10/6/2017	5	10/6/2017	2	1	2	28	No	No	No	Missing		2	90	1	0	11/2/2017	1/9/2018	2	1	2		5		2	1		5	No	No	Yes	Yes	2	Yes		2		2		2	1		5		2
9/4/2017	9/4/2017	2	1	2	9/28/2017	5	9/28/2017	2		2	41	No	No	No	NO		2	96	1	0	10/31/2017	10/31/2017	2	1	2	11/30/2017	0	12/1/2017	2	1	12/28/2017	5	No	No	No	No	2	No	96	1	97	1	1/2/2018	2	1	1/31/2018	0	1/30/2018	2
9/1/2017	9/1/2017	2	1	2	9/26/2017	5	10/25/2017	2	1	2	20	No	No	No	No		1	55	1	0	11/22/2017	11/22/2017	2	1	2	12/18/2017	5	12/19/2017	2	1	1/17/2018	0	No	No	No	No	2	NO	100	1	100	1	1/30/2018	2	1	2/26/2018	0	4/29/2018	2
11/30/2017	11/30/2017	2	1	2	12/15/2017	5	2/27/2018	2	1	2	24	No	No	No	No		2		2	5			2	1	2		5		2	1		5	Yes	Yes	Yes	Yes	2	Yes		2		2		2			5		2
11/30/2017	11/30/2017	2	1	2	12/27/2017	5	12/27/2017	2	1	2	46	No	No	No	No		2	93	1	0	1/24/2018	1/24/2018	2		2	2/21/2018	0	2/21/2018	2	1	3/26/2018	0	No	No	No	No	2	No	107	1	86	1	3/26/2018	2	1	4/24/2018	0	4/24/2018	2
11/30/2017	11/30/2017	2	1	2	12/28/2018	5	2/27/2018	2	1	2	21	No	No	No	No		2		2	5			2	1	2		5		2	1		5	Yes	Yes	Yes	Yes	2	Yes		2		2			1		5		2
11/30/2017	11/30/2017	2	1	2	1/3/2018	5	1/3/2018	2	1	2	28	No	No	No	No		2	86	1	0	1/30/2018	4/2/2018	2	1	2		5		2	1		5	No	No	YES	Yes	2	Yes		2		2			1		5		2
11/29/2017	11/29/2017	2	1	2	12/21/2017	0	2/26/2018	2	1	2	20	No	No	No	No		2		2	5			2		2		5		2	1		5	Yes	Yes	Yes	Yes	2	Yes		2		2		2	1		5		2
11/28/2017	11/28/2017	2	1	2	12/21/2017	5	2/25/2018	2	1	2	25	No	No	No	Missing		2		2	2			2	1	2		5		2	1		5	Yes	Yes	Missing	Yes	2	Yes		2		2			1		2		2
11/28/2017	11/28/2017	2	1	2	12/21/2017	5	2/1/2018	2	1	2	29	No	No	No	No		2	80	1	0	3/14/2018	3/13/2018	2	1	2	4/9/2018	0	5/9/2018	2	0	6/5/2018	0	No	No	No	No	1	No	107	1	48	1	6/26/2018	2	1	7/25/2018	0	7/25/2018	2
11/26/2017	11/26/2017	2	1	2	12/19/2017	5	2/24/2018	2	1	2	22	No	No	No	No		2		2	2			2	1	2		5		2	1		5	Yes	Yes	Yes	Yes	2	Yes		2		2		2	1		5		2
11/25/2017	11/25/2017	2	1	2		5	11/27/2017	2	1	2	59	No	Yes	No	No		2		2	0	12/20/2017	1/5/2018	2	1	2	2/1/2018	0	2/2/2018	2		3/5/2018	5	No	No	No	No	2	No	73	1	100	1	3/1/2018	2	1	3/28/2018	0	4/3/2018	2
11/25/2017	11/25/2017	2	1	2	12/18/2017	5	2/22/2018	2	1	2	28	No	No	No	Missing		2		2	5			2	1	2		5		2	1		5	Yes	Yes	Yes	Yes	2	Yes		2		2		2	1		5		2
11/24/2017	11/24/2017	2	1	2	12/18/2017	5	12/18/2017	2	1	2	49	No	No	No	Missing		2	100	1	0	1/18/2018	1/22/2018	2	1	2	2/21/2018	0	2/21/2018	2	1	3/20/2018	0	No	No	No	No	2	No	89	1	103	1	3/20/2018	2	1	4/18/2018	0	4/18/2018	2
11/24/2017	11/24/2017	2	1	2	12/19/2017	0	2/21/2018	2	1	2	33	No	No	No	No		2		2	5			2	1	2		5		2	1		5	Yes	Yes	Yes	Yes	2	Yes		2		2		2			5		2
11/24/2017	11/24/2017	2	1	2	12/20/2017	5	1/3/2018	2	1	2	44	No	No	No	No		2	68	1	0	2/7/2018	1/30/2018	2	1	2	3/1/2018	5	3/6/2018	2	1	4/2/2018	0	No	No	No	No	2	No	100	1	94	1	4/3/2018	2	1	5/2/2018	0	5/1/2018	2
11/24/2017	11/24/2017	2	1	2	12/21/2017	5	12/21/2017	2	1	2	24	No	No	No	Missing		2	79	1	0	1/25/2018	1/23/2018	2	1	2	2/19/2018	0	2/20/2018	2	1	3/21/2018	0	No	No	No	No	2	No	112	1	97	1	3/21/2018	2	1	4/17/2018	0	4/19/2018	2
11/23/2017	11/23/2017	2	1	2	12/19/2017	5	12/19/2017	2	1	2	36	No	No	No	Missing		2	96	1	0	1/17/2018	1/17/2018	2	1	2	2/14/2018	0	2/14/2018	2	1	3/20/2018	0	No	No	No	No	2	No	97	1	97	1	3/20/2018	2		4/18/2018	0	4/18/2018	2
11/21/2017	11/21/2017	2	1	2	12/18/2017	0	12/18/2017	2	1	2	21	No	No	No	No		2		2	5			2	1	2		5		2	1		5	Yes	Yes	Yes	Yes	2	Yes		2		2		2	1		5		2
11/21/2017	11/21/2017	2	1	2	12/18/2017	5	12/18/2017	2	1	2	19	No	No	No	No		2		2	5			2	1	2		5		2			5	Yes	Yes	Yes	Yes	2	Yes		2		2			1		5		2
11/21/2017	11/21/2017	2	1	2	12/18/2017	5	11/27/2017	2	1	2	50	No	No	No	NO		2		2	0		1/15/2018	2	1	2	2/19/2018	0	2/14/2018	2	1	3/13/2018	0	Yes	No	No	No	2	NO	46	1	100	1	3/19/2018	2	1	4/17/2018	0	4/17/2018	2
11/20/2017	11/20/2017	2	1	2	12/13/2017	2	2/17/2018	2	1	2	30	No	No	Yes	No		2		2	5			2	1	2		5			1		5	Yes	Yes	Yes	Yes	2	Yes		2		2		2			5		2
11/20/2017	11/20/2017	2	1	2	12/13/2017	5	2/17/2018	2	1	2	23	No	No	No	Missing		2		2	2			2	1	2		5		2	1		5	Yes	Yes	Yes	Yes	2	Yes		2		2		2	1		5		2
11/17/2017	11/17/2017	2	1	2	12/12/2017	5	2/14/2018	2	1	2	34	NO	No	No	No		2		2	5			2	1	2		5		2	1		5	NO	NO	NO	NO	2	NO		2		2		2	1		5		2
11/15/2017	11/15/2017		1	2	12/11/2017	5	12/11/2017	2	1	2	35	No	No	No	No		2	93	1	0	1/9/2018	1/9/2018	2	1	2	2/8/2018	0	2/8/2018	2	1	3/13/2018	0	No	No	No	No	2	No	97	1	97	1	3/13/2018	2	1	5/8/2018	0	4/11/2018	2
11/15/2017	11/15/2017	2	1	2	12/11/2017	5	12/11/2017	2	1	2	35	No	No	No	No		2	96	1	0	1/11/2018	1/10/2018	2	1	2	2/12/2018	0	4/21/2018	2	1		5	No	No	No	No	2	Yes	90	1		2		2	1		5		2
11/14/2017	11/14/2017	2	1	2	12/11/2017	5	12/11/2017	2	1	2	18	No	No	No	Missing		2	100	1	0	1/9/2018	3/12/2018	2	1	2		5			1		5	No	No	Yes	Yes	2	Yes		2		2					5		2
11/14/2017	11/14/2017	2	1	2	12/11/2017	5	12/11/2017	2		2	66	No	No	No	Yes		2	96	1	0	1/9/2018	1/9/2018	2	1	2	2/6/2018	0	2/6/2018	2	1	3/7/2018	0	No	No	No	No	2	No	97	1	97	1	3/8/2018	2	1	6/10/2018	0	4/10/2018	2
10/18/2017	10/18/2017	2	1	2	10/24/2017	5	1/3/2018	2	1	2	22	No	No	No	Missing		2	97	1	0	1/30/2018	4/2/2018	2	1	2		0		2	1		0	Yes	Yes	Yes	Yes	2	Yes	97	1	100	1		2	1		5		2
11/13/2017	11/13/2017	2	1	2	12/7/2017	5	2/10/2018	2	1	2	35	No	No	No	No		2		2	5			2	1	2		5		2	1		5	Yes	Yes	Yes	Yes	2	Yes		2		2		2			5		2
11/13/2017	11/13/2017	2	1	2	12/6/2017	5	12/6/2017	2	1	2	23	No	No	No	No		2		2	5			2	1	2		5		2			5	Yes	Yes	Yes	Yes	2	Yes		2		2			1		5		2
11/9/2017	11/9/2017	2	1	2	12/6/2017	5	12/6/2017	2	1	2	32	No	No	No	Missing		2	96	1	0	1/6/2018	1/6/2018	2	1	2	3/6/2018	0	2/5/2018	2	1	3/5/2018	0	No	No	No	No	2	No	97	1	100	1	3/5/2018	2	1	4/6/2018	0	5/2/2018	2
11/8/2017	11/8/2017	2	1	2	12/5/2017	5	2/5/2018	2	1	2	18	No	NO	NO	NO		2		2	5			2	1	2		5		2	1		5	NO	NO	NO	NO	2	NO		2		2		2	1		5		2
11/6/2017	11/6/2017	2	1	2	11/30/2017	5	11/30/2017	2	1	2	38	No	No	No	Missing		2	96	1	0	12/27/2017	12/27/2017	2	1	2	1/25/2018	0	1/25/2018	2	1	2/20/2018	5	No	No	No	No	2	No	118	1	103	1	2/20/2018	2	1	4/17/2018	5	3/21/2018	2
11/4/2017	10/26/2017	2	1	2	11/22/2017	5	11/22/2017	2	1	2	48	Missing	No	No	Missing		2	96	1	0	12/18/2017	2/25/2018	2	1	2		2	3/22/2018	2	1	4/25/2018	0	No	No	Yes	No	2	No		2	25	1	4/23/2018	2	1	5/22/2018	0	5/23/2018	2
11/2/2017	11/2/2017	2	1	2	11/28/2017	5	11/28/2017	2	1	2	27	No	No	No	No		2	96	1	0	12/28/2017	1/4/2018	2	1	2	1/31/2018	0	4/3/2018	2	1		5	No	No	No	No	2	Yes	89	1		2		2	1		5		2
11/2/2017	11/2/2017	2	1	2	11/29/2017	5	12/5/2017	2	1	2	36	No	No	No	No		2	88	1	5		1/9/2018	2	1	2	2/1/2018	0	2/6/2018	2	1	3/7/2018	5	Yes	No	No	No	2	No	88	1	97	1	3/13/2018	2	1	4/11/2018	5	4/24/2018	2
10/30/2017	10/30/2017	2	1	2	11/21/2017	5	11/27/2017	2	1	2	30	No	No	No	Missing		2	86	1	0	12/28/2017	1/2/2018	2	1	2	1/29/2018	0	1/30/2018	2	1	2/28/2018	0	No	No	No	No	2	No	95	1	100	1	2/28/2018	2	1	3/28/2018	5	3/27/2018	2
10/30/2017	10/30/2017	2	1	2	11/13/2017	5	11/13/2017	2	1	2	33	No	No	No	Missing		2	100	1	0	12/20/2017	12/12/2017	2	1	2		5	12/20/2017	2	1	1/24/2018	0	No	No	Yes	No	2	No		2	89	1	1/24/2018	2	1	2/20/2018	5	2/20/2018	2
10/30/2017	10/30/2017	2	1	2	11/22/2017	5	11/21/2017	2	1	2	23	No	No	No	Missing		2	104	1	0	12/19/2017	12/19/2017	2	1	2	1/22/2018	0	2/6/2018	2	1	3/5/2018	0	No	No	No	No	2	No	103	1	72	1	3/2/2018	2	1	3/28/2018	0	6/3/2018	2
10/25/2017	10/25/2017	2	1	2	12/18/2017	5	11/23/2017	2	1	2	20	No	No	No	Missing		2	97	1	0	12/18/2017	12/19/2017	2	1	2	11/17/2018	0	1/17/2018	2		2/13/2018	0	No	No	No	No		Missing	100	1	100	1	3/14/2018	2	1	4/10/2018	0	4/23/2018	2
10/25/2017	10/25/2017	2	1	2	11/12/2017	5	11/22/2017	2	1	2	26	No	No	No	Missing		2	97	1	0	12/20/2017	12/19/2017	2	1	2	1/22/2018	0	1/17/2018	2	1	2/19/2018	0	No	No	No	No	2	No	96	1	103	1	2/13/2018	2	1	3/13/2018	0	3/13/2018	2
10/25/2017	10/25/2017	2	1	2	11/21/2017	5	11/22/2017	2	1	2	23	No	No	No	Missing		2	100	1	0	12/19/2017	12/19/2017	2	1	2	1/17/2018	0	3/24/2018	2	1		5	No	No	No	No	2	Yes	100	1		2			1		5		2
10/25/2017	10/25/2017	2	1	2	11/21/2017	5	12/4/2017	2	1	2	20	No	No	No	Missing		2	71	1	0	12/27/2017	1/10/2018	2	1	2	2/6/2018	0	2/19/2018	2	1	3/19/2018	0	No	No	No	No	2	No	79	1	73	1	5/21/2018	2	1		5		2
10/24/2017	10/24/2017	2	1	2	11/20/2017	5	11/20/2017	2	1	2	31	No	No	No	Missing		2	104	1	0	12/12/2017	12/12/2017		1	2	1/11/2018	0	1/11/2018	2	1	2/10/2018	0	No	No	No	No	2	No	104	1	110	1	2/7/2018	2	1	3/8/2018	0	5/11/2018	2
10/23/2017	10/23/2017	2	1	2		5	11/22/2017	2	1	2	62	No	Yes	No	Missing		2	97	1	0		1/5/2018	2	1	2		5	2/15/2018	2	1	3/14/2018	0	Yes	No	Yes	No	2	No	67	1	71	1	5/15/2018	2	1		2	6/13/2018	2
10/18/2017	10/18/2017	2	1	2	11/14/2017	5	11/23/2017	2	1	2	29	No	No	No	Missing		2		2	0		12/6/2017	2	1	2	12/28/2017	0	1/19/2018	2	1	2/13/2018	0	Yes	No	No	No	2	Missing	60	1	60	1	2/21/2018	2	1	3/22/2018	0	3/28/2018	2
10/18/2017	10/18/2017	2	1	2	10/24/2017	5	1/3/2018	2	1	2	37	No	No	No	Missing		2	77	1	0	1/30/2018	4/2/2018	2	1	2		5			1		5	No	No	Yes	Yes	2	Yes		2		2			1				2
10/18/2017	10/18/2017	2	1	2	11/14/2017	5	11/14/2017	2	1	2	30	No	No	No	No		2	104	1	0	12/12/2017	12/12/2017	2	1	2	1/9/2018	0	1/9/2018	2	1		0	No	No	No	No	2	NO	3	1	51	1	3/14/2018	2	1	4/9/2018	0	4/16/2018	2
10/18/2017	10/18/2017	2	1	2	11/14/2017	5	11/14/2017	2	1	2	28	No	NO	No	NO		2	96	1	0	12/12/2017	12/12/2017	2	1	2	1/8/2018	5	1/8/2018	2	1	2/7/2018	0	No	No	No	No	2	No	97	1	100	1	2/12/2018	2	1	3/12/2018	0	3/13/2018	2
10/17/2017	10/17/2017	2	1	2	11/16/2017	5	11/16/2017	2	1	2	24	No	No	No	Missing		2		2	0	12/14/2017	11/16/2017	2	1	2	2/1/2018	0	2/19/2018	2	1	3/15/2018	0	No	No	No	No	2	No	14	1	14	1		2	1		5		2
9/4/2017	9/4/2017	2	1	2	10/5/2017	0	10/5/2017	2	1	2	35	No	No	No	No		2		2	0	11/2/2017	11/10/2017	2	1	2	12/8/2017	0	12/22/2017	2	1	1/18/2018	5	No	No	No	No	2	No		2		1	1/18/2018	2	1	2/15/2018	0	2/22/2018	2
10/25/2017	10/25/2017	2	1	2	11/23/2017	5	11/25/2017	2	1	2	34	No	No	No	Missing		2		2	0	12/21/2017	12/21/2017	2	1	2	1/18/2018	0	1/18/2018	2	1	2/15/2018	5	No	No	Missing	No	2	No		2		2	2/22/2018	2	1	3/22/2018	0	3/22/2018	2
11/20/2017	11/20/2017	2	1	2	12/21/2017	5	12/21/2017		1	2	45	No	No	No	No		2		2	0	1/18/2018	1/18/2018	2	1	2	2/15/2018	0	2/15/2018	2	1	3/15/2018	0	No	No	No	No	2	No		2		2	3/15/2018	2	1	4/19/2018	0	4/19/2018	2
10/11/2017	10/11/2017	2	1	2	11/9/2017	0	11/9/2017	2	1	2	28	No	No	No	No		2		2	0	12/7/2017	12/7/2017	2	1	2	1/4/2018	0	1/4/2018	2	1	2/8/2018	0	No	No	No	No	2	No		2		2	2/8/2018	2	1	3/8/2018	0	3/8/2018	2
11/24/2017	11/20/2017	2	1	2	12/15/2017	0		2	1	2	21	No	Yes	Yes	No		2		2	5			2	1	2		5		2	1		5	Yes	Yes	Yes	Yes	2	Yes		2		2		2	1		5		2
9/28/2017	9/25/2017	2	1	2	10/13/2017	5	10/18/2017	2	1	2	36	No	No	No	No		2		2	5	11/16/2017	11/16/2017	2	1	2		0	12/20/2017	2	1	1/18/2018	0	No	No	Missing	No	2	No		2		2	1/19/2018	2	1	2/22/2018	5		2
9/25/2017	9/25/2017	2	1	2	10/13/2017	5	10/13/2017	2	1	2	28	No	Missing	No	No		2		2	0	11/10/2017	11/10/2017	2	1	2	12/8/2017	0	12/8/2017	2	1	2/2/2018	0	No	No	No	No	2	Missing		2		2	2/2/2018	2	1	4/6/2018	0	6/1/2018	2
9/19/2017	9/19/2017	2	1	2	10/19/2017	5	10/19/2017	2	1	2	29	No	No	No	No		2		2	0	11/16/2017	11/16/2017	2	1	2	12/14/2017	5	12/14/2017	2	1	2/8/2018	5	No	No	No	No	2	No		2		2	2/15/2018	2	1	3/15/2018	5		2
9/18/2017	9/18/2017	2	1	2	10/19/2017	5	10/19/2017	2	1	2	39	No	No	No	No		2			5	12/14/2017		2	1	2		5		2	1		5	No	Yes	Yes	Yes	2	Yes		2		2		2	1		5		2
10/9/2017	10/9/2017	2	1	2		5		2	1	2	42	No	Yes	Yes	No		2		2	5			2	1	2					1		5	Yes	Yes	Yes	Yes	2	Yes		2		2			1		5		2
10/9/2017	10/9/2017	2	1	2	11/9/2017	5	11/9/2017	2	1	2	56	No	No	No	No		2		2	0	12/7/2017	12/7/2017	2	1	2	1/4/2018	0	1/4/2018	2	1		0	No	No	No	No	2	Missing		2		2	2/8/2018	2	1	3/8/2018	5	3/8/2018	2
10/2/2017	10/2/2017	2	1	2	11/2/2017	5	11/2/2017	2	1	2	40	No	No	No	No		2		2	5	12/7/2017	12/7/2017	2	1	2	1/4/2018	5	1/11/2018	2	1	3/8/2018	5	No	No	No	No	2	No		2		2	3/8/2018	2	1	5/10/2018	5	5/10/2018	2
9/25/2017	9/25/2017	2	1	2	10/24/2017	5	10/24/2017	2	1	2	35	No	No	No	No		2		2	0	11/21/2017	11/21/2017	2	1	2	12/21/2017	0	12/21/2017	2	1	1/18/2018	0	No	No	No	No	2	No		2		2	1/18/2018	2	1	2/15/2018	0	2/15/2018	2
11/21/2017	11/21/2017	2	1	2	12/19/2017	5	4/17/2018	2	1	2	23	No	No	No	No		2		2	5	5/15/2018	5/15/2018	2	1	2	6/14/2018	5		2	1		5	No	No	No	Yes	2	Yes		2		2		2	1		5		2
9/25/2017	9/25/2017	2	1	2	10/24/2017	5	10/24/2017	2	1	2	27	No	No	No	No		2		2	0	12/26/2017	12/7/2017	2	1	2	1/4/2018	0	1/4/2018	2	1	2/1/2018	5	No	No	No	No	2	No		2			2/22/2018	2	1	3/22/2018	5	5/29/2018	2
9/13/2017	9/13/2017	2	1	2		5	11/14/2017	2	1	2	34	No	Missing	No	No		2		2	0	2/8/2018	3/13/2018	2	1	2	5/10/2018	0	5/10/2018	2	1	9/9/2018	0	No	No	No	No	2	No		2		2	9/9/2018	2	0	11/7/2018	0		2
10/18/2017	10/18/2017	2	1	2		5	11/16/2017	2	1	2	41	Missing	Missing	No	No		2		2	0	12/15/2017	12/21/2017	2	1	2	1/18/2018	0	2/15/2018	2	1	3/15/2018	0	No	No	No	No	2	No		2		2	3/15/2018	2	1	4/12/2018	5	4/12/2018	2
11/10/2017	11/10/2017	2	1	2	12/7/2017	5	1/4/2018	2	1	2	19	No	No	No	No		2			0	2/1/2018	2/1/2018	2	1	2	4/3/2018	0	4/5/2018	2	1	5/3/2018	0	No	No	No	No	2	No		2		2	5/3/2018	2	0	7/5/2018	0	6/5/2018	2
10/18/2017	10/18/2017	2	1	2		5		2	1	2	35	No	Yes	Yes	Missing		2		2	5			2	1	2		5			1		5	Yes	Yes	Yes	Yes	2	Yes		2				2	1		5		2
9/13/2017	9/12/2017	2	1	2		5		2	1	2	33	No	Yes	Yes	Missing		2		2														Missing	Missing	Missing	Missing		Missing									5
10/6/2017	10/6/2017	2	1	2	11/2/2017	0	11/2/2017	2	1	2	55	No	No	No	Missing		2		2	0	12/5/2017	12/5/2017	2	1	2	1/4/2018	0	1/4/2018	2	1	2/8/2018	0	No	No	No	No	2	No		2		2	2/8/2018	2	1	3/8/2018	5	3/8/2018	2
9/1/2017	9/1/2017	2	1	2	9/28/2017	0	9/28/2017				19	Missing	Missing	Missing	Missing			96	1	0	10/26/2017	10/30/2017				11/27/2017	0	11/27/2017			12/27/2017	0	Missing	Missing	Missing	Missing		Missing	97	1	93	1	12/22/2017			1/22/2018	0	1/26/2018
9/1/2017	9/1/2017	2			9/26/2017	0	11/29/2017				43	Missing	Missing	Missing	Missing					4													Missing	Missing	Missing	Missing		Missing
9/4/2017	9/4/2017				9/29/2017	0	9/29/2017				29	Missing	Missing	Missing	Missing			85	1	0	11/3/2017	11/2/2017	2	1	2	11/30/2017	0	11/30/2017			12/28/2017	0	Missing	Missing	Missing	Missing		Missing	97	1	97	1				2/1/2018	0	2/1/2018	2
9/4/2017	9/4/2017	2	1	2	10/2/2017	0	10/2/2017	2	1	2	27	No	No	No	No		0	83	0	0	11/3/2017	11/3/2017	2	1	2	11/30/2017	0	11/30/2017		1	4/1/2018	0	No	No	No	No	2	No	94	1	96	1	1/4/2018	2	1	2/2/2018	0	2/2/2018	2
9/4/2017	9/4/2017				10/2/2017	0	10/4/2017				33	No	No	No	Missing		2	94	1	0	10/30/2017	10/31/2017				11/29/2017	0	11/30/2017			12/27/2017	0	No	No	No	No	2	Missing	104	1	90	1	1/3/2018	0		1/29/2018	0	2/2/2018	2
9/6/2017	9/6/2017				10/2/2017	0	10/2/2017		1	2	26	No	No	No	No			96	1	0	11/2/2017	11/2/2017		1	2	11/30/2017	0	12/5/2017			3/2/2018	0	No	No	No	No		Missing	97	1	97	1	3/15/2018	2		4/13/2018	0	4/13/2018	2
9/6/2017	9/6/2017				10/4/2017	0	10/4/2017				52	No	No	No	No			90	1	0	11/2/2017	11/2/2017				11/30/2017	0	11/30/2017			1/3/2018	0	No	No	No	No		Missing	100	1	93	1	1/3/2018			2/5/2018	0	2/5/2018
9/11/2017	9/11/2017				10/5/2017	0	10/5/2017				32	No	No	No	No			100	1	0	11/6/2017	11/6/2017				12/8/2017	0	12/13/2017			1/11/2018	0	No	No	No	No		No	85	1	82	1	1/17/2018	2		2/12/2018	0	2/12/2018
9/12/2017	9/12/2017				10/9/2017	0	10/5/2017				32	No	No	No	No			96	1	0	11/8/2017	11/8/2017				12/8/2017	0	12/7/2017			7/2/2018	0	No	No	No	No		No	94	1	97	1	2/7/2018	2		4/5/2018	0	4/6/2018
9/13/2017	9/13/2017	2			10/9/2017	0	10/24/2017	2			19	No	No	No	No			67	1	0	11/22/2017	11/22/2017	2			12/20/2017	0	12/20/2017			1/19/2018	0	No	No	No	No		No	100	1	100	1	1/19/2018	2		3/19/2018	0	3/12/2018	2
9/13/2017	9/13/2017				10/9/2017	0	10/13/2017				21	No	No	No	No			94	1	0	11/9/2017	11/9/2017				12/8/2017	0	1/19/2018	2		2/16/2018	0	No	No	No	No		No	96	1	44	1	2/16/2018	2		3/16/2018	0	3/16/2018
9/15/2017	9/15/2017				10/9/2017	0	10/13/2017				21	No	No	No	No					0	11/7/2017	11/7/2017				12/5/2017	0	12/5/2017			1/9/2018	0	No	No	No	No		No	100	1	103	1	1/9/2018	2		2/13/2018	0	2/13/2018
9/18/2017	9/18/2017				10/2/2017	0	10/2/2017				27	No	No	No	No			93	1	0	11/13/2017	11/13/2017				12/13/2017	0	12/12/2017			1/10/2018	0	No	No	No	Missing		No	102	1	122	1	1/10/2018			2/8/2018	0	2/13/2018
9/19/2017	9/19/2017				10/16/2017	0	10/17/2017				43	No	No	No	No			100	1	0	11/13/2017	11/16/2017				1/11/2018	0	1/17/2018				0	No	No	No	No		Yes	94	1	90	1	2/15/2018			3/19/2018	0	3/19/2018
9/22/2017	9/22/2017				10/19/2017	0	11/17/2017				38	No	No	No	Missing			46	1	0	12/18/2017	12/19/2017	2			2/15/2018	0	2/16/2018			4/13/2018	0	No	No	No	No		No	100	1	100	1	4/13/2018			6/13/2018	0	6/15/2018
9/22/2017	9/22/2017				10/19/2017	0	10/20/2017				26	No	No	No	No			97	1	0	11/16/2017	11/16/2017				12/14/2017	0	12/14/2017			1/11/2018	0	No	No	No	No		No	100	1	100	1	1/11/2018			2/15/2018	0	2/15/2018
9/27/2017	9/27/2017	2			10/23/2017	0	10/23/2017				45	No	No	No	No			96	1	0	11/23/2017	11/23/2017				12/20/2017	0	12/20/2017			2/12/2018	0	No	No	No	No		No	97	1	96	1	2/21/2018			4/20/2018	0	4/20/2018	2
9/30/2017	9/30/2017				10/26/2017	0	10/26/2017				31	No	No	No	No			96	1	0	11/24/2017	11/24/2017				12/27/2017	0	12/27/2017			2/20/2018	0	No	No	No	No		No	97	1	96	1	2/20/2018			4/24/2018	0	4/24/2018
10/2/2017	10/2/2017				10/26/2017	0	10/26/2017				32	No	No	No	No			92	1	0	11/20/2017	11/20/2017				12/27/2017	0	12/28/2017			2/1/2018	0	No	No	No	No		No	92	1	90	1	2/1/2018			3/8/2018	0	3/9/2018
10/3/2017	10/3/2017				10/30/2017	0	10/30/2017				30	No	No	No	No			96	1	0	11/29/2017	11/23/2017	2	1	2	12/22/2017	0	12/27/2017			2/22/2018	0	No	No	No	No		No			97		2/26/2018			4/27/2018	0	4/30/2018
10/3/2017	10/3/2017				10/30/2017	0	10/30/2017				40	No	No	No	No			96	1	0	11/29/2017	11/30/2017				12/27/2017	0	12/27/2017			1/25/2018	0	No	No	No	No		No	94	1	104	1	1/25/2018	2	1	2/21/2018	0	2/21/2018
10/4/2017	10/4/2017				11/1/2017	0	11/1/2017				45	Missing	Missing	Missing	Missing			103	1	0	11/21/2017	12/20/2017				2/22/2018	0	2/22/2018	2		4/27/2018	0	Missing	Missing	Missing	Missing		Missing	38	1			4/27/2018			6/25/2018	0	6/25/2018
10/5/2017	10/5/2017				11/1/2017	0	11/1/2017				22	Missing	Missing	Missing	Missing			93	1	0	11/30/2017	11/30/2017				12/27/2017	0	12/29/2017			1/29/2018	0	Missing	Missing	Missing	Missing		Missing	100	1	97	1	1/29/2018			2/28/2018	0	2/28/2018
10/6/2017	10/6/2017				11/2/2017	0	11/3/2017				33	Missing	Missing	Missing	Missing			100	1	0	11/30/2017	12/4/2017				1/3/2018	0	1/5/2018			3/5/2018	0	Missing	Missing	Missing	Missing		Missing	91	1	97	1	3/16/2018			5/10/2018	0	5/23/2018
10/9/2017	10/9/2017				12/5/2017	0	12/5/2017				40	Missing	Missing	Missing	Missing			97	1	0	2/6/2018	2/6/2018				4/10/2018	0	4/10/2018			6/5/2018	0	Missing	Missing	Missing	Missing		Missing	86	1	102	1	6/5/2018			9/3/2018	0	8/13/2018
9/11/2017	9/11/2017				10/5/2017	0	12/9/2017				25	No	No	No	No					4													Yes	Missing	Missing	Missing		Missing
10/9/2017	10/9/2017				11/2/2017	0					51	Missing	No	Yes	No					2													Yes	Missing	Missing	Missing		Missing
10/9/2017	10/9/2017				11/2/2017	0					37	No	No	Yes	Missing					2													Yes	Missing	Missing	Missing		Missing
10/9/2017	10/9/2017				11/2/2017	0	1/6/2018				26	No	No	No	No					2													Yes	Missing	Missing	Missing		Missing
10/6/2017	10/6/2017				11/2/2017	0	11/2/2017				20	Missing	No	No	No					0	11/30/2017	2/3/2018					2						No	Yes	Missing	Missing		Missing
10/4/2017	10/4/2017				1/4/2018	0					19	No	No	Missing	No			32	1	0	2/1/2018	4/16/2018				5/11/2018	0	5/11/2018			6/11/2018	2	No	No	No	No		No	29	1	100	1
10/2/2017	10/2/2017				10/26/2017	4					37	No	No	Missing	No																		Missing	Missing	Missing	Missing		Missing
10/2/2017	10/2/2017				10/26/2017	0	10/30/2017				24	No	No	No	No			93	1	0	1/29/2017	2/2/2018					2						No	No	Missing	Missing		Missing
9/27/2017	9/27/2017				10/25/2017	0	10/25/2017				36	No	No	Missing	No			93	1	0	11/23/2017						2						Missing	Yes	Yes	Missing		Missing
9/27/2017	9/27/2017				10/23/2017	4					32	No	No	Missing	No																		Missing	Missing	Missing	Missing		Missing
9/28/2017	9/28/2017				10/25/2017	0	10/26/2017				23	Missing	Missing	Missing	No			93	1	2	11/23/2017												Missing	Missing	Missing	Missing		Missing
9/29/2017	9/29/2017				10/26/2017	0	12/27/2017				32	No	Missing	Missing	No					2													Yes	Missing	Missing	Missing		Missing
9/29/2017	9/29/2017				10/26/2017	0	12/27/2017				37	No	Missing	No	No					4													Yes	Missing	Missing	Missing		Missing
9/29/2017	9/29/2017				10/26/2017	0	10/27/2017				39	No	No	No	No			97	1	0	11/23/2017	11/23/2017				12/20/2017	0	12/20/2017			2/22/2018	0	No	No	No	No		No	100	1	96	1	2/22/2018			4/23/2018	0	6/29/2018
9/25/2017	9/25/2017				10/19/2017	0	11/30/2017				36	No	No	No	No					0	12/19/2017	1/12/2018				2/8/2018	4						Missing	No	No	Missing		Missing	68
9/25/2017	9/25/2017				10/19/2017	0	10/20/2017				28	No	No	No	No			100	1	0	11/20/2017	11/27/2017				12/17/2018	0	1/29/2018			3/7/2018	0	No	No	No	No		No	79	1	34	1					2
9/26/2017	9/26/2017				10/5/2017	0	11/19/2017				40	Missing	No	No	No					0	11/30/2017	3/18/2018					4						No	No	Missing	Missing		Missing
9/26/2017	9/26/2017				10/24/2017	4					19	No	Missing	Missing	No																		Missing	Missing	Missing	Missing		Missing
9/19/2017	9/19/2017				10/2/2017	0	10/12/2017				22	No	No	No	No			63	1	0	11/8/2017	11/8/2017				12/7/2017	0					2	No	No	No	Yes		Yes	93	1
9/19/2017	9/19/2017				10/10/2017	0	10/19/2017				42	No	No	No	No			94	1	0	11/15/2017	12/28/2017				1/12/2018	0	1/18/2018			2/15/2018	0	No	No	No	No		No	51	1	91	1	2/22/2018			3/23/2018	0	5/22/2018
9/14/2017	9/14/2017				10/9/2017	0	12/12/2017				27	No	No	No	No					4													Yes	Missing	Missing	Missing		Missing
9/14/2017	9/14/2017				10/11/2017	0	12/12/2017				39	No	No	No	No					4													Yes	Missing	Missing	Missing		Missing
9/13/2017	9/13/2017					4					38	No	Yes	Missing	No																		Missing	Missing	Missing	Missing		Missing
9/12/2017	9/12/2017				10/9/2017	0	10/9/2017				40	No	No	No	No			104	1	0	11/2/2017	11/2/2017				11/30/2017	0	4/6/2018			5/4/2018	4	No	No	No	No		No	112		19	1
9/1/2017	11/29/2017					0					21	No	Yes	Yes	No					4													Yes	Missing	Missing	Missing		Missing
9/4/2017	9/4/2017				10/2/2017	0					33	No	No	Yes	No					4													Yes	Missing	Missing	Missing		Missing
10/10/2017	10/10/2017				11/6/2017	0	11/6/2017				60	No	No	No	No		2	96	1	0	12/6/2017	12/6/2017				1/4/2018	0	1/4/2018			4/5/2018	0	No	No	No	No		No	97	1	97	1	4/5/2018			7/4/2018	0	7/4/2018
10/10/2017	10/10/2017				11/2/2017	0	11/3/2017				18	No	No	No	No			120	1	0	12/8/2017	12/8/2017				1/4/2018	0	2/5/2018			3/6/2018	0	No	No	No	No		No	164	1	48		3/3/2018			3/30/2018	0	4/3/2018
10/17/2017	10/17/2017				11/14/2017	0	11/21/2017				19	No	No	No	No			75	1	0	12/19/2017	12/19/2017				2/13/2018	0	2/13/2018			4/17/2018	0	No	No	No	No		No	21	1	88	1	4/17/2018			6/12/2018	0	6/12/2018
10/10/2017	10/10/2017				11/6/2017	0	11/6/2017				32	No	No	No	No			96	1	0	12/6/2017	1/31/2018				2/28/2018	0	2/28/2018			4/4/2018	0	No	No	No	No		No	31	1	93	1	4/4/2018			5/4/2018	0	5/4/2018
10/10/2017	10/10/2017				11/3/2017	0	11/6/2017				25	No	No	No	No					0		12/6/2017				1/4/2018	0	3/13/2018				2	Yes	No	No	No		Yes	84	1
10/10/2017	10/10/2017				11/6/2017	0	11/9/2017				38	No	No	No	No			94	1	0	12/6/2017	12/8/2017				1/4/2018	0	1/11/2018			2/9/2018	0	No	No	No	No		No	94	1	93	1	2/9/2018			3/12/2018	0	3/12/2018
10/10/2017	10/10/2017				11/6/2017	4					32	No	No	Missing	No																		Missing	Missing	Missing	Missing		Missing
10/10/2017	10/10/2017				11/14/2017	0	11/21/2017				18	No	No	No	No			74	1	0	12/19/2017	12/19/2017				1/16/2018	0	1/30/2018			2/27/2018	0	No	No	No	No		No	100	1	77	1	3/6/2018		0	4/3/2018	0	4/17/2018
10/10/2017	10/10/2017				11/6/2017	0	1/7/2018				26	No	No	No	No					4													Yes	Missing	Missing	Missing		Missing
10/11/2017	10/11/2017				11/6/2017	0	11/7/2017				41	No	No	No	No			96	1	0	12/3/2017	12/4/2017				1/27/2018	0	2/5/2018			3/7/2018	0	No	No	No	No		No	204	1	9	1	3/9/2018			4/9/2018	0	4/9/2018
10/11/2017	10/11/2017				11/6/2017	0	11/6/2017				32	No	No	No	No			70	1	0	12/13/2017	12/15/2017				1/12/2018	0	1/17/2018			2/15/2018	0	No	No	No	No		No	98	1	88	1	4/20/2018				2
10/17/2017	10/17/2017				11/20/2017	0	11/7/2017				20	No	No	No	No			136	1	0	11/30/2017	11/20/2017				12/20/2017	0	12/20/2017			1/19/2018	0	No	No	No	No		No	193	1	203	1	1/19/2018			2/21/2018	0	5/17/2018
10/13/2017	10/13/2017				11/9/2017	0	11/9/2017				42	No	Missing	Missing	No			96	1	0	12/7/2017	12/8/2017				1/8/2018	0	1/8/2018			2/7/2018	0	No	No	No	No		No	97	1	97	1	2/7/2018			3/9/2018	0	3/9/2018
10/16/2017	10/16/2017				11/9/2017	0	11/15/2017				25	No	No	No	No			90	1	0	12/14/2017	12/15/2017				1/10/2018	0	12/29/2017			2/22/2018	0	No	No	No	No	2	No	94	1	153	1	2/23/2018			3/22/2018	0	3/23/2018
10/10/2017	10/10/2017				11/6/2017	0	11/7/2017				34	No	No	No	No		2	97	1	0	12/30/2017	12/8/2017				1/4/2018	0	2/2/2018			3/7/2018	0	No	No	No	No		No	97	1	44	1	3/6/2018			4/3/2018	0	4/3/2018
10/17/2017	10/17/2017				11/13/2017	0	11/15/2017				31	No	No	No	No			97	1	0	12/13/2017	12/13/2017				2/9/2018	0	2/15/2018			5/11/2018	0	No	No	No	No		No	97	1	97	1	5/17/2018			8/10/2018	0	8/17/2018
10/18/2017	10/18/2017				11/13/2017	0	11/13/2017				30	No	No	No	No			89	1	0	12/19/2017	12/19/2017				1/16/2018	0	1/23/2018			2/21/2018	0	No	No	No	No		No	97	1	83	1	3/22/2018			4/16/2018	0	4/16/2018
10/18/2017	10/18/2017				11/13/2017	0	1/15/2018				20	No	No	No	No					2													Yes	Missing	Missing	Missing		Missing
10/18/2017	10/18/2017				11/13/2017	0					23	No	Missing	Yes	No					2													Yes	Missing	Missing	Missing		Missing
10/10/2017	10/10/2017				11/16/2017	0	11/14/2017				43	No	No	No	No			96	1	0	12/14/2017	12/14/2017				1/11/2018	0	3/21/2018				2	No	No	No	No		Missing	100	1
10/20/2017	10/20/2017				11/16/2017	0	11/17/2017				20	No	No	No	No			93	1	0	12/14/2017	12/21/2017				1/20/2018	0	1/26/2018			2/21/2018	0	No	No	No	No		No	80	1	86	1	2/21/2018			3/19/2018	0	3/19/2018
10/20/2017	10/20/2017				11/16/2017	0	1/17/2018				28	No	No	No	No					2													Yes	Missing	Missing	Missing		Missing
10/21/2017	10/21/2017				11/16/2017	0	11/16/2017				25	No	No	Missing	No			93	1	0	12/12/2017	12/12/2017				1/16/2018	0	1/16/2018			2/13/2018	0	No	No	No	No		No	96	1	97	1	2/16/2018			3/13/2018	0	3/13/2018
10/23/2017	10/23/2017				11/16/2017	0	11/16/2017				49	No	No	No	No			96	1	0	12/18/2017	12/18/2017				1/18/2018	0	1/19/2018			2/16/2018	0	No	No	No	No		No	97	1	97	1	2/16/2018			3/19/2018	0	3/19/2018
10/23/2017	10/23/2017				11/20/2017	0	11/21/2017				20	No	No	No	No			94	1	0	12/18/2017						2						No	Yes	Yes	Missing		Missing		2
10/24/2017	10/24/2017				11/16/2017	0	11/17/2017				22	No	No	No	No			96	1	0	12/20/2017	12/20/2017				1/19/2018	0	1/18/2018			3/19/2018	0	No	No	No	No		No	97	1	97	1	3/21/2018			5/16/2018	0	5/18/2018
10/25/2017	10/25/2017				11/20/2017	0	11/20/2017				23	No	No	No	No			96	1	0	12/20/2017	12/20/2017				1/19/2018	0	1/19/2018			3/22/2018	0	No	No	No	No		No	97	1	97	1	2/19/2018			3/22/2018	0	3/22/2018
10/25/2017	10/25/2017				11/16/2017	0	11/20/2017				53	No	No	No	No			104	1	0	2/16/2018	2/12/2018				5/16/2018	0	5/9/2018			7/9/2018	0	No	No	No	No		No	101	1	105	1	7/11/2018			9/10/2018	0	9/12/2018
10/27/2017	10/27/2017				11/23/2017	4					19	No	No	Missing	No																		Missing	Missing	Missing	Missing		Missing
11/29/2017	11/29/2017				12/26/2017	0					27	No	Missing	Missing	No					2													Missing	Missing	Missing	Missing		Missing
11/1/2017	11/1/2017				11/27/2017	0	11/27/2017				46	No	No	No	No			96	1	0	12/27/2017	12/27/2017				1/25/2018	0	1/25/2018			2/23/2018	0	No	No	No	No		No	97	1	100	1	2/23/2018			3/28/2018	0	3/28/2018
11/5/2017	11/5/2017				1/31/2018	4					36	No	No	Missing	No																		Missing	Missing	Missing	Missing		Missing
11/11/2017	11/11/2017				12/8/2017	0	1/31/2018				58	No	No	No	No			37	1	4	2/28/2018												No	Missing	Missing	Missing		Missing
11/1/2017	11/1/2017				11/27/2017	0	1/10/2018				23	No	Missing	No	No			35	1	4	1/31/2018												No	Missing	Missing	Missing		Missing
11/2/2017	11/2/2017				11/29/2017	0	11/30/2017				19	No	No	No	No			0	0	0	12/27/2017	12/29/2017				1/26/2018	0	1/29/2018			2/26/2018	0	No	No	No	No		No	190	1	94	1	3/2/2018			3/30/2018	0	4/9/2018
11/3/2017	11/3/2017				11/30/2017	0	12/1/2017				25	No	No	No	No			100	1	0	12/27/2017	12/26/2017				2/22/2018	0	2/22/2018			4/20/2018	0	No	No	No	No		No	112	1	102	1	4/23/2018			6/18/2018	0	6/19/2018
11/3/2017	11/3/2017				11/30/2017	0	11/27/2017				22	No	No	No	No			96	1	0	12/27/2017	12/28/2017				3/1/2018	0	1/30/2018			3/1/2018	0	No	No	No	No		No	97	1	94	1	2/21/2018			3/30/2018	0	3/29/2018
11/3/2017	11/3/2017				11/30/2017	0	11/30/2017				34	No	No	No	No			96	1	0	12/27/2017	12/29/2017				1/29/2018	0	1/30/2018			2/26/2018	0	No	No	No	No		No	97	1	100	1	3/1/2018			3/30/2018	0	4/3/2018
11/6/2017	11/6/2017				11/30/2017	0	2/1/2018				33	No	No	No	No			33	1	0	3/28/2018	6/2/2018					4						No	No	Missing	Missing		Missing
11/7/2017	11/7/2017				11/30/2017	0	11/28/2017				23	No	No	No	No			105	1	0	1/2/2018	1/2/2018				1/30/2018	0	1/30/2018			2/27/2018	0	No	No	No	No		No	97	1	97	1	2/27/2018			4/24/2018	0	4/24/2018
11/8/2017	11/8/2017				11/30/2017	0	1/10/2018				35	No	No	No	No			164	1	0	1/31/2018	1/31/2018				2/28/2018	0	4/30/2018				4	No	No	No	No		Yes
11/8/2017	11/8/2017				11/30/2017	0	2/5/2018				32	No	No	No	No					4													Yes	Missing	Missing	Missing		Missing
11/8/2017	11/8/2017				11/30/2017	0	1/10/2018				23	No	No	No	No			44	1	0	2/28/2018	5/13/2018					2						No	No	Missing	Missing		Missing
11/8/2017	11/8/2017				12/6/2017	0	12/6/2017				36	No	No	No	No			97	1	0	1/4/2018	1/4/2018				2/2/2018	0	2/2/2018			3/5/2018	0	No	No	No	No		No	97	1	97	1	3/5/2018			4/4/2018	0	4/4/2018
11/9/2017	11/9/2017				12/6/2017	0	2/6/2018				40	No	No	No	No					4													Missing	Missing	Missing	Missing		Missing
11/9/2017	11/9/2017				12/6/2017	0	2/6/2018				21	No	No	No	No					4													Yes	Missing	Missing	Missing		Missing
11/10/2017	11/10/2017				12/7/2017	0	12/7/2017				34	No	No	No	No			96	1	0	1/2/2018	1/2/2018				1/30/2018	0	2/7/2018			3/6/2018	0	No	No	No	No		No	100	1	95	1	3/6/2018			4/3/2018	0	4/10/2018
11/13/2017	11/13/2017				12/7/2017	0	12/7/2017				37	Missing	No	No	No			92	1	0	1/10/2018	1/10/2018				2/9/2018	0	2/9/2018			3/8/2018	0	No	No	No	No		No	97	1	97	1	3/8/2018		0	4/9/2018	0	4/9/2018
11/6/2017	11/16/2017				12/13/2017	0	2/13/2018				42	No	No	No	No					4													Missing	Missing	Missing	Missing		Missing
11/17/2017	11/17/2017				1/12/2018	0	5/16/2018				53	No	No	No	No					2		6/29/2018				7/24/2018	0					2	Yes	No	No	Yes		Yes	25	1
11/20/2017	11/20/2017				12/14/2017	0	12/14/2017				44	No	No	No	No			96	1	0	1/11/2018	1/11/2018				2/16/2018	0	2/16/2018			3/19/2018	0	No	No	No	No		No	90	1	95	1	3/19/2018			4/20/2018	0	4/20/2018
11/22/2017	11/22/2017				12/12/2017	0	2/19/2018				21	No	No	No	No					2													Missing	Missing	Missing	Missing		Missing
11/22/2017	11/22/2017				12/18/2017	0					42	No	No	Missing	No					2													Missing	Missing	Missing	Missing		Missing
11/28/2017	11/28/2017				12/20/2017	0	12/21/2017				29	No	No	No	No			108	1	0	1/19/2018	1/30/2018				3/27/2018	0	3/29/2018			4/24/2018	0	No	No	No	No		No	83	1	97	1	4/29/2018			5/24/2018	0	5/29/2018
11/28/2017	11/28/2017				12/20/2017	0	12/20/2017				19	No	No	No	No			109	1	0	1/19/2018	1/19/2018				2/22/2018	0	2/22/2018			3/23/2018	0	No	No	No	No		No	84	1	100	1	3/23/2018			5/24/2018	0
11/29/2017	11/29/2017				12/20/2017	0					23	No	No	Yes	No					2													Missing	Missing	Missing	Missing		Missing
11/29/2017	11/29/2017				12/27/2017	0	12/29/2017				29	No	No	No	No			97	1	0	1/25/2018	1/24/2018				2/19/2018	0	2/19/2018			3/26/2018	0	No	No	No	No		No	96	1	96		3/3/2018			3/30/2018	0	6/20/2018
11/30/2017	11/30/2017				12/26/2017	0	2/27/2018				18	No	No	No	No					2													Yes	Missing	Missing	Missing		Missing
11/30/2017	11/30/2017				12/27/2017	0	12/28/2017				23	No	No	No	No			93	1	0	1/26/2018	1/26/2018				4/2/2018	0	4/12/2018			6/11/2018	0	No	No	No	No		No	77	1	86	1	6/5/2018			8/10/2018	0	8/13/2018
9/26/2017	9/26/2017				10/19/2017	0	10/19/2017				33	No	No	No	No					0	11/16/2017	11/16/2017				12/14/2017	0	12/14/2017			1/11/2018	0	No	No	No	No		No					1/11/2018			3/22/2018	0	3/22/2018
11/6/2017	11/6/2017				11/30/2017	0	12/28/2017				41	No	No	No	No					0	2/1/2018	2/1/2018				3/29/2018	0	3/29/2018			5/24/2018	0	No	No	No	No		No					5/24/2018		0	6/26/2018	0	6/28/2018
11/24/2017	11/24/2017				12/21/2017	0	12/21/2017				72	No	No	No	No					0	1/18/2018	1/18/2018				3/15/2018	0	3/22/2018			4/19/2018	0	No	No	No	No		No					4/19/2018			5/17/2018	0	5/17/2018
11/20/2017	11/20/2017				12/14/2017	0	12/14/2017				82	No	No	No	No					0	2/8/2018	2/8/2018				3/8/2018	0	3/8/2018			5/3/2018	0	No	No	No	No		No					5/3/2018		0	6/28/2018	0	6/28/2018
11/7/2017	11/7/2017				11/30/2017	0	12/28/2017				34	No	No	No	No					0	1/25/2018	1/25/2018				2/22/2018	0	2/22/2018			3/19/2018	0	No	No	No	No		No					4/19/2018			5/24/2018	0	5/24/2018
10/17/2017	10/17/2017				11/16/2017	0	11/16/2017				24	No	No	No	No					0	12/14/2017	12/14/2017				1/11/2018	0	1/11/2018			3/8/2018	0	No	No	No	No		No					3/8/2018			5/3/2018	0	5/14/2018
11/10/2017	11/10/2017				12/7/2017	0	12/7/2017				37	No	No	No	No					0	1/4/2018	1/4/2018				2/1/2018	0	2/1/2018			8/3/2018	0	No	No	No	No		No					3/8/2018			5/3/2018	0	5/3/2018
9/9/2017	9/9/2017	2	1	2	10/6/2017	0	10/7/2017	2	1	2	26	No	No	No	No		2		1	0	11/9/2017	11/10/2017	0	1	2	12/8/2017	0	12/16/2017	2	1	1/12/2018	0	No	No	No	No	2	No		2		2	1/12/2018	2	1	2/13/2018	0	3/18/2018	2
9/11/2017	9/11/2017	2	1	2	10/10/2017	0	10/10/2017	2	1	2	37	No	No	No	Missing	0	0		2	0	11/9/2017	11/9/2017	2	1	2	12/8/2017	0	12/8/2017	2	1	1/8/2018	0	No	No	No	No	2	No	0	0	0	0	1/8/2018	2	1	2/8/2018	0	2/8/2018	2
9/13/2017	9/13/2017	2	1	2	10/11/2017	0	10/11/2017	2	1	2	64	No	No	No	Missing		2		2	0	11/12/2017	11/13/2017	2	1	2	12/12/2017	0	2/27/2018	2	1	3/26/2018	0	No	No	No	No	2	No		2	90	1	10/12/2018	2	1	11/9/2018	0		2
9/14/2017	9/14/2017	2	1	2	10/13/2017	0	10/13/2017	2	1	2	39	No	No	No	No		2		2	0	11/8/2017	11/8/2017	2	1	2	12/5/2017	0	12/5/2017	2	1	1/5/2018	0	No	No	No	No	2	No		2		2	1/5/2018	2	1	2/2/2018	0	3/13/2018	2
9/20/2017	9/20/2017	2	1	2	10/19/2017	0	10/25/2017	2	1	2	35	No	No	No	Missing		2		2	0	11/25/2017	11/23/2017	2	1	2	12/21/2017	0	12/21/2017	1	1	1/19/2018	0	No	No	No	No	2	No		2		2	1/19/2018	2	1	2/21/2018	0	2/21/2018	2
10/6/2017	10/6/2017	2	1	2	11/2/2017	0	11/2/2017	2	1	2	27	No	No	No	No		2		2	0	12/1/2017	12/1/2017	2	1	2	1/3/2018	0	1/4/2018	2	1	2/4/2018	0	No	No	No	No	2	No		2		2	2/4/2018	2	1	3/5/2018	0	3/20/2018	2
10/13/2017	10/15/2017	2	1	2	11/10/2017	0	11/13/2017	2	1	2	37	No	No	No	No		2		2	0	12/12/2017	12/15/2017	2	1	2	1/10/2018	0	1/12/2018	2	1	2/12/2018	0	No	No	No	No	2	No		2		2	2/6/2018	2	1	3/15/2018	0	4/19/2018	2
11/7/2017	11/7/2017	2	1	2	12/6/2017	0	12/7/2017	2	1	2	31	No	No	No	No		2		2	0	1/5/2018	2/15/2018	2	1	2	3/13/2018	0	3/21/2018	2	1	4/19/2018	0	No	No	No	No	2	No	10	0	0	0	4/20/2018	2	1	5/17/2018	0	6/8/2018	2
11/20/2017	11/20/2017	2	1	2	12/20/2017	0	1/16/2018		1	2	32	No	No	No	No	0	0	0	0	0	2/15/2018	2/15/2018	2	1	2	3/14/2018	0	3/15/2018	2	1	4/16/2018	0	No	No	No	No	2	No	0	0		2	4/17/2018	2	1	5/15/2018	0		2
10/18/2017	10/18/2017	2	1	2	11/15/2017	0	11/17/2017	2	1	2	23	No	No	No	No	0	0		2	0	12/15/2017	1/25/2018	2	1	2	2/22/2018	0	2/22/2018	2	1	3/26/2018	0	No	No	Missing	No	2	No		2		2	3/16/2018	2	1	4/18/2018	0	4/6/2018	2
9/13/2017	9/13/2017	2	1	2	10/12/2017	0	10/13/2017	2	1	2	27	No	No	No	No	0	0	1	0	0	11/12/2017	11/12/2017	2	1	2	12/12/2017	0		2	1		5	No	No	No	Yes	2	Yes		2		2		2	1		5		2
10/2/2017	10/2/2017	2	1	2	10/26/2017	0	10/26/2017	2	1	2	43	Missing	Missing	Missing	Missing		2	96	1	0	11/20/2017	11/20/2017	2	1	2	12/20/2017	0	12/20/2017	2	1	1/17/2018	0	Missing	Missing	Missing	Missing	2	Missing	119	1	110	1	1/17/2018	2	1	2/15/2018	0	2/15/2018	2
11/8/2017	11/8/2017	2	1	2	11/30/2017	0	1/10/2018	2	1	2	31	Missing	Missing	Missing	Missing		2	41	1	0	1/31/2018	1/31/2018	2	1	2	3/7/2018	0	5/24/2018	2	1		4	Missing	Missing	Missing	Missing	2	Missing	100	1		2
10/9/2017	10/9/2017	2	1	2	11/2/2017	0	11/2/2017	2	1	2	52	Missing	Missing	Missing	Missing		2	100	1	0	12/4/2017	1/12/2018	2	1	2	2/12/2018	0	2/12/2018	2	1	3/14/2018	0	Missing	Missing	Missing	Missing	2	Missing	43	1	97	1	3/2/2018	2	1	4/12/2018	0	4/11/2018	2
9/7/2017	9/7/2017	2	1	2	11/3/2017	0	11/3/2017	2	1	2	23	Missing	Missing	Missing	Missing		2	103	1	0	11/30/2017	11/30/2017	2	0	1	1/29/2018	0	1/29/2018	2	0	3/26/2018	0	Missing	Missing	Missing	Missing	1	Missing	96	1	97	1	3/26/2018	2	1	6/21/2018	0	6/22/2018	2
9/19/2017	9/19/2017				10/19/2017	0	10/19/2017				30	No	No	No	No					0	11/16/2017	11/16/2017				12/14/2017	0	12/14/2017			1/11/2018	0	No	No	No	No		No					1/11/2018			3/8/2018	0	3/15/2018
9/20/2017	9/20/2017					4					39	No	Yes	Missing	No																		Missing	Missing	Missing	Missing		Missing
9/20/2017	9/20/2017					4					25	No	Missing	Missing	No																		Missing	Missing	Missing	Missing		Missing
9/22/2017	9/22/2017				10/20/2017	0	10/20/2017				28	No	No	No	No					0	12/15/2017	12/15/2017				1/12/2018	0	1/12/2018			4/5/2018	0	No	No	No	No		No					4/5/2018		0	6/28/2018	0	6/28/2018
9/28/2017	9/28/2017				10/26/2017	0	11/16/2017				25	No	No	No	No					0	12/14/2017	12/14/2017				1/11/2018	0	1/11/2018	2		2/8/2018	0	No	No	No	No		No					2/2/2018			4/5/2018	0	4/12/2018
9/29/2017	9/29/2017				10/26/2017	0	11/2/2017				26	No	No	No	No					0	11/30/2017	12/11/2017				1/11/2018	0	1/22/2018			2/22/2018	0	No	No	No	No		No					2/22/2018			3/22/2018	0	4/27/2018	0
10/2/2017	10/2/2017				11/2/2017	0	11/7/2017				36	No	No	No	No					0	12/7/2017	12/7/2017				2/1/2018	0	2/1/2018			3/29/2018	0	No	No	No	No		No					3/29/2018			5/3/2018	0	5/3/2018
10/9/2017	10/9/2017				11/2/2017	0	11/13/2017				26	No	No	No	No					0	12/7/2017	1/19/2018				3/22/2018	0	3/22/2018			5/17/2018	0	No	No	No	No		No					5/24/2018		0	6/21/2018	0	6/28/2018
10/9/2018	10/9/2018					4					18	Missing	Missing	Missing	No																		Missing	Missing	Missing	Missing		Missing
10/11/2017	10/11/2017				11/9/2017	0	11/9/2017				26	No	No	No	No					0	12/7/2017	12/7/2017				1/4/2018	0	1/4/2018			3/1/2018	0	No	No	No	No		No					3/1/2018			4/26/2018	0	4/26/2018
9/18/2017	9/18/2017	1			10/13/2017	0	10/13/2017	1			20	No	No	No	No					0	11/10/2017	11/10/2017	1			12/14/2017	0	12/15/2017	1		1/12/2018	0	No	No	No	No		No					2/16/2018	1		5/11/2018	0	4/20/2018
10/9/2017	10/9/2017				11/2/2017	0	11/2/2017				34	No	No	No	No					0	12/30/2017	1/18/2018				3/1/2018	0	3/1/2018			4/1/2018	0	No	No	No	No		No					4/1/2018			5/24/2018	0	5/3/2018
10/10/2017	10/10/2017				11/2/2017	0	11/2/2017				30	No	No	No	No					0	12/7/2017											2	No	Missing	Missing	Missing		Missing
9/25/2017	9/25/2017				10/19/2017	0	10/18/2017				29	No	No	No	No					0	11/16/2017	11/16/2017				12/21/2017	0	12/21/2017			1/18/2018	0	No	No	No	No		No					1/18/2018			2/15/2018	0	2/15/2018
10/23/2017	10/23/2017				11/18/2017	0	3/11/2018				18	No	No	No	No					0	5/12/2018	5/12/2018				6/26/2018	0						No	No	No	Missing		Missing
11/17/2017	11/17/2017				12/14/2017	0					32	No	No	Missing	No											2/14/2018	2						Missing	Missing	No	Missing		Missing
11/21/2017	11/21/2017				12/19/2017	0					22	No	No	Missing	No					5							2						Missing	Missing	Missing	Missing		Missing
11/23/2017	11/23/2017				12/21/2017	0	12/21/2017				36	No	No	No	No					0	1/18/2018	1/18/2018				2/18/2018	0	2/15/2018			3/15/2018	0	No	No	No	No		No					3/15/2018			4/15/2018	0	4/12/2018
9/5/2017	9/5/2017				10/3/2017	0	10/3/2017				25	No	No	No	No					0	10/31/2017	11/28/2017				2/1/2018	0	1/2/2018			1/30/2018	0	No	No	No	No		No					1/30/2018			2/27/2018	0	2/27/2018
9/1/2017	9/1/2017				9/26/2017	0	10/31/2017				46	No	No	No	No					0	11/28/2017	11/28/2017				1/23/2018	0	1/23/2018			2/20/2018	0	No	No	No	No		No	1	0			2/20/2018			3/20/2018	0	3/20/2018
11/28/2017	11/28/2017				12/19/2017	0	12/19/2017				33	No	No	No	No					0	1/23/2018	1/23/2018				2/20/2018	0	2/20/2018				0	No	No	No	No		Yes					3/27/2018			4/24/2018	0	4/19/2018
11/22/2017	11/22/2017				12/19/2017	0	12/19/2017				38	No	No	No	No					0	1/16/2018	1/16/2018				2/13/2018	0	2/13/2018			3/20/2018	0	No	No	No	No		No	6	0	4	0	3/20/2018			4/24/2018	0	4/24/2018
11/2/2017	11/2/2017				11/28/2017	0	11/21/2017				57	No	No	No	No					0	12/19/2017	12/19/2017				1/16/2018	0	1/16/2018			2/13/2018	0	No	No	No	No		No					2/13/2018			3/27/2018	0	3/27/2018
10/31/2017	10/31/2017				11/28/2017	0	11/28/2017				39	No	No	No	No					0	12/19/2017	12/19/2017				1/23/2018	0	1/23/2018			2/20/2018	0	No	No	No	No		No	7				2/20/2018			3/27/2018	0	3/20/2018
9/28/2017	9/28/2017				10/24/2017	0	10/24/2017				38	No	No	No	No					0	11/21/2017	11/21/2017				12/19/2017	0	12/19/2017			1/16/2018	0	No	No	No	No		No					1/16/2018			2/13/2018	0	2/13/2018
9/19/2017	9/19/2017				10/17/2017	0	10/17/2017				30	No	No	No	No					0	11/14/2017	11/21/2017				12/19/2017	0	12/19/2017			1/23/2018	0	No	No	No	No		No	3		1		1/23/2018			2/20/2018	0	2/20/2018
9/12/2017	9/12/2017				10/10/2017	0	10/10/2017				56	No	No	No	No					0	11/7/2017	11/7/2017				12/5/2017	0	12/5/2017			1/2/2018	0	No	No	No	No		No					1/2/2018			1/30/2018	0	1/30/2018
9/7/2017	9/7/2017				10/3/2017	0	10/4/2017				33	No	No	No	No			1	0	0	11/7/2017	11/8/2017				12/5/2017	0	12/6/2017			1/8/2018	0	No	No	No	No		No					1/5/2018			2/27/2018	0	3/1/2018
9/11/2017	9/17/2017				10/10/2017	0	11/17/2017				50	No	No	No	No			1.5	0	0	12/12/2017	12/13/2017				1/9/2018	0	2/13/2018			3/13/2018	0	No	No	No	No		No			1	0	3/14/2018		0	4/12/2018	0	4/16/2018
9/13/2017	9/13/2017				10/10/2017	0	10/10/2017				60	No	No	No	No					0	11/7/2017	11/7/2017				12/5/2017	0	12/7/2017			1/8/2018	0	No	No	No	No		No					1/9/2018			2/6/2018	0	3/6/2018
9/18/2017	9/19/2017				10/17/2017	0	10/17/2017				26	No	No	No	No			2	0	0	11/16/2017	11/17/2017				12/12/2017	0	12/12/2017			2/13/2018	0	No	No	No	No		No					2/13/2018			3/13/2018	0	3/16/2018
9/27/2017	9/27/2017				10/24/2017	0	10/27/2017				22	No	No	No	No			1	0	0	11/28/2017	11/24/2017				12/19/2017	0	10/3/2018			11/1/2018	0	No	No	No	No		No
10/2/2017	1/5/2018				2/27/2018	0	2/26/2018				37	No	No	No	No					0	3/30/2018	4/4/2018				5/1/2018	0	5/4/2018			6/6/2018	0	No	No	No	No		No					8/2/2018		0	9/2/2018	0	9/3/2018
11/30/2017	11/30/2017				12/28/2017	0	1/31/2018				39	No	No	No	No			2	0	0	2/27/2018	4/4/2018				5/1/2018	0	5/15/2018			6/15/2018	0	No	No	No	No		No			10	0	7/10/2018		0	8/7/2018	0	8/27/2018
11/13/2017	11/13/2017				12/12/2017	0	12/19/2017				40	No	No	No	No			2	0	0	1/16/2018	2/6/2018				3/6/2018	0	3/13/2018			4/10/2018	0	No	No	No	No		No	8	0	5		4/17/2018			5/15/2018	0	5/15/2018
10/19/2017	11/15/2017	2	1	2	12/13/2017	0	12/13/2017	0	1	2	24	No	No	No	Missing		2		2	0	1/10/2018	1/10/2018	2	1	2	2/7/2018	0	3/14/2018	2	1	4/11/2018	0	No	No	No	No	2	No				2	4/18/2018	2	1	5/16/2018	0	6/28/2018	2
11/24/2017	11/24/2017	2	1	2	12/20/2017	0	12/20/2017	2	1	2	25	No	No	Missing	Missing		2		2	0	1/17/2018	1/17/2018	2	1	2	2/14/2018	0	2/14/2018	2	1	3/14/2018	0	No	No	No	No	2	No		2		2	3/14/2018	2	1	4/11/2018	0	4/12/2018	2
10/2/2017	10/2/2017	2	1	2	11/1/2017	0	11/29/2017	2	1	2	49	No	No	No	Missing		2		2	0	12/27/2017	1/28/2018	2	1	2	2/28/2018	0	2/28/2018	2	1	3/28/2018	0	No	No	No	No	2	No		2		2	4/4/2018	2	1	5/2/2018	0	5/2/2018	2
9/25/2017	12/27/2017	2	1	2	1/24/2018	0	1/24/2018	2	1	2	35	No	No	No	Missing		2		2	0	2/12/2018	2/24/2018	2	1	2	3/28/2018	0	3/28/2018	2	1	4/25/2018	0	No	Missing	No	No	2	Missing		2		2	5/2/2018	2	1	6/27/2018	5	7/4/2018	2
9/21/2017	2/14/2018	2	1	2	3/14/2018	5	3/21/2018	2	1	2	51	No	No	No	Missing		2		2	5	4/18/2018	4/18/2018	2	1	2	5/16/2018	0	5/16/2018	2	1	6/13/2018	0	No	No	No	No	2	No		2		2	6/13/2018	2	1	8/15/2018	5	8/15/2018	2
9/20/2017	12/13/2017	2	1	2	1/10/2018	0	1/10/2018	2	1	2	43	No	No	No	Missing		2		2	0	2/7/2018	2/7/2018	2	1	2	8/7/2018	5	3/3/2018	2	0	5/2/2018	0	No	No	No	No	1	No		2		2	5/2/2018	2	1	6/27/2018	0	7/4/2018	2
9/29/2017	9/22/2017	2	1	2	10/25/2017	0	10/25/2017	2	1	2	24	No	Missing	No	No		2		2	5			2	1	2		5		2	1		3	No	No	No	Yes	2	Yes		2		2		2	1		5		2
11/24/2017	4/18/2018	2	1	2	5/16/2018	0	5/16/2018	2	1	2	32	No	No	No	No		2		2	0	6/13/2018	6/13/2018	2	1	2	7/18/2018	0	7/18/2018	2	1	8/15/2018	0	No	No	No	Missing	2	Missing		2		2	8/15/2018	2	1	9/12/2018	0	9/19/2018	2
11/6/2017	11/6/2017	2	1	2	12/4/2017	0	12/6/2017	2	1	2	25	No	No	Missing	Missing		2		2	0	1/3/2018	1/3/2018	2	1	2	1/28/2018	0	1/28/2018	2	1	3/28/2018	2	No	No	No	No	2	No		2		2		2	1		5		2
10/22/2017	10/25/2017	2	1	2	11/22/2017	0	11/22/2017	2	1	2	32	No	No	No	Missing		2		2	0	12/20/2017	1/31/2018	2	1	2	2/28/2018	0	2/28/2018	2	1	3/28/2018	0	No	No	No	No	2	No		2		2	4/28/2018	2	1	5/16/2018	0	5/23/2018	2
10/9/2017	3/21/2018	2	1	2	4/18/2018	0	4/18/2018	2	1	2	29	No	No	No	No		2		2	0	5/16/2018	5/16/2018	2	1	2	6/13/2018	0	6/13/2018	2	1	7/11/2018	0	No	No	No	No	2	Missing		2		2	7/18/2018	2	1	8/15/2018	0	8/15/2018	2
10/10/2017	10/10/2017	2	1	2	11/1/2017	0	11/10/2017	2	1	2	41	No	No	No	Missing		2		2	0	12/6/2017	12/6/2017	2			1/3/2018	0	1/3/2018	2			0	No	No	No	No	2	Missing				2
9/5/2017	9/5/2017	2	1	2	10/3/2017	5	10/3/2017	2	1	2	28	No	No	No	No		2		2	0	11/2/2017	11/7/2017	2	1	2	12/5/2017	0	12/5/2017		1	1/9/2018	0	No	No	No	No	2	No		2		2	1/9/2018	2	1	2/6/2018	0	2/4/2018	2
9/15/2017	9/15/2017	2	1	2		5		2	1	2	36	No	Missing	Yes	No		2		2	5			2	1	2		5		2	1		5	Yes	Yes	Yes	Yes	2	Yes		2		2		2	1		5		2
11/7/2017	11/7/2017	2	1	2	12/5/2017	5	12/5/2017	2	1	2	30	No	No	No	Missing		2		2	0	1/2/2018	1/2/2018	2	1	2	2/2/2018	0	2/1/2018	2	1	3/1/2018	0	No	No	No	No	2	No		2		2	3/1/2018	2	1	4/29/2018	0	4/29/2018	2
10/13/2017	10/18/2017	2	1	2	11/16/2017	0	11/16/2017	2	1	2	22	No	No	No	Missing		2		2	0	12/14/2017	12/14/2017	2	1	2	1/11/2018	0	1/11/2018	2	1	2/6/2018	0	No	No	No	No	2	No		2		2	2/6/2018	2	1	3/13/2018	0	3/13/2018	2
9/18/2017	9/18/2017	2	1	2	10/17/2017	0	10/17/2017	2	1	2	53	No	No	No	Missing				2	0	11/16/2017	11/16/2017	2	1	2	12/19/2017	0	12/19/2017	2	1	1/4/2018	0	No	No	No	No	2	No		2		2	1/4/2018	2	1	2/6/2018	0	2/6/2018	2
11/21/2017	11/21/2017	2	1	2	12/19/2017	5	12/19/2017	2	1	2	42	No	No	No	Missing		2		2	0	1/23/2018	1/23/2018	2	1	2	2/20/2018	0	2/20/2018	2	1	3/20/2018	0	No	No	No	No	2	No		2		2	3/22/2018	2	1	4/19/2018	5	4/19/2018	2
9/25/2017	9/25/2017	2	1	2	10/18/2017	0	10/18/2017	2	1	2	39	No	No	No	No	0	0	0	0	0	1/17/2018	1/17/2018	2	1	2	4/11/2018	0	4/11/2018	2	1	7/4/2018	0	No	No	No	No	2	No	0	0	0	0	7/11/2018	2	0	10/3/2018	0	10/3/2018	2
[truncated: 23 more columns]
