# Supplementary material for: Evaluating the effect of a community score card among pregnant and breastfeeding women living with HIV in two districts in Malawi
Source: PLoS One. 2021 Aug 11;16(8):e0255788. doi: 10.1371/journal.pone.0255788 (PMC8357126; doi:10.1371/journal.pone.0255788)
Supplement: S6 File — (CSV) [file pone.0255788.s006.csv]

AdverseMO	Age	ARTInitiationDateMissing	ChildHCCnumbermissing	DateANC	DateofARTInitiation	DateofDelivery	Deliverydatemissing	FKEY	GestAge	gravida	Para	PregBFV1	PregBFV2	PregBFV3	PregBFV4	PregBFV5	PregBFV6	PregBFV7	ResultTiming	V1Adherence	V1AdverseOutcome	V1Date	V1NApp	V1VLBleed	V1VLResult	V2Adherence	V2AdverseOutcome	V2Date	V2NApp	V2VLBleed	V2VLResult	V3Adherence	V3AdverseOutcome1	V3Date	V3NApp1	V3VLBleed	V3VLResult	V4Adherence	V4AdverseOutcome	V4Date	V4NApp	V4VLBleed	V4VLResult	V5Adherence	V5AdverseOutcome	V5Date	V5NApp	V5VLBleed	V5VLResult
3	29	0	1	10/25/2016 0:00	10/25/2016 0:00		1		12	2	1	0	0	0	1	1	2	2	0		5	10/25/2016 0:00	11/21/2016 0:00	1	2	100	0	11/21/2016 0:00	12/22/2016 0:00	1	2	100	0	12/22/2016 0:00	1/9/2017 0:00	1	2	100	0	1/9/2017 0:00	2/20/2017 0:00	1	2		1	5/7/2017 0:00		1	2
0	32	0	0	3/7/2017 0:00	2/1/2017 0:00	9/2/2017 0:00	0		14	4	3	0	1	1	1	1	1	1	1	0	0	3/7/2017 0:00	9/7/2017 0:00	1	2	0	0	9/7/2017 0:00	10/16/2017 0:00	1	2	0	0	10/12/2017 0:00	12/15/2017 0:00	1	2	0	5	12/15/2017 0:00		1	2		5			1	2
0	34	0	0	10/10/2016 0:00	3/29/2012 0:00	1/30/2017 0:00	0		20	5	4	2	2	2	2	2	2	2	1		5	10/20/2016 0:00	1/19/2017 0:00	1	2		5	1/19/2017 0:00	4/13/2017 0:00	1	2		5	4/13/2017 0:00	4/27/2017 0:00	1	2		5	8/3/2017 0:00	11/2/2017 0:00	1	2		5	11/2/2017 0:00	2/22/2018 0:00	1	2
3	30	0	1	12/19/2016 0:00	12/19/2016 0:00		1		23	4	2	2	2	2	2	2	2	2	0		5			1	2		5			1	2		5			1	2		5			1	2		5			1	2
0	34	0	0	10/3/2016 0:00	8/28/2014 0:00	2/25/2017 0:00	0		18	4	3	0	0	0	1	1	1	2	1	42	5	10/3/2016 0:00	12/1/2016 0:00	1	2	100	5	12/1/2016 0:00	1/2/2017 0:00	1	2	100	5	1/2/2017 0:00	3/30/2017 0:00	1	2	99	5	4/5/2017 0:00	6/30/2017 0:00	1	2	99	5	6/30/2017 0:00	8/1/2017 0:00	1	2
3	19	0	1	12/8/2016 0:00	12/8/2016 0:00		1		27	1	0	0	2	2	2	2	2	2	0		5	12/8/2016 0:00	1/4/2017 0:00	1	2		5			1	2		5			1	2		5			1	2		5			1	2
3	33	1	1	2/23/2017 0:00			1		16	4	3	2	2	2	2	2	2	2	1		5			1	2		5			1	2		5			1	2		5			1	2		5			1	2
0	26	0	0	1/3/2017 0:00	4/2/2013 0:00	6/10/2017 0:00	0		16	3	2	0	0	0	1	1	1	1	1	97	0	1/3/2017 0:00	4/3/2017 0:00	1	2	98	0	4/3/2017 0:00	5/30/2017 0:00	1	2	98	0	5/30/2017 0:00	6/29/2017 0:00	1	2	94	0	6/29/2017 0:00	8/2/2017 0:00	1	2	97	0	8/2/2017 0:00	8/30/2017 0:00	1	2
0	22	0	0	11/1/2016 0:00	11/1/2016 0:00	2/27/2017 0:00	0		20	4	3	0	0	1	0	1	1	1	0		5	11/1/2016 0:00	11/28/2016 0:00	1	2	100	0	11/28/2016 0:00	12/29/2016 0:00	1	2	90	0	12/29/2016 0:00	1/30/2017 0:00	1	2	103	0	1/30/2017 0:00	2/28/2017 0:00	1	2	100	0	2/28/2017 0:00	3/27/2017 0:00	1	2
0	32	0	0	2/14/2017 0:00	1/3/2014 0:00	5/6/2017 0:00	0		28	2	1	2	2	2	2	2	2	2	1	99	0	5/4/2017 0:00	8/8/2017 0:00	1	2	96	0	8/8/2017 0:00	9/8/2017 0:00	1	2	97	0	9/8/2017 0:00	10/5/2017 0:00	1	2	96	0	10/5/2017 0:00	11/9/2017 0:00	1	2	97	0	11/9/2017 0:00	1/8/2018 0:00	1	2
0	38	0	0	11/16/2016 0:00	6/11/2009 0:00	4/5/2017 0:00	0		22	4	3	2	2	2	2	2	2	2	1		5				2	0	5	2/16/2017 0:00	5/18/2017 0:00	1	2	0	5	5/18/2017 0:00	6/15/2017 0:00	1	2	0	5	6/15/2017 0:00	7/13/2017 0:00	1	2	0	5	7/13/2017 0:00	8/17/2017 0:00	1	2
0	24	0	0	3/29/2017 0:00	3/29/2017 0:00	8/22/2017 0:00	0		16	1	0	2	2	2	2	2	2	2	0		5			1	2		5			1	2		5			1	2		5			1	2		5			1	2
0	25	0	0	12/12/2016 0:00	2/12/2016 0:00	4/5/2017 0:00	0		12			0	0	1	1	1	2	1	1		5	1/4/2017 0:00	2/1/2017 0:00	1	2	0	5	2/15/2017 0:00	4/12/2017 0:00	0	1	0	5	4/12/2017 0:00	5/10/2017 0:00	1	2	0	5	5/17/2017 0:00	7/12/2017 0:00	1	2	0	5	7/19/2017 0:00	9/13/2017 0:00	1	2
0	37	0	0	1/12/2017 0:00	10/11/2014 0:00	7/13/2017 0:00	0		15	5	4	2	1	1	2	1	2	2	1	100	5	1/12/2017 0:00	5/9/2017 0:00	1	2	13	5	8/11/2017 0:00	9/5/2017 0:00	1	2	144	5	8/28/2017 0:00	9/26/2017 0:00	1	2	113	5	9/26/2017 0:00	10/24/2017 0:00	1	2	97	5	10/24/2017 0:00	12/19/2017 0:00	1	2
0	22	0	0	11/22/2016 0:00	11/11/2012 0:00	2/3/2017 0:00	0		33	2	1	0	0	1	1	1	1	2	1	43	0	11/22/2016 0:00	1/19/2017 0:00	1	2	100	0	1/20/2017 0:00	3/20/2017 0:00	1	2	98	0	3/21/2017 0:00	4/18/2017 0:00	1	2	97	0	4/18/2017 0:00	5/16/2017 0:00	1	2	97	0	5/23/2017 0:00	7/8/2017 0:00	1	2
0	27	0	0	1/12/2017 0:00	5/8/2015 0:00	2/7/2017 0:00	0		29	4	3	2	2	2	2	2	2	2	1		5			1	2		5			1	2		5			1	2		5			1	2		5			1	2
0	19	0	0	10/18/2016 0:00	10/18/2016 0:00	4/14/2017 0:00	0		16	1	0	0	0	0	0	2	2	2	0		0	10/18/2016 0:00	11/14/2016 0:00	1	2	100	0	11/15/2016 0:00	12/12/2016 0:00	1	2	-19	0	12/12/2016 0:00	2/8/2017 0:00	1	2	43	0	4/10/2017 0:00	5/4/2017 0:00	1	2		5			1	2
0	24	0	0	8/1/2016 0:00	8/1/2016 0:00	1/10/2017 0:00	0		19	3	2	0	0	0	0	0	1	1	0		5	8/1/2016 0:00	9/1/2016 0:00	1	2	0	0	9/1/2016 0:00	9/28/2016 0:00	1	2	0	0	9/28/2016 0:00	10/26/2016 0:00	1	2	0	0	10/26/2016 0:00	11/21/2016 0:00	1	2	0	0	11/21/2016 0:00	12/26/2016 0:00	1	2
0	28	0	0	8/29/2016 0:00	6/8/2012 0:00	1/4/2017 0:00	0		22	4	3	0	1	1	1	1	2	2	1		5	12/14/2016 0:00	3/8/2017 0:00	1	2		5	3/8/2017 0:00	5/31/2017 0:00	1	2		5	5/31/2017 0:00	8/23/2017 0:00	1	2		5	8/2/2017 0:00	10/25/2017 0:00	1	2		5	10/25/2017 0:00	12/20/2017 0:00	1	2
0	40	0	0	10/24/2016 0:00	7/19/2016 0:00	12/12/2016 0:00	0		28	3	2	0	1	1	1	1	1	1	1	13	0	11/14/2016 0:00		1	2	75	0	1/26/2017 0:00	2/27/2017 0:00	1	2	68	0	3/16/2017 0:00	4/12/2017 0:00	1	2	81	0	4/21/2017 0:00	5/17/2017 0:00	1	2	96	0	5/17/2017 0:00	8/22/2017 0:00	1	2
3	21	0	1	2/7/2017 0:00	2/7/2017 0:00		1		8	2	1	0	2	2	2	2	2	2	0		0	2/7/2017 0:00	3/6/2017 0:00	1	2	0	0	3/8/2017 0:00	4/6/2017 0:00	1	2	0	0	4/6/2017 0:00	5/9/2017 0:00	1	2	0	0	5/12/2017 0:00	6/8/2017 0:00	1	2	0	0	6/9/2017 0:00	7/7/2017 0:00	1	2
0	31	0	0	8/15/2016 0:00	8/15/2016 0:00	11/1/2016 0:00	0		24	3	2	0	2	2	2	2	2	2	0		5	8/15/2016 0:00	9/8/2016 0:00	1	2		5	9/8/2016 0:00	10/20/2016 0:00	1	2		5	11/17/2016 0:00	12/15/2016 0:00	1	2		5	12/15/2016 0:00	1/26/2017 0:00	1	2		5	1/26/2017 0:00	2/23/2017 0:00	1	2
0	27	0	0	1/30/2017 0:00	8/1/2017 0:00	5/7/2017 0:00	0		20	3	2	2	2	2	2	2	2	2	0		5			1	2		5			1	2		5			1	2		5			1	2		5			1	2
3	26	0	1	1/3/2017 0:00	7/11/2013 0:00		1		16	5	4	2	2	2	2	2	2	2	1		5			1	2		5			1	2		5			1	2		5			1	2		5			1	2
3	45	1	1	9/9/2016 0:00			1		20	7	6	2	2	2	2	2	2	2	1		5			1	2		5			1	2		5			1	2		5			1	2		5			1	2
0	20	1	0	8/30/2016 0:00		10/13/2016 0:00	0		22	1	0	2	2	2	2	2	2	2	1		5			1	2		5			1	2		5			1	2		5			1	2		5			1	2
3	39	1	1	10/18/2016 0:00	6/27/2016 0:00		1		28	4	3	2	2	2	2	2	2	2	1		5			1	2		5			1	2		5			1	2		5			1	2		5			1	2
0	20	0	0	2/16/2017 0:00	2/16/2017 0:00	6/25/2017 0:00	0		17	2	1	0	1	2	2	2	2	2	0		5	2/16/2017 0:00	3/15/2017 0:00	1	2	10	5	11/21/2017 0:00	12/20/2017 0:00	1	2		5			1	2		5			1	2		5			1	2
3	32	0	1	9/5/2016 0:00	3/13/2015 0:00		1		12	3	2	0	1	1	1	1	1	2	1	0	0	10/7/2016 0:00	12/6/2016 0:00	1	2	0	0	12/21/2016 0:00	1/23/2017 0:00	1		0	0	1/24/2017 0:00	3/21/2017 0:00	1	2	1	0	3/31/2017 0:00	9/29/2017 0:00	1	2	0	0	11/17/2017 0:00	12/15/2017 0:00	0	2
0	31	1	0	11/28/2016 0:00		5/3/2017 0:00	0		27	5	4	2	2	2	2	2	2	2	1		5			1	2		5			1	2		5			1	2		5			1	2		5			1	2
3	20	0	1	12/19/2016 0:00	12/19/2016 0:00		1		16	2	1	2	2	2	2	2	2	2	0		5			1	2		5			1	2		5			1	2		5			1	2		5			1	2
3	18	0	1	3/8/2017 0:00	3/8/2017 0:00		1		12	1	0	2	2	2	2	2	2	2	0		5			1	2		5			1	2		5			1	2		5			1	2		5			1	2
0	31	0	0	12/23/2016 0:00	10/30/2013 0:00	1/22/2017 0:00	0		34	3	2	0	1	1	1	1	1	1	1	117	0	1/20/2017 0:00	2/16/2017 0:00	1	2	96	0	2/16/2017 0:00	3/20/2017 0:00	1	2	97	0	3/20/2017 0:00	4/6/2017 0:00	1	2	94	0	4/6/2017 0:00	5/18/2017 0:00	1	2	95	0	5/18/2017 0:00	6/19/2017 0:00	1	2
3	18	0	1	3/30/2017 0:00	3/30/2017 0:00		1		33	1	0	2	2	2	2	2	2	2	0		5	3/30/2017 0:00	4/26/2017 0:00	1	2	89	5	4/26/2017 0:00	5/22/2017 0:00	1	2	37	5	7/20/2017 0:00	8/15/2017 0:00	1	2	117	5	8/11/2017 0:00	9/12/2017 0:00	1	2	46	5	10/23/2017 0:00	11/21/2017 0:00	1	2
3	22	0	1	9/29/2016 0:00	12/30/2016 0:00		1		18	2	1	2	2	2	2	2	2	2	0		5	12/30/2016 0:00	1/27/2017 0:00	1	2	113	5	1/23/2017 0:00	2/22/2017 0:00	1	2	93	5	2/22/2017 0:00	3/22/2017 0:00	1	2		5	5/23/2017 0:00		1	2		5			1	2
0	33	1	0	3/28/2017 0:00		9/18/2017 0:00	0		12	5	2	2	2	2	2	2	2	2	1		5			1	2		5			1	2		5			1	2		5			1	2		5			1	2
0	21	0	0	12/29/2016 0:00	12/29/2016 0:00	5/13/2017 0:00	0		19	1	0	2	2	2	2	2	2	2	0		5	12/29/2016 0:00	1/23/2017 0:00	1	2	-12	5	1/23/2017 0:00	3/22/2017 0:00	0	2	193	5	3/20/2017 0:00	3/24/2017 0:00	1	2	94	5	3/27/2017 0:00	4/28/2017 0:00	1	2	97	5	4/28/2017 0:00	5/22/2017 0:00	1	2
0	27	0	0	2/21/2017 0:00	2/5/2017 0:00	7/9/2017 0:00	0		18	5	4	0	0	1	1	1	2	2	1	0	5	4/5/2017 0:00	6/8/2017 0:00	1	2	0	5	6/15/2017 0:00	8/10/2017 0:00	1	2	0	5	8/17/2017 0:00	10/13/2017 0:00	1	2	0	5	10/13/2017 0:00	12/8/2017 0:00	1	2	0	5	12/29/2017 0:00	3/2/2018 0:00	1	2
0	41	0	0	9/20/2016 0:00	7/30/2013 0:00	2/24/2017 0:00	0		14	7	6	2	2	2	2	2	2	2	1	0	5	11/2/2016 0:00	1/6/2017 0:00	1	2	0	5	1/6/2017 0:00	3/3/2017 0:00	1	2	0	5	3/1/2017 0:00	5/2/2017 0:00	1	2	0	5	5/3/2017 0:00	7/3/2017 0:00	1	2	0	5	7/3/2017 0:00	9/1/2017 0:00	1	2
3	19	0	1	2/14/2017 0:00	11/11/2013 0:00		1		32	2	1	0	2	2	2	2	2	2	1	106	0	3/30/2017 0:00	6/23/2017 0:00	1	2	95	0	6/23/2017 0:00	8/28/2017 0:00	1	2	97	0	8/28/2017 0:00	9/27/2017 0:00	1	2	94	0	9/27/2017 0:00	10/26/2017 0:00	1	2	90	0	10/26/2017 0:00	11/27/2017 0:00	1	2
0	34	0	0	3/14/2017 0:00	3/14/2017 0:00	9/23/2017 0:00	0		10	2	1	0	0	0	1	2	2	2	0		5	3/14/2017 0:00	4/10/2017 0:00	1	2	96	5	4/10/2017 0:00	5/10/2017 0:00	1	2	70	5	7/19/2017 0:00	8/18/2017 0:00	1	2	15	5	10/3/2017 0:00	11/8/2017 0:00	1	2		5			1	2
0	24	0	0	9/2/2016 0:00	9/2/2016 0:00	12/6/2016 0:00	0		28	2	1	0	0	0	0	1	1	1	0		5	9/2/2016 0:00	9/28/2016 0:00	1	2	100	0	9/28/2016 0:00	10/31/2016 0:00	1	2	91	0	11/1/2016 0:00	11/30/2016 0:00	1	2	100	0	11/30/2016 0:00	1/2/2017 0:00	1	2	79	0	1/12/2017 0:00	2/8/2017 0:00	1	2
3	36	0	1	2/3/2017 0:00	2/3/2017 0:00		1		28	5	4	0	2	2	2	2	2	2	0		5	2/3/2017 0:00	2/27/2017 0:00	1	2		0	5/4/2017 0:00		1	2		5			1	2		5			1	2		5			1	2
3	28	0	0	10/10/2016 0:00	6/30/2015 0:00		1		21	4	3	0	1	1	1	1	1	1	1	0	0	12/6/2016 0:00	1/3/2017 0:00	1	2	0	0	1/3/2017 0:00	2/1/2017 0:00	1	2	0	0	3/21/2017 0:00	4/18/2017 0:00	1	2	0	0	4/18/2017 0:00	5/16/2017 0:00	1	2	0	0	5/16/2017 0:00	6/13/2017 0:00	1	2
0	24	0	0	1/19/2017 0:00	1/11/2017 0:00	5/13/2017 0:00	0		23	2	1	0	0	0	1	1	1	1	1	100	5	2/9/2017 0:00	3/9/2017 0:00	1	2	107	5	3/10/2017 0:00	4/7/2017 0:00	1	2	84	5	4/10/2017 0:00	6/5/2017 0:00	1	2	111	5	6/5/2017 0:00		1	2	64	5	7/12/2017 0:00	8/8/2018 0:00	1	2
3	37	0	1	1/3/2017 0:00	1/29/2013 0:00		1		35	5	4	2	2	2	2	2	2	2	1	31	5	5/22/2017 0:00	7/28/2017 0:00	1	2		2	7/28/2107 0:00		1	2		5			1	2		5			1	2		5			1	2
0	30	0	0	10/3/2016 0:00	4/30/2012 0:00	3/2/2017 0:00	0		12	4	3	0	1	1	1	1	1	1	1	0	0	11/22/2016 0:00	1/19/2017 0:00	1	2	0	0	4/13/2017 0:00	5/16/2017 0:00	1	2	0	0	6/23/2017 0:00	7/18/2017 0:00	1	2	0	0	7/23/2017 0:00	8/15/2017 0:00	1	2	0	0	8/25/2017 0:00	10/24/2017 0:00	1	2
3	27	1	1	1/11/2017 0:00			1		12	5	4	2	2	2	2	2	2	2	1		5			1	2		5			1	2		5			1	2		5			1	2		5			1	2
0	36	0	0	1/27/2017 0:00	9/22/2011 0:00	6/20/2017 0:00	0		23	5	4	2	2	2	2	2	2	2	1	0	5	4/6/2017 0:00	6/29/2017 0:00	1	2	0	5	6/29/2017 0:00	8/3/2017 0:00	1	2	0	5	8/3/2017 0:00	9/7/2017 0:00	1	2	0	5	9/7/2017 0:00	10/5/2017 0:00	1	2	0	5	11/9/2017 0:00	1/4/2018 0:00	1	2
3	18	0	1	9/20/2016 0:00	9/20/2016 0:00		1		12	1	0	0	2	2	2	2	2	2	0		5	9/20/2016 0:00	10/19/2016 0:00	1	2		5			1	2		5			1	2		5			1	2		5			1	2
0	30	0	0	12/9/2016 0:00	12/9/2016 0:00	2/9/2017 0:00	0		28	3	2	0	2	2	2	2	2	2	0		5	12/9/2016 0:00	1/5/2017 0:00	1	2		5	3/23/2017 0:00	4/20/2017 0:00	1	2		5	4/20/2017 0:00	5/25/2017 0:00	1	2		5			1	2		5			1	2
0	37	1	0	9/12/2016 0:00		2/12/2017 0:00	0		16	4	3	2	2	2	2	2	2	2	1		5				2		5			1	2		5			1	2		5			1	2		5			1	2
0	30	0	0	9/5/2016 0:00	8/27/2013 0:00	2/28/2017 0:00			16	3	2	0	0	1	1	1	2	2	1	0	0	9/27/2016 0:00	12/26/2016 0:00	1	2	0	0	12/26/2016 0:00	3/24/2017 0:00	1	2	0	0	3/21/2017 0:00	6/20/2017 0:00	1	2	0	0	6/20/2017 0:00	9/12/2017 0:00	1	2	0	0	9/17/2017 0:00	12/12/2017 0:00	1	2
0	33	0	0	12/20/2016 0:00	12/20/2016 0:00	1/11/2017 0:00	0		27	3	2	0	1	1	1	2	2	2	0		5	12/20/2016 0:00	1/18/2017 0:00	1	2		5	3/29/2017 0:00	4/26/2017 0:00	1	2		5	4/26/2017 0:00	5/24/2017 0:00	1	2		5	5/24/2017 0:00	6/21/2017 0:00	1	2		5	6/21/2017 0:00	7/19/2017 0:00	1	2
0	23	0	1	2/17/2017 0:00	3/14/2013 0:00		1		22	2	1	2	2	2	1	2	2	2	1	0	5	3/30/2017 0:00	6/22/2017 0:00	1	2	0	5	6/22/2017 0:00	9/21/2017 0:00	1	2	0	5	9/14/2017 0:00	10/26/2017 0:00	1	2	0	5	10/22/2017 0:00	12/28/2017 0:00	1	2	0	5			1	2
3	33	1	1	3/2/2017 0:00			1		12	6	1	2	0	2	2	2	2	2	1	0	5	6/23/2017 0:00	7/26/2017 0:00	1	2		5	9/4/2017 0:00	11/6/2017 0:00	0	0	0	5	10/26/2017 0:00	12/28/2017 0:00	0	0	0	5	12/28/2017 0:00	3/27/2018 0:00	1	2		5			1	2
0	37	0	0	1/12/2017 0:00	11/21/2013 0:00	6/18/2017 0:00	0		17	8	7	0	0	0	1	1	1	1	1	0	0	2/3/2017 0:00	3/1/2017 0:00	1	2	10	0	4/28/2017 0:00	5/25/2017 0:00	1	2		0	5/25/2017 0:00	6/30/2017 0:00	1	2	0	0	6/29/2017 0:00	8/1/2017 0:00	1	2	0	0	9/6/2017 0:00	10/6/2017 0:00	1
0	41	0	0	2/13/2017 0:00	2/13/2007 0:00	8/5/2017 0:00	0		19	5	4	0	0	1	2	2	2	2	1	0	5	2/13/2017 0:00	5/10/2017 0:00	1	2	0	5	5/10/2017 0:00	8/9/2017 0:00	1	2	0	5	8/16/2017 0:00	11/8/2017 0:00	1	2		5			1	2		5			1	2
3	24	1	0	11/17/2016 0:00			1		27	1	0	2	2	2	2	2	2	2	0		5			1	2		5			1	2		5			1	2		5			1	2		5			1	2
3	26	1	1	10/20/2016 0:00			1		20	4	2	2	2	2	2	2	2	2	1		5			1	2		5			1	2		5			1	2		5			1	2		5			1	2
3	22	1	1	3/27/2017 0:00			1		22	2	1	2	2	2	2	2	2	2	0		5			1	2		5			1	2		5			1	2		5			1	2		5			1	2
3	28	0	1	9/20/2016 0:00	9/20/2016 0:00		1		32	3	2	0	0	2	2	2	2	2	0		5	9/20/2016 0:00	10/21/2016 0:00	1	2	84	0	10/21/2016 0:00	11/21/2016 0:00	1	2	100	0	11/21/2016 0:00	12/21/2016 0:00	1	2	100	0	12/21/2016 0:00	1/18/2017 0:00	1	2	107	4	1/18/2017 0:00	3/21/2017 0:00	1	2
0	38	0	0	3/6/2017 0:00	3/6/2017 0:00	8/21/2017 0:00	0		16	4	3	0	0	0	0	0	0	1	0		5	3/6/2017 0:00	3/30/2017 0:00	1	2		0	4/4/2017 0:00		1	2	49	0	5/5/2017 0:00	5/29/2017 0:00	1	2	96	0	5/29/2017 0:00	6/26/2017 0:00	1	2	413	0	6/5/2017 0:00	7/31/2017 0:00	1	2
0	35	0	0	10/3/2016 0:00	3/25/2015 0:00	1/18/2017 0:00	0		10	3	2	0	0	0	1	1	1	1	1		5	11/2/2016 0:00	11/29/2016 0:00	1	2	182	5	12/5/2016 0:00	1/2/2017 0:00	1	2	86	5	1/9/2017 0:00	2/3/2017 0:00	1	2	94	5	2/9/2017 0:00	3/7/2017 0:00	1	2	104	5	3/5/2017 0:00	5/2/2017 0:00	1	2
0	33	0	0	1/4/2017 0:00	5/1/2013 0:00	5/4/2017 0:00	0		20	5	4	0	1	1	1	1	1	2	1	99	0	3/2/2017 0:00	6/1/2017 0:00	1	2	99	0	6/1/2017 0:00	7/20/2017 0:00	1	2	96	0	7/20/2017 0:00	8/31/2017 0:00	1	2	58	0	9/29/2017 0:00	10/27/2017 0:00	1	2	93	0		11/30/2017 0:00	1	2
0	22	0	0	3/22/2017 0:00	2/10/2017 0:00	6/15/2017 0:00	0		28	3	2	0	0	0	1	1	1	2	1	0	0	3/22/2017 0:00	4/20/2017 0:00	1	2	2	0	4/26/2017 0:00	5/25/2017 0:00	1	2	2	0	5/31/2017 0:00	6/30/2017 0:00	1	2	2	0	8/30/2017 0:00	9/29/2017 0:00	1	2	4	0	10/6/2017 0:00	11/3/2017 0:00	1	2
3	28	0	1	11/28/2016 0:00	9/10/2016 0:00		1		21	4	3	2	2	2	2	2	2	2	1	2	5	2/9/2017 0:00	5/4/2017 0:00	1	2	0	5	5/4/2017 0:00	8/3/2017 0:00	1	2	0	5	8/3/2017 0:00	11/2/2017 0:00	1	2	0	5	11/2/2017 0:00	12/28/2017 0:00	1	2	0	5	12/28/2017 0:00	3/22/2018 0:00	1	2
3	21	0	0	8/5/2016 0:00	5/26/2016 0:00		1		38	2	1	0	0	0	0	1	1	1	1	0	0	8/25/2016 0:00	10/23/2016 0:00	1	2	0	0	10/20/2016 0:00	1/19/2017 0:00	1	2	0	0	1/25/2017 0:00	12/23/2017 0:00	1	2	0	0	2/23/2017 0:00	4/27/2017 0:00	0	1	0	0	8/3/2017 0:00	9/28/2017 0:00	1	2
3	24	1	1	10/28/2016 0:00			1		20	2	1	2	2	2	2	2	2	2	0		5			1	2		5			1	2		5			1	2		5			1	2		5			1	2
0	36	0	0	9/19/2016 0:00	9/19/2016 0:00	12/25/2016 0:00	0		31	4	3	0	2	2	2	2	2	2	0		5	9/19/2016 0:00	10/17/2016 0:00	1	2	0	0	10/20/2016 0:00	12/19/2016 0:00	1	2	0	0	1/6/2017 0:00	2/6/2017 0:00	1	2	0	0	2/10/2017 0:00	4/7/2017 0:00	1	2	0	0	5/5/2017 0:00	8/4/2017 0:00	1	2
3	31	1	1	8/8/2016 0:00			1		36	2	1	0	2	2	2	2	2	2	0		5	8/8/2016 0:00		1	2		5			1	2		5			1	2		5			1	2		5				2
0	34	0	0	9/23/2016 0:00	1/6/2017 0:00	4/19/2017 0:00	0		8	4	3	0	0	0	0	1	1	1	0		5	1/6/2017 0:00	1/23/2017 0:00	1	2	-6	0	1/23/2017 0:00	2/22/2017 0:00	1	2	197	5	2/22/2017 0:00	3/22/2017 0:00	1	2	93	5	3/22/2017 0:00	5/2/2017 0:00	1	2	76	5	5/2/2017 0:00	5/29/2017 0:00	1	2
0	20	0	0	10/27/2016 0:00	10/27/2016 0:00	3/1/2017 0:00	0		22	2	1	2	2	2	2	2	2	2	0		2	10/27/2016 0:00		1	2		5			1	2		5			1	2		5			1	2		5			1	2
3	30	1	1	8/5/2016 0:00			1		32	5	4	2	2	2	2	2	2	2	0		5			1	2		5			1	2		5			1	2		5			1	2		5			1	2
0	20	0	0	12/16/2016 0:00	10/18/2016 0:00	7/15/2017 0:00	0		8	2	1	2	2	2	2	2	2	2	1		2			1	2		5			1	2		5			1	2		5			1	2		5			1	2
3	34	1	1	9/16/2016 0:00			1		18	4	3	2	2	2	2	2	2	2	0		5			1	2		5			1	2		5			1	2		5						5			1	2
3	32	0	0	9/19/2016 0:00	4/16/2009 0:00		1		16	3	2	0	2	2	2	2	2	2	1	0	5	9/22/2016 0:00	12/29/2016 0:00	1	2	0	0	12/29/2016 0:00	4/6/2017 0:00	0	0	0	0	4/6/2017 0:00	5/11/2017 0:00	1	2	0	0	5/11/2017 0:00	6/8/2017 0:00	1	2	9	0	6/8/2017 0:00	7/20/2017 0:00	1	2
0	20	0	0	1/9/2017 0:00	1/9/2017 0:00	6/9/2017 0:00	0		18	2	1	0	0	0	0	0	0	1	0		5	1/9/2017 0:00	2/8/2017 0:00	1	2	0	0	2/8/2017 0:00	3/8/2017 0:00	1	2	0	0	3/8/2017 0:00	4/5/2017 0:00	1	2	0	0	4/5/2017 0:00	5/13/2017 0:00	1	2	0	0	5/3/2017 0:00	5/31/2017 0:00	1	2
0	35	0	0	3/10/2017 0:00	3/10/2017 0:00	8/12/2017 0:00	0		19	5	4	2	2	2	2	2	2	2	0		5	3/10/2017 0:00	4/6/2017 0:00	1	2		5	4/6/2017 0:00	5/4/2017 0:00	1	2		5	5/4/2017 0:00	6/1/2017 0:00	1	2		0	6/5/2017 0:00	6/22/2017 0:00	1	2		5	7/20/2017 0:00	8/17/2017 0:00	1	2
0	20	0	0	9/19/2016 0:00	9/19/2016 0:00	3/1/2017 0:00	0		12	1	0	0	0	1	2	2	2	2	0		5	9/19/2016 0:00	10/13/2016 0:00	1	2		5	10/13/2016 0:00	2/10/2017 0:00	1	2		5	2/10/2017 0:00	8/8/2017 0:00	1	2		5			1	2		5			1	2
3	36	0	1	1/23/2017 0:00	1/23/2017 0:00		1		27	5	4	2	2	2	2	2	2	2	0		5			1	2		5			1	2		5			1	2		5			1	2		5			1	2
0	26	0	0	2/21/2017 0:00	5/13/2014 0:00	7/29/2017 0:00	0		16	4	3	0	0	0	1	1	1	1	1	0	0	4/5/2017 0:00	5/4/2017 0:00	1	2	1	0	5/10/2017 0:00	6/12/2017 0:00		2	0	0	6/13/2017 0:00	8/8/2017 0:00	1	2	0	0	9/6/2017 0:00	10/6/2017 0:00	1	2	0	0	10/20/2017 0:00	12/22/2017 0:00	1
3	22	1	1	9/13/2016 0:00			1		18	2	1	2	2	2	2	2	2	2	0		5			1	2		5			1	2		5			1	2		5			1	2		5			1	2
0	41	0	0	1/9/2017 0:00	11/5/2011 0:00	6/28/2017 0:00			22	6	5	0	0	0	0	0	1	1	1	0	0	3/21/2017 0:00	4/19/2017 0:00	1	2	0	0	4/19/2017 0:00	5/24/2017 0:00	1	2	0	0	5/24/2017 0:00	6/28/2017 0:00	1	2	0	0	6/28/2017 0:00	7/25/2017 0:00	1	2	1	0	7/25/2017 0:00	8/22/2017 0:00	1	2
0	33	0	0	10/17/2016 0:00	1/17/2014 0:00	4/13/2017 0:00	0		14	4	4	0	0	1	2	1	1	2	1	99	5	11/28/2016 0:00	2/27/2017 0:00	1	2	101	5	2/27/2017 0:00	5/26/2017 0:00	1	2	99	5	5/26/2017 0:00	6/27/2017 0:00	1	2	97	5	6/27/2017 0:00	8/1/2017 0:00	1	2	94	5	8/1/2017 0:00	9/26/2017 0:00	1	2
0	16	0	0	11/15/2016 0:00	11/15/2016 0:00	5/11/2017 0:00	0		18	1	0	0	0	0	0	0	0	1	0		5	11/15/2016 0:00	12/14/2016 0:00	1	2	100	0	12/14/2016 0:00	1/11/2017 0:00	1	2	100	0	1/11/2017 0:00	2/9/2017 0:00	1	2	100	0	2/9/2017 0:00	3/13/2017 0:00	1	2	91	5	3/13/2017 0:00	4/12/2017 0:00	1	2
0	31	0	0	9/21/2016 0:00	3/27/2012 0:00	12/25/2016 0:00	0		25	2	1	0	0	1	1	1	1	1	1	101	5	9/21/2016 0:00	12/16/2016 0:00	1	2	105	5	12/16/2016 0:00	3/13/2017 0:00	1	2	85	5	3/14/2017 0:00	4/25/2017 0:00	1	2	118	5	4/20/2017 0:00	5/23/2017 0:00	1	2	91	5	5/23/2017 0:00	7/25/2017 0:00	1	2
3	28	0	1	1/19/2017 0:00	1/19/2017 0:00		1		16	4	2	2	2	2	2	2	2	2	0		5	1/19/2017 0:00	2/15/2017 0:00	1	2	33	5	4/8/2017 0:00	5/8/2017 0:00	1	2	35	5	7/5/2017 0:00	9/6/2017 0:00	1	2		0			1	2		5			1	2
3	31	0	1	12/7/2016 0:00	8/17/2010 0:00		1		11	4	3	2	2	2	2	2	2	2	1	98	5	2/8/2017 0:00	5/3/2017 0:00	1	2		0	3/8/2017 0:00		1	2	98	0	5/4/2017 0:00	6/6/2017 0:00	1	2	100	0	6/6/2017 0:00	8/31/2017 0:00			89	0	9/11/2017 0:00	10/12/2017 0:00	1	2
0	29	0	0	9/12/2016 0:00	3/11/2014 0:00	2/13/2017 0:00	0		16	2	1	0	0	0	0	1	1	1	1	120	0	9/12/2016 0:00	10/18/2016 0:00	1	2	78	0	10/18/2016 0:00	11/14/2016 0:00	1	2	107	0	11/15/2016 0:00	1/10/2017 0:00	1	2	47	0	1/11/2017 0:00	2/15/2017 0:00	1	2	97	0	2/15/2017 0:00	4/12/2017 0:00	1	2
3	24	0	1	9/28/2016 0:00	9/28/2016 0:00		1		20	3	2	0	2	2	2	2	2	2	0		5	9/28/2016 0:00		1	2		2	12/27/2016 0:00		1	2		5			1	2		5			1	2		5			1	2
3	24	1	1	2/7/2017 0:00			1		25	2	1	2	2	2	2	2	2	2	1		5			1	2		5			1	2		5			1	2		5			1	2		5			1	2
0	32	0	0	3/10/2017 0:00	3/10/2017 0:00	9/10/2017 0:00	0		12	5	4	2	2	2	2	2	2	2	0		5	3/10/2017 0:00	4/6/2017 0:00	1	2		5	4/6/2017 0:00	5/4/2017 0:00	1	2		5	5/4/2017 0:00	6/1/2017 0:00	1	2		5	6/1/2017 0:00	6/22/2017 0:00	1	2		5	7/27/2017 0:00	8/31/2017 0:00	1	2
3	39	0	1	1/5/2017 0:00	1/5/2017 0:00		1		8	2	1	2	2	2	2	2	2	2	0		5	1/5/2017 0:00	2/20/2017 0:00	1	2	93	2	2/2/2017 0:00	3/6/2017 0:00	1	2		5			1	2		5			1	2		5			1	2
0	32	0	0	11/23/2016 0:00	2/11/2013 0:00	2/10/2017 0:00	0		26	4	3	0	1	1	2	2	2	2	1	160	5	12/29/2016 0:00	2/23/2017 0:00	1	2	105	5	2/24/2017 0:00	5/18/2017 0:00	1	2	86	5	9/12/2017 0:00	11/7/2017 0:00	1	2		5			1	2		5			1	2
3	21	0	1	11/4/2016 0:00	9/14/2016 0:00		1		14	4	3	0	0	2	2	2	2	2	1	53	5	12/8/2016 0:00	1/4/2017 0:00	1	2	100	5	1/3/2017 0:00	3/7/2017 0:00	1	2		5			1	2		5			1	2		5			1	2
0	34	0	0	8/12/2016 0:00	8/12/2016 0:00	2/9/2017 0:00	1		12	5	4	0	0	0	0	0	2	1	0		5	8/12/2016 0:00	9/7/2016 0:00	1	2	0	5	9/7/2016 0:00	10/5/2016 0:00	1	2	0	5	10/5/2016 0:00	11/30/2016 0:00	1	2	2	0	11/30/2016 0:00	1/25/2017 0:00	1	2	0	0	1/25/2017 0:00	8/22/2017 0:00	1	2
0	18	0	0	2/15/2017 0:00	7/26/2016 0:00	7/12/2017 0:00	0		20	4	3	0	0	1	1	2	2	2	1	96	0	2/15/2017 0:00	4/5/2017 0:00	1	2	56	0	6/19/2017 0:00	8/15/2017 0:00	1	2	51	0	10/11/2017 0:00	11/7/2017 0:00	1	2	97	0	11/8/2017 0:00	12/7/2017 0:00	1	2		5			1	2
0	21	0	0	1/6/2017 0:00	9/5/2014 0:00	4/16/2017 0:00	0		23	2	1	2	0	1	1	1	1	2	1		5	2/9/2017 0:00	5/18/2017 0:00	1	2	0	5	5/11/2017 0:00	6/8/2017 0:00	0	1	0	5	6/1/2017 0:00	7/13/2017 0:00	1	2	0	5	7/13/2017 0:00	9/7/2017 0:00	1	2	0	5	9/7/2017 0:00	11/9/2017 0:00	1	2
0	40	0	0	11/7/2016 0:00	6/30/2016 0:00	4/26/2017 0:00	0		16	7	6	0	0	0	1	1	1	1	1	0	0	11/17/2016 0:00	12/15/2016 0:00	0	0	0	0	2/9/2017 0:00	4/6/2017 0:00	1	2	0	0	4/6/2017 0:00	5/4/2017 0:00	1	2	0	0	5/4/2017 0:00	6/1/2017 0:00	1	2	0	0	6/1/2017 0:00	7/29/2017 0:00	1	2
0	25	0	0	12/7/2016 0:00	12/7/2016 0:00	3/18/2017 0:00	0		24	3	2	0	0	0	1	1	1	1	0		0	12/7/2016 0:00	1/5/2017 0:00	1	2	100	0	1/5/2017 0:00	2/1/2017 0:00	1	2	96	0	2/1/2017 0:00	5/2/2017 0:00	1	2	42	0	3/27/2017 0:00	5/4/2017 0:00	1	2	70	0	5/5/2017 0:00	6/4/2017 0:00	1	2
0	42	0	0	10/18/2016 0:00	10/18/2016 0:00	12/23/2016 0:00	0		25	5	4	0	0	1	1	1	1	1	0	0	5	10/18/2016 0:00	11/17/2016 0:00	1	2	0	5	11/17/2016 0:00	12/15/2016 0:00	1	2	0	5	12/15/2016 0:00	1/5/2017 0:00	1	2	0	5	2/7/2017 0:00	3/31/2017 0:00	1	2	0	5	3/30/2017 0:00	5/26/2017 0:00	1	2
0	21	1	0	1/9/2017 0:00		2/25/2017 0:00	0		31	1	0	2	2	2	2	2	2	2	0		5			1	2		5			1	2		5			1	2		5			1	2		5			1	2
3	32	0	0	3/17/2017 0:00	6/18/2015 0:00	8/14/2017 0:00	0		16	5	4	2	2	2	2	2	2	2	1		5			1	2		5	4/20/2017 0:00	7/20/2017 0:00	1	2		5	7/4/2017 0:00	9/28/2017 0:00	1	2		5	10/12/2017 0:00	11/30/2017 0:00	1	2		5	11/30/2017 0:00	12/28/2017 0:00	1	2
0	25	0	0	1/30/2017 0:00	1/30/2017 0:00	6/21/2017 0:00	0		18	1	0	0	1	1	1	1	2	2	0		5	1/30/2017 0:00		1	2		0	9/29/2017 0:00	10/28/2017 0:00	1	2	0	0	10/28/2017 0:00	11/21/2017 0:00	1	2	0	0	11/20/2017 0:00	12/19/2017 0:00	1	2	0	0	12/19/2017 0:00	1/16/2018 0:00	0	2
0	31	0	0	12/22/2016 0:00	4/4/2016 0:00	4/24/2017 0:00	0		24	4	3	2	2	2	2	2	2	2	1	26	5	1/25/2017 0:00	2/22/2017 0:00	1	2		5	2/20/2017 0:00	3/20/2017 0:00	1	2		5			1	2		5			1	2		5			1	2
0	24	0	0	10/7/2016 0:00	8/18/2016 0:00	2/1/2017 0:00	0		16	2	1	2	2	2	2	2	2	2	1		5	10/20/2016 0:00	11/17/2016 0:00	1	2		5	11/17/2016 0:00	12/15/2016 0:00	1	2		5	12/15/2016 0:00	1/12/2017 0:00	1	2		5	1/26/2017 0:00	2/16/2017 0:00	1	2		5	3/9/2017 0:00	4/6/2017 0:00	1	2
3	37	0	1	8/15/2016 0:00	12/17/2012 0:00		1		11	5	4	2	2	2	2	2	2	2	1	0	5	9/14/2016 0:00	11/9/2016 0:00	1	2	0	5	11/9/2016 0:00	12/28/2016 0:00	1	2	0	5	2/1/2017 0:00	3/30/2017 0:00	1	2	0	5	3/31/2017 0:00	5/26/2017 0:00	1	2	0	5	6/9/2017 0:00	7/21/2017 0:00	1	2
3	35	1	1	2/13/2017 0:00			1		20	6	5	2	2	2	2	2	2	2	0		5			1	2		5			1	2		5			1	2		5			1	2		5			1	2
3	34	0	1	8/2/2016 0:00	8/2/2016 0:00		1		12	4	1	2	2	2	2	2	2	2	0		5			1	2		5			1	2		5			1	2		5			1	2		5			1	2
0	35	0	0	8/8/2016 0:00	3/31/2016 0:00	10/30/2016 0:00	0		22	6	5	2	2	2	2	2	2	2	1	3	5	9/1/2016 0:00	9/22/2016 0:00	1	2		5	10/27/2016 0:00	11/17/2016 0:00	0	2		5	11/17/2016 0:00	12/15/2016 0:00	1	2		5	12/15/2016 0:00	1/26/2017 0:00	1	2		5	2/2/2017 0:00	3/23/2017 0:00	1	2
0	28	0	0	11/2/2016 0:00	12/3/2012 0:00		1		28	4	3	0	0	2	2	2	2	2	1	111	5	11/17/2016 0:00	2/9/2017 0:00	1	2	63	5	4/5/2017 0:00	5/4/2017 0:00	1	2		5			1	2		5			1	2		5			1	2
3	36	1	1	10/26/2016 0:00			1		18	6	5	2	2	2	2	2	2	2	1		5			1	2		5			1	2		5				2		5			1	2		5			1	2
3	29	0	1	2/14/2017 0:00	2/14/2017 0:00		1		14	3	2	2	2	2	2	2	2	2	0		5	2/14/2017 0:00	3/10/2017 0:00	1	2	93	5	3/14/2017 0:00	4/13/2017 0:00	1	2		5	4/12/2017 0:00		1	2		5			1	2		5			1	2
0	23	0	0	9/26/2016 0:00	1/21/2016 0:00	1/8/2017 0:00	0		22	2	1	2	2	2	2	2	2	2	1	0	5	12/1/2016 0:00	2/23/2017 0:00	1	2	0	5	2/23/2017 0:00	3/23/2017 0:00	1	2	0	5	3/23/2017 0:00	4/20/2017 0:00	1	2	0	5	4/20/2017 0:00	6/15/2017 0:00	1	2	0	5	6/15/2017 0:00	8/10/2017 0:00	1	2
0	25	0	0	10/25/2016 0:00	1/21/2013 0:00	2/28/2017 0:00	0		23	3	2	2	2	2	2	2	2	2	1	0	5	11/17/2016 0:00	12/15/2016 0:00	1	2	0	5	12/22/2016 0:00	1/19/2017 0:00	1	2	0	5	1/26/2017 0:00	3/23/2017 0:00	1	2	0	5	3/30/2017 0:00	5/26/2017 0:00	1	2	0	5	5/25/2017 0:00	7/21/2017 0:00	1	2
0	21	0	0	3/30/2017 0:00	3/30/2017 0:00	4/4/2017 0:00	0		26	2	1	0	1	1	1	1	1	1	0		0	3/30/2017 0:00	4/26/2017 0:00	1	2	42	5	6/8/2017 0:00	7/5/2017 0:00	1	2	93	5	7/4/2017 0:00	8/1/2017 0:00	1	2	100	5	8/7/2017 0:00	9/5/2017 0:00	1	2	94	5	9/5/2017 0:00	10/3/2017 0:00	1	2
3	21	0	0	12/15/2016 0:00	12/15/2016 0:00	1/3/2017 0:00	0		26	1	0	2	2	2	2	2	2	2	0		5	12/15/2016 0:00	1/12/2017 0:00	1	2	60	5	2/3/2017 0:00	3/1/2017 0:00	1	2	70	5	3/17/2017 0:00	4/12/2017 0:00	1	2	104	5	4/11/2017 0:00	5/9/2017 0:00	1	2	92	5	5/16/2017 0:00	6/13/2017 0:00	1	2
0	28	0	0	1/10/2017 0:00	1/10/2017 0:00	4/5/2017 0:00	0		24	4	3	0	0	2	2	2	2	2	0		5	1/10/2017 0:00	2/6/2017 0:00	1	2		5	2/20/2017 0:00		1	2		5			1	2		5			1	2		5			1	2
0	43	0	0	11/21/2016 0:00	11/21/2016 0:00	4/16/2017 0:00	0		25	5	4	0	0	0	1	1	1	1	0		5	11/21/2016 0:00	12/22/2016 0:00	1	2		5	2/16/2017 0:00	3/15/2017 0:00	1	2		5	3/15/2017 0:00	4/12/2017 0:00	1	2		5	5/24/2017 0:00	6/21/2017 0:00	1	2		5	6/21/2017 0:00	7/19/2017 0:00	1	2
3	50	1	1	11/28/2016 0:00			1		24	4	3	2	2	2	2	2	2	2	1		5			1	2		5			1	2		5			1	2		5			1	2		5			1	2
0	43	1	0	10/4/2016 0:00	1/2/2013 0:00	2/17/2017 0:00	0		16	4	3	2	2	2	2	2	2	2	1		5			1	2		5			1	2		5			1	2		5			1	2		5			1	2
0	23	0	0	8/2/2016 0:00	8/2/2016 0:00	1/20/2017 0:00	0		12	2	1	2	2	2	2	2	2	2	0		5	8/2/2016 0:00	9/1/2016 0:00	1	2	0	5	9/1/2016 0:00	9/29/2016 0:00	1	2	0	5	10/26/2016 0:00	11/30/2016 0:00	1	2	0	5	11/30/2016 0:00	12/29/2016 0:00	1	2		5			1	2
3	36	1	1	10/26/2016 0:00			1		18	6	5	2	2	2	2	2	2	2	0		5			1	2		5				2		5			1	2		5			1	2		5			1	2
3	26	0	1	12/12/2016 0:00	1/31/2012 0:00		1		9	5	4	2	2	2	2	2	2	2	1	72	0	1/26/2017 0:00	4/19/2017 0:00	1	2	107	0	4/17/2017 0:00	7/10/2017 0:00	1	2	106	0	7/5/2017 0:00	12/14/2017 0:00	1	2		5			1	2		5			1	2
0	36	0	0	12/21/2016 0:00	5/17/2011 0:00	12/23/2016 0:00	0		38	3	2	1	1	1	1	1	1	2	1	100	0	12/21/2016 0:00	3/16/2017 0:00	1	2	100	0	3/16/2017 0:00	4/20/2017 0:00	1	2	97	0	4/20/2017 0:00	6/19/2017 0:00	1	2	100	0	6/20/2017 0:00	7/17/2017 0:00	1	2	96	0	7/17/2017 0:00	9/14/2017 0:00	1	2
0	33	0	0	8/31/2016 0:00	6/10/2013 0:00	11/19/2016 0:00	0		30	5	4	0	2	2	2	2	2	2	1	91	0	10/12/2016 0:00	11/14/2016 0:00	1	2	91	0	11/14/2016 0:00	12/21/2016 0:00	1	2	95	0	12/21/2016 0:00	2/15/2017 0:00	1	2	95	0	2/15/2017 0:00	3/8/2017 0:00	1	2	91	0	3/8/2017 0:00	4/27/2017 0:00	1	2
0	19	0	0	3/14/2017 0:00	3/14/2017 0:00	7/25/2017 0:00	0		25	1	0	0	0	1	1	1	2	2	0		5	3/14/2017 0:00	4/19/2017 0:00	1	2	0	5	4/27/2017 0:00	5/24/2017 0:00	1	2	0	5	8/15/2017 0:00	9/11/2017 0:00	1	2	1	5	9/25/2017 0:00	10/23/2017 0:00	1	2	0	5	11/14/2017 0:00		1	2
0	35	0	0	3/18/2017 0:00	2/19/2014 0:00	8/29/2017 0:00	0		16	4	3	0	0	2	2	2	2	2	1	0	5	5/12/2017 0:00	8/10/2017 0:00	1	2	0	5	8/17/2017 0:00	11/16/2017 0:00	1	2		5			1	2		5			1	2		5			1	2
0	32	0	0	1/9/2017 0:00	10/26/2012 0:00	4/8/2017 0:00	0		27	4	3	2	0	2	2	2	2	2	1		5	2/8/2017 0:00	3/8/2017 0:00	1	2		5	3/15/2017 0:00	4/12/2017 0:00	1	2		5	6/12/2017 0:00		1	2		5			1	2		5			1	2
0	41	0	0	12/7/2016 0:00	12/7/2016 0:00	6/11/2017 0:00	0		30	5	4	2	2	2	2	2	2	2	0	0	0	1/5/2018 0:00	3/2/2018 0:00	1	2		5			1	2		5			1	2		5			1	2		5			1	2
0	30	0	0	8/3/2016 0:00	6/19/2014 0:00	3/1/2017 0:00	0		22	5	3	2	2	2	2	2	2	2	1	0	5	8/4/2016 0:00	10/27/2016 0:00	1	2	0	5	10/20/2016 0:00	1/12/2017 0:00	0	1	0	5	12/28/2016 0:00	3/22/2017 0:00	1	2	0	5	4/13/2017 0:00	5/11/2017 0:00	1	2	0	5	5/11/2017 0:00	6/8/2017 0:00	1	2
0	33	0	0	11/7/2016 0:00	11/7/2016 0:00	4/9/2017 0:00	0		16	5	4	0	0	0	1	1	2	2	0		5	11/7/2016 0:00	5/12/2106 0:00		2	89	5	12/5/2016 0:00	1/2/2017 0:00	0	2	103	5	1/3/2017 0:00	1/30/2017 0:00	1	2	114	5	9/5/2017 0:00	10/31/2017 0:00	1	2	105	5	10/31/2017 0:00	12/26/2017 0:00	1	2
3	26	0	1	11/24/2016 0:00	11/24/2016 0:00		1		14	2	1	2	1	2	2	2	2	2	0		5	11/24/2016 0:00	12/19/2016 0:00	1	2	82	5	12/27/2016 0:00	1/26/2017 0:00	1	2	125	5	1/20/2017 0:00	2/15/2017 0:00	1	2	31	5	4/24/2017 0:00	5/19/2017 0:00	1	2	97	5	5/24/2017 0:00	8/11/2017 0:00	1	2
3	38	1	1	12/7/2016 0:00			1		24	5	4	2	2	2	2	2	2	2	1		5			1	2		5			1	2		5			1	2		5			1	2		5			1	2
3	34	1	1	3/6/2017 0:00			1		20	3	2	2	2	2	2	2	2	2	1		5			1	2		5			1	2		5			1	2		5			1	2		5			1	2
0	31	0	0	3/13/2017 0:00	3/13/2017 0:00	7/21/2017 0:00	0		16	5	4	0	0	0	0	0	1	1	0		5	3/13/2017 0:00	4/10/2017 0:00	1	2		0	4/17/2017 0:00	5/18/2017 0:00	1	2	0	0	5/16/2017 0:00	6/15/2017 0:00	1	2	0	0	6/15/2017 0:00	7/13/2017 0:00			0	0	7/17/2017 0:00	8/18/2017 0:00	1	2
3	23	0	1	10/6/2016 0:00	10/6/2016 0:00		1		14	2	1	0	0	2	2	2	2	2	0		5	10/6/2016 0:00	11/9/2016 0:00	1	2	0	5	11/2/2016 0:00	12/7/2016 0:00	1	2		5	12/7/2016 0:00	1/4/2017 0:00	1	2	0	5	1/10/2017 0:00	2/6/2017 0:00	1	2		5			1	2
3	23	0	1	10/5/2016 0:00	10/5/2016 0:00		1		17	3	2	2	2	2	2	2	2	2	0		5	10/5/2016 0:00	11/2/2016 0:00	1	2	54	5	11/30/2016 0:00	12/28/2016 0:00	1	2	104	5	12/28/2016 0:00	1/26/2017 0:00	1	2	97	5	5/23/2017 0:00	7/18/2017 0:00	1	2		5			1	2
0	35	0	0	8/4/2016 0:00	6/12/2012 0:00	1/18/2017 0:00	0		16	4	3	0	2	2	2	2	2	2	1	0	5	9/7/2016 0:00	11/2/2016 0:00	1	2	0	5	11/7/2016 0:00	1/6/2017 0:00	1	2	0	5	1/6/2017 0:00	3/6/2017 0:00	1	2	0	5	3/6/2017 0:00	5/8/2017 0:00	1	2	0	5	5/10/2017 0:00	7/10/2017 0:00	1	2
3	21	1	1	8/8/2016 0:00			1		28	1	0	0	0	2	2	1	2	2	0		5	8/8/2016 0:00	9/19/2016 0:00	1	2	0	0	9/19/2016 0:00	10/17/2016 0:00	1	2	0	0	10/18/2016 0:00	11/18/2016 0:00	1	2	0	0	11/18/2016 0:00	12/20/2016 0:00	1	2	0	2	12/20/2016 0:00	1/20/2017 0:00	1	2
0	23	0	0	1/23/2017 0:00	1/23/2017 0:00	5/24/2017 0:00	0		20	2	0	0	0	0	0	1	1	2	0		5	2/22/2017 0:00	3/22/2017 0:00	1	2		5	3/22/2017 0:00	4/19/2017 0:00	1	2		5	4/19/2017 0:00	5/10/2017 0:00	1	2		5	5/10/2017 0:00	6/7/2017 0:00	1	2		5	6/7/2017 0:00	7/26/2017 0:00	1	2
0	27	0	0	9/12/2016 0:00	9/12/2016 0:00	2/22/2017 0:00	0		18	2	1	2	1	1	2	1	1	2	0	1	5	3/31/2017 0:00	4/27/2017 0:00	1	2	0	5	4/27/2017 0:00	6/1/2017 0:00	0	1	0	0	6/1/2017 0:00	6/29/2017 0:00	1	2	0	5	8/3/2017 0:00	9/28/2017 0:00			0	5	9/28/2017 0:00	11/30/2017 0:00	1	2
0	20	0	0	10/4/2016 0:00	10/4/2016 0:00	2/3/2017 0:00	0		25	2	1	0	0	0	0	1	2	2	0		5	10/4/2016 0:00	11/2/2016 0:00	1	2	100	5	11/2/2016 0:00	12/12/2016 0:00	1	2	97	5	12/2/2016 0:00	12/30/2016 0:00	1	2	100	5	12/30/2016 0:00	1/26/2017 0:00	1	2	98	5	7/25/2017 0:00	9/26/2017 0:00	1	2
4	20	0	1	10/5/2016 0:00	10/5/2016 0:00		1		12	1	0	2	2	2	2	2	2	2	0		5	10/5/2016 0:00	11/2/2016 0:00	1	2		5			1	2		5			1	2		5			1	2		5			1	2
0	23	0	0	11/3/2016 0:00	11/3/2016 0:00	5/12/2017 0:00	0		12	2	1	0	0	1	2	2	2	2	0		5	11/3/2016 0:00	11/30/2016 0:00	1	2	79	5	12/5/2016 0:00	1/6/2017 0:00	1	2	93	5	10/31/2017 0:00	11/28/2017 0:00	1	2		5			1	2		5			1	2
0	27	0	0	3/15/2017 0:00	8/6/2014 0:00	8/12/2017 0:00	0		14	4	3	0	0	0	1	1	1	1	1	0	0	3/15/2017 0:00	6/13/2017 0:00	1	2	0	0	5/29/2017 0:00	8/28/2017 0:00	1	2	0	0	8/3/2017 0:00	10/2/2017 0:00	1	2	0	0	9/18/2017 0:00	10/27/2017 0:00	1	2	0	0	10/26/2017 0:00	11/24/2017 0:00	1	2
0	31	0	0	2/15/2017 0:00	7/3/2014 0:00	8/18/2017 0:00	0		8	5	4	2	2	2	2	2	2	2	1	1	5	2/16/2017 0:00	3/16/2017 0:00	1	2		5	3/30/2017 0:00	4/27/2017 0:00	1	2		5	4/27/2017 0:00	7/20/2017 0:00	1	2		5	7/27/2017 0:00	10/19/2017 0:00	1	2		5	10/26/2017 0:00	11/30/2017 0:00	1	2
0	42	0	0	1/17/2017 0:00	6/19/2007 0:00	4/19/2017 0:00	0		25	5	4	2	2	2	2	2	2	2	1		5			1	2		5			1	2		5			1	2		5			1	2		5			1	2
0	32	1	0	10/24/2016 0:00		5/5/2017 0:00	0		10	5	4	2	2	2	2	2	2	2	1		5			1	2		5			1	2		5			1	2		5			1	2		5			1	2
0	34	0	0	11/21/2016 0:00	5/18/2015 0:00	3/13/2017 0:00	0		28	5	4	0	0	0	1	1	1	1	1	0	0	12/19/2016 0:00	1/23/2017 0:00	1	2	0	0	1/20/2017 0:00	2/24/2017 0:00	1	2	0	0	2/24/2017 0:00	3/22/2017 0:00	0	1	0	0	4/21/2017 0:00	5/19/2017 0:00	1	2	0	0	5/19/2017 0:00	7/14/2017 0:00	1	2
0	26	1	0	1/31/2017 0:00		7/7/2017 0:00	0		16	2	1	2	2	2	2	2	2	2	0		5			1	2		5			1	2		5			1	2		5			1	2		5			1	2
0	20	0	0	2/14/2017 0:00	2/14/2017 0:00	6/18/2017 0:00	0		16	1	0	0	0	0	0	0	1	1	0		5	2/14/2017 0:00	3/8/2017 0:00	1	2		5	3/8/2017 0:00	4/11/2017 0:00	1	2	0	5	4/11/2017 0:00	5/16/2017 0:00	1	2	0	5	5/11/2017 0:00	6/15/2017 0:00	1	2	0	5	6/12/2017 0:00	7/13/2017 0:00	1	2
0	23	0	0	9/13/2016 0:00	5/5/2016 0:00	2/9/2017 0:00	0		20	3	2	2	2	2	2	2	2	2	1		5	9/22/2016 0:00	10/20/2016 0:00	1	2		5	10/20/2016 0:00	11/17/2016 0:00	1	2		5	11/17/2016 0:00	12/15/2016 0:00	1	2		5	12/15/2016 0:00	1/12/2017 0:00	1	2		5	1/12/2017 0:00	2/9/2017 0:00	1	2
0	31	0	0	2/14/2017 0:00	2/14/2017 0:00	6/11/2017 0:00	0		20	4	3	2	2	2	2	2	2	2	0		5	2/14/2017 0:00	3/9/2017 0:00	1	2		5	6/1/2017 0:00	7/27/2017 0:00	1	2		2	9/27/2017 0:00		1	2		5			1	2		5			1	2
0	30	0	0	11/21/2016 0:00	11/21/2016 0:00	3/27/2017 0:00	0		18	5	4	1	1	1	2	2	2	2	0		5	4/6/2017 0:00	5/30/2017 0:00	1	2		5	8/2/2017 0:00	10/4/2017 0:00	1	2		5	10/16/2017 0:00	12/13/2017 0:00	1	2		5			1	2		5			1	2
0	24	0	0	9/5/2016 0:00	3/21/2014 0:00	12/22/2016 0:00	0		20	2	1	2	2	0	1	1	1	1	1		5	1/18/2017 0:00	3/11/2017 0:00	1	2		5	3/11/2017 0:00	5/6/2017 0:00	0	1		5	5/6/2017 0:00		1	2		5			1	2		5			1	2
0	32	0	0	9/7/2016 0:00	9/7/2016 0:00	2/23/2017 0:00	0		16	4	3	0	0	0	0	1	1	1	0		5	9/7/2016 0:00	10/6/2016 0:00	1	2	0	0	10/6/2016 0:00	12/1/2016 0:00	1	2	0	0	1/4/2017 0:00	2/2/2017 0:00	1	2	0	0	2/2/2017 0:00	3/1/2017 0:00	1	2	3	0	3/1/2017 0:00	4/26/2017 0:00	0	1
3	35	1	1	10/26/2016 0:00			1		12	7	6	2	2	2	2	2	2	2	1		5			1	2		5			1	2		5			1	2		5			1	2		5			1	2
0	18	0	0	8/24/2016 0:00	8/24/2016 0:00	9/29/2016 0:00	0		32	1	0	2	2	2	2	2	2	2	0		5	8/24/2016 0:00	9/22/2016 0:00	1	2		5	9/22/2016 0:00	10/22/2016 0:00	1	2	1	5	10/22/2016 0:00	11/20/2016 0:00	1	2		5	1/20/2017 0:00		1	2		5	5/25/2017 0:00	6/29/2017 0:00	1	2
0	34	0	0	3/28/2017 0:00	10/24/2011 0:00	9/13/2017 0:00	0		18	5	4	0	2	2	2	2	2	2	1	46	5	8/21/2017 0:00	11/17/2017 0:00	1	2		5			1	2		5			1	2		5			1	2		5			1	2
0	29	0	0	8/16/2016 0:00	5/25/2016 0:00	10/15/2017 0:00	0		16	3	2	0	0	1	1	1	1	1	1		0	9/14/2016 0:00	10/12/2016 0:00	1	2	96	0	10/10/2016 0:00	11/9/2016 0:00	1	2	93	0	11/9/2016 0:00	12/14/2016 0:00	1	2	94	0	12/14/2016 0:00	1/12/2017 0:00	1	2	103	0	1/12/2017 0:00	2/14/2017 0:00	1	2
0	28	0	0	9/28/2016 0:00	4/14/2014 0:00	4/21/2017 0:00	0		9	2	1	0	0	1	1	1	1	1	1	100	5	11/15/2016 0:00	2/6/2017 0:00	1	2	100	5	2/7/2017 0:00	5/5/2017 0:00	1	2	96	5	6/5/2017 0:00	7/4/2017 0:00	1	2	93	5	7/4/2017 0:00	8/8/2017 0:00	1	2	97	5	8/8/2017 0:00	9/5/2017 0:00	1	2
0	33	0	0	1/25/2017 0:00	8/6/2015 0:00	2/10/2017 0:00	0		28	5	4	1	1	2	1	2	1	1	1		5	3/2/2017 0:00	4/13/2017 0:00	1	2	1	5	4/13/2017 0:00	5/11/2017 0:00	0	1		5	5/11/2017 0:00	6/8/2017 0:00	1	2		5	6/8/2017 0:00	7/8/2017 0:00	1	2		5	7/27/2017 0:00	8/31/2017 0:00	1	2
3	32	0	1	9/20/2016 0:00	4/10/2016 0:00		1		16	5	3	2	2	2	2	2	2	2	1	0	5	1/27/2017 0:00	3/28/2017 0:00	1	2	0	5	3/3/2017 0:00	5/30/2017 0:00	1	2	0	5	6/2/2017 0:00	8/9/2017 0:00	1	2	0	5	8/2/2017 0:00	10/2/2017 0:00	0	0	0	5	10/3/2017 0:00	11/2/2017 0:00	1	2
0	37	1	0	10/7/2016 0:00		2/28/2017 0:00	0		12	4	3	2	2	2	2	2	2	2	1		5			1	2		5			1	2		5			1	2		5			1	2		5			1	2
3	32	0	0	9/28/2016 0:00	9/22/2009 0:00		1		26	4	3	0	0	0	0	1	1	1	1	100	0	10/12/2016 0:00	11/16/2016 0:00	1	2	100	0	11/16/2016 0:00	12/5/2016 0:00	1	2		0	12/5/2016 0:00		1	2	100	0	1/17/2017 0:00	2/16/2017 0:00	1	2	97	0	2/16/2017 0:00	3/15/2017 0:00	1	2
3	20	1	1	12/19/2016 0:00			1		19	1	0	2	2	2	2	2	2	2	1		5			1	2		5			1	2		5			1	2		5			1	2		5			1	2
0	21	0	0	1/24/2017 0:00	8/15/2007 0:00	1/25/2017 0:00	0		32	3	2	0	1	1	1	1	1	1	1	34	0	1/25/2017 0:00	2/22/2017 0:00	1	2	93	0	2/23/2017 0:00	3/20/2017 0:00	1	2	104	0	3/20/2017 0:00	4/25/2017 0:00	1	2	84	0	4/25/2017 0:00	5/22/2017 0:00	1	2	49	0	6/28/2017 0:00	7/25/2017 0:00	1	2
0	35	0	0	3/13/2017 0:00	9/15/2016 0:00	10/11/2017 0:00	0		8	5	4	0	0	0	0	1	1	2	1	0	5	3/13/2017 0:00	5/11/2017 0:00	1	2	0	5	5/18/2017 0:00	6/15/2017 0:00	1	2	0	5	6/22/2017 0:00	7/20/2017 0:00	0	0	0	5	7/20/2017 0:00	8/17/2017 0:00	1	2	0	5	11/17/2017 0:00	12/14/2017 0:00	1	2
0	17	1	0	9/26/2016 0:00		4/12/2017 0:00	0		12	1	0	2	2	2	2	2	2	2	0		5			1	2		5			1	2		5			1	2		5			1	2		5			1	2
0	36	0	0	11/16/2016 0:00	11/16/2016 0:00	4/15/2017 0:00	0		21	5	4	0	0	0	1	1	1	1	0		5	11/16/2016 0:00	12/14/2016 0:00	1	2	0	5	1/13/2017 0:00	2/16/2017 0:00	1	2	0	5	2/16/2017 0:00	4/13/2017 0:00	1	2	0	5	4/17/2017 0:00	5/23/2017 0:00	1	2	0	5	5/26/2017 0:00	7/21/2017 0:00	1	2
3	21	0	0	9/13/2016 0:00	5/29/2014 0:00		1		16	2	1	0	2	2	2	2	2	2	1		0	9/13/2016 0:00		1	2	76	0	10/20/2016 0:00	11/17/2016 0:00	1	2	89	0	11/17/2016 0:00	1/18/2017 0:00	1	2	101	0	1/18/2017 0:00	3/21/2017 0:00	1	2	74	0	3/21/2017 0:00	5/3/2017 0:00	1	2
0	22	1	0	9/28/2016 0:00		11/21/2016 0:00	0		38	2	1	1	1	1	1	1	1	1	1	0	0	12/22/2016 0:00	1/19/2017 0:00	1	2	0	0	1/5/2017 0:00	2/23/2017 0:00	1	2	0	0	2/23/2017 0:00	4/20/2017 0:00	1	2	0	0	4/20/2017 0:00	7/13/2017 0:00	1	2	0	0	7/13/2017 0:00	10/12/2017 0:00	1	2
0	30	0	0	10/6/2016 0:00	11/30/2016 0:00	1/4/2017 0:00	0		24	5	4	0	2	2	2	2	2	2	0	158	5	11/30/2016 0:00	2/3/2017 0:00	1	2		5			1	2		5			1	2		5			1	2		5			1	2
0	28	0	0	8/4/2016 0:00	11/21/2012 0:00	11/28/2016 0:00	0		26	4	3	0	0	0	1	1	2	2	1	1	0	9/1/2016 0:00	10/3/2016 0:00	1	2	0	0	10/3/2016 0:00	11/1/2016 0:00	1	2	0	0	11/1/2016 0:00	12/1/2016 0:00	1	2	0	0	12/9/2016 0:00	1/13/2017 0:00	1	2	1	2	1/13/2017 0:00	2/10/2017 0:00	1	2
0	29	0	0	9/12/2016 0:00	1/10/2013 0:00	12/15/2016 0:00	0		27	4	3	0	1	1	1	1	1	1	1	0	5	10/27/2016 0:00	1/26/2017 0:00	1	2	1	5	1/26/2017 0:00	2/24/2017 0:00	1	2	0	5	2/24/2017 0:00	3/24/2017 0:00	1	2	0	5	3/24/2017 0:00	4/20/2017 0:00	1	2	0	5	4/21/2017 0:00	7/21/2017 0:00	1	2
3	24	0	1	10/24/2016 0:00	3/13/2012 0:00		1		24	4	3	0	2	2	2	2	2	2	1	100	0	11/30/2016 0:00	3/21/2017 0:00	1	2	46	0	5/18/2017 0:00	8/31/2017 0:00	1	2	99	0	8/31/2017 0:00	11/30/2017 0:00	1	2	99	0	11/29/2017 0:00	3/1/2018 0:00	1	2		5			1	2
3	30	0	0	10/5/2016 0:00	11/29/2016 0:00		1		34	2	1	0	0	1	2	2	2	2	0		5	11/29/2016 0:00	12/27/2016 0:00	1	2	76	0	1/5/2017 0:00	2/2/2017 0:00	1	2	86	0	2/2/2017 0:00	4/5/2017 0:00	1	2		4	3/17/2017 0:00		1	2		5			1	2
0	42	0	0	1/9/2017 0:00	11/3/2015 0:00	6/4/2017 0:00	0		20	6	4	0	1	1	1	2	2	2	1	97	0	2/27/2017 0:00	8/10/2017 0:00	1	2	84	0	9/28/2017 0:00	10/30/2017 0:00	1	2	82	0	10/30/2017 0:00	12/5/2017 0:00	1	2	97	0	12/5/2017 0:00	1/4/2018 0:00	1	2		5			1	2
3	36	0	1	3/23/2017 0:00	3/17/2017 0:00		1		23	5	4	0	2	2	2	2	2	2	1		5			1	2		5			1	2		5			1	2		5			1	2		5			1	2
3	30	1	1	10/10/2016 0:00			1		27	5	4	2	2	2	2	2	2	2	0		5			1	2		5			1	2		5			1	2		5			1	2		5			1	2
3	23	0	0	1/4/2017 0:00	4/7/2014 0:00		1		20	2	1	1	2	2	2	2	2	2	1	97	0	6/13/2017 0:00	7/19/2017 0:00	1	2	97	0	7/19/2017 0:00	8/15/2017 0:00	1	2	96	0	8/15/2017 0:00	9/11/2017 0:00	1	2	97	0	9/13/2017 0:00	10/19/2017 0:00	1	2	97	0	10/19/2017 0:00	11/16/2017 0:00	1	2
0	28	0	1	3/14/2017 0:00	5/9/2012 0:00	7/22/2017 0:00	0		20	4	3	0	0	1	2	2	2	2	1	100	5	4/10/2017 0:00	5/5/2017 0:00	1	2	88	5	5/5/2017 0:00	8/9/2017 0:00		2	99	5	8/11/2017 0:00	11/6/2017 0:00	1	2		5			1	2		5			1	2
0	31	0	0	10/21/2016 0:00	2/29/2012 0:00	1/5/2017 0:00	0		24	4	3	0	1	1	1	1	1	1	1	100	0	11/24/2016 0:00	2/23/2017 0:00	1	2	98	0	2/22/2017 0:00	3/17/2017 0:00	1	2	125	0	3/17/2017 0:00	5/10/2017 0:00	1	2	109	0	5/10/2017 0:00	6/14/2017 0:00	1	2	97	0	6/14/2017 0:00	7/11/2017 0:00	1	2
3	32	0	1	10/11/2016 0:00	10/11/2016 0:00		1		30	3	2	0	0	2	2	2	2	2	0		5	10/11/2016 0:00	11/9/2016 0:00	1	2	0	5	11/30/2016 0:00	12/28/2016 0:00	1	2		5			1	2		5			1	2		5			1	2
3	30	0	0	1/27/2017 0:00	9/25/2015 0:00	7/29/2017 0:00	0		8	5	4	2	2	2	1	1	1	2	1		5	3/16/2017 0:00	6/8/2017 0:00	1	2		5	6/8/2017 0:00	8/24/2017 0:00	1	2		5	8/24/2017 0:00	8/28/2017 0:00	0	1		5	9/28/2017 0:00	10/26/2017 0:00	1	2		5	10/26/2017 0:00	12/28/2017 0:00	1	2
3	41	0	1	3/16/2017 0:00	3/16/2017 0:00		1		25	5	4	2	2	2	2	2	2	2	0		5	3/16/2017 0:00	4/12/2017 0:00	1	2	104	5	4/12/2017 0:00	5/10/2017 0:00	1	2	78	5	5/17/2017 0:00	6/14/2017 0:00	1	2		5			1	2		5			1	2
3	27	0	1	2/2/2017 0:00	1/5/2017 0:00		1		12	2	1	2	2	2	2	2	2	2	1		5			1	2		5			1	2		5			1	2		5			1	2		5			1	2
3	25	1	1	8/30/2016 0:00			1		12	5	4	2	2	2	2	2	2	2	1		5			1	2		5			1	2		5			1	2		5			1	2		5			1	2
3	21	1	1	12/30/2016 0:00			1		12	1	0	2	2	2	2	2	2	2	0		5			1	2		5			1	2		5			1	2		5			1	2		5			1	2
3	18	0	1	9/27/2016 0:00	9/27/2016 0:00		1		24	1	0	0	2	2	2	2	2	2	0		5	9/27/2016 0:00	10/26/2016 0:00	1	2	100	0	10/26/2016 0:00	11/23/2016 0:00	1	2		0	11/8/2016 0:00		1	2	100	0	11/23/2016 0:00	12/21/2016 0:00	1	2		5	5/28/2017 0:00		1	2
0	31	0	0	2/14/2017 0:00	2/14/2017 0:00	5/31/2017 0:00	0		20	4	3	0	0	0	1	1	1	1	0		5	2/14/2017 0:00	3/28/2017 0:00	1	2	53	0	4/11/2017 0:00	5/8/2017 0:00	1	2	93	0	5/9/2017 0:00	6/7/2017 0:00	1	2	86	0	6/13/2017 0:00	7/10/2017 0:00	1	2	63	0	7/28/2017 0:00	8/22/2017 0:00	1	2
3	32	0	1	3/14/2017 0:00	1/19/2014 0:00		1		23	3	1	0	0	0	1	2	2	2	1		5	3/14/2017 0:00	4/19/2017 0:00	1	2		5	5/31/2017 0:00	6/28/2017 0:00	1	2	0	5	6/28/2017 0:00	7/12/2017 0:00	1	2	0	5	7/14/2017 0:00	8/11/2017 0:00	1	2	0	5	8/11/2017 0:00	10/18/2017 0:00	1	2
0	33	1	0	1/9/2017 0:00		4/22/2017 0:00	0		20	5	4	2	2	2	2	2	2	2	1		5			1	2		5			1	2		5			1	2		5			1	2		5			1	2
0	29	0		10/14/2016 0:00	10/14/2016 0:00	1/29/2017 0:00	0		27	6	5	0	0	0	1	1	1	1	0	0	5	10/14/2016 0:00	11/9/2016 0:00	1	2	0	0	11/9/2016 0:00	12/7/2016 0:00	1	2	0	0	1/18/2017 0:00	3/15/2017 0:00	1	2	0	0	4/27/2017 0:00	5/25/2017 0:00	1	2	0	0	5/25/2017 0:00	7/20/2017 0:00	1	2
3	26	1	1	9/12/2016 0:00			1		25	4	3	2	2	2	2	2	2	2	0		5			1	2		5			1	2		5			1	2		5			1	2		5			1	2
0	35	0	0	2/20/2017 0:00	1/16/2015 0:00	7/10/2017 0:00	0		12	6	0	2	2	2	2	2	2	0	1		5	3/4/2017 0:00	4/4/2017 0:00	1	2		5	4/4/2017 0:00	5/29/2017 0:00	1	2		5	5/29/2017 0:00	6/24/2017 0:00	1	2		5	6/24/2017 0:00	8/17/2017 0:00	1	2		5	8/17/2017 0:00	10/19/2017 0:00	1	2
3	38	1	1	9/5/2016 0:00			1		18	4	2	2	2	2	2	2	2	2	0		5			1	2		5			1	2		5			1	2		5			1	2		5			1	2
0	29	0	0	10/18/2016 0:00	3/11/2014 0:00		1		23	2	1	0	0	2	2	2	2	2	1	78	0	10/18/2016 0:00	11/15/2016 0:00	1	2	107	0	11/15/2016 0:00	1/10/2017 0:00	1	2	47	0	1/11/2017 0:00	2/15/2017 0:00	1	2	97	0	2/15/2017 0:00	4/12/2017 0:00	1	2	92	0	4/18/2017 0:00	5/16/2017 0:00	1	2
3	22	1	1	8/22/2016 0:00			1		28	1	0	2	2	2	2	2	2	2	0		5			1	2		5			1	2		5			1	2		5			1	2		5			1	2
3	33	0	1	8/8/2016 0:00	1/16/2009 0:00		1		12	3	2	2	2	2	2	2	2	2	1		5	9/7/2016 0:00	11/30/2016 0:00	1	2		5	12/7/2016 0:00	3/1/2017 0:00	1	2		5	3/8/2017 0:00	5/31/2017 0:00	1	2		5	5/31/2017 0:00	6/23/2017 0:00	1	2		5			1	2
0	24	0	0	8/18/2016 0:00	8/18/2016 0:00	1/11/2017 0:00	0		20	2	1	0	0	0	0	0	0	1	0		5	8/18/2016 0:00	9/15/2016 0:00	1	2	96	0	9/15/2016 0:00	10/13/2016 0:00	1	2	100	0	10/13/2016 0:00	11/14/2016 0:00	1	2	103	0	11/14/2016 0:00	12/14/2016 0:00	1	2	100	0	12/14/2016 0:00	1/9/2017 0:00	1	2
3	31	0	1	8/29/2016 0:00	5/27/2013 0:00		1		23	4	3	2	2	2	2	2	2	2	1		5			1	2		5			1	2		5			1	2		5			1	2		5			1	2
3	21	0	1	9/1/2016 0:00	10/15/2014 0:00		1		27	3	2	0	2	2	2	2	2	2	1		4	2/20/2017 0:00		1	2		5			1	2		5			1	2		5			1	2		5			1	2
3	35	0	0	10/12/2016 0:00	5/17/2011 0:00		1		28	4	2	0	0	1	1	1	1	1	1	101	0	10/12/2016 0:00	12/21/2016 0:00	1	2	100	0	12/21/2016 0:00	3/16/2017 0:00	1	2	100	0	3/16/2017 0:00	4/20/2017 0:00	1	2	97	0	4/20/2017 0:00	6/20/2017 0:00	1	2	100	0	6/20/2017 0:00	7/17/2017 0:00	1	2
3	31	1	1	11/25/2016 0:00			1		37	5	4	2	2	2	2	2	2	2	1		5			1	2		5			1	2		5			1	2		5			1	2		5			1	2
3	19	0	1	12/29/2016 0:00	12/29/2016 0:00		1		22	1	0	2	2	2	2	2	2	2	0		5	12/29/2016 0:00	1/25/2017 0:00	1	2	100	5	1/25/2017 0:00	2/22/2017 0:00	1	2	96	5	2/20/2017 0:00	3/20/2017 0:00	1	2	81	5	3/27/2017 0:00	4/20/2017 0:00	1	2		5			1	2
0	27	0	0	3/30/2017 0:00	4/2/2015 0:00	6/29/2017 0:00	0		23	2	1	0	1	1	1	2	2	2	1	98	5	5/30/2017 0:00	8/1/2017 0:00	1	2	103	5	8/1/2017 0:00	8/29/2017 0:00	1	2	97	5	8/29/2017 0:00	10/24/2017 0:00	1	2	105	5	10/24/2017 0:00	12/12/2017 0:00	1	2		5			1	2
0	22	0	0	11/22/2016 0:00	11/22/2016 0:00	2/7/2017 0:00	0		23	2	1	0	0	2	1	1	1	2	0		5	11/22/2016 0:00	12/19/2016 0:00	1	2	0	5	12/19/2016 0:00	1/20/2017 0:00	1	2		5	1/20/2017 0:00	2/20/2017 0:00	1	2	0	5	3/23/2017 0:00	4/21/2017 0:00	1	2	0	5	4/27/2017 0:00	5/26/2017 0:00	1	2
3	29	0	1	12/1/2016 0:00	12/1/2016 0:00		1		20	4	3	0	2	2	2	2	2	2	0		5	12/1/2016 0:00	12/29/2016 0:00	1	2		4	12/22/2016 0:00		1	2		5			1	2		5			1	2		5			1	2
0	26	0	0	10/18/2016 0:00	4/17/2012 0:00	1/3/2017 0:00	0		23	3	1	2	2	2	2	2	2	2	1		5	10/18/2016 0:00		1	2		5			1	2		5			1	2		5			1	2		5			1	2
3	38	0	1	11/8/2016 0:00	5/9/2013 0:00		1		30	8	7	0	1	1	1	1	2	2	1	98	5	12/5/2016 0:00	2/27/2017 0:00	1	2	105	5	2/24/2017 0:00	3/28/2017 0:00	1	2	82	5	3/28/2017 0:00	4/25/2017 0:00	1	2	100	5	4/25/2017 0:00	6/20/2017 0:00	1	2	107	5	7/18/2017 0:00	9/19/2017 0:00	1	2
0	18	0	0	9/12/2016 0:00	2/16/2015 0:00	3/5/2017 0:00	0		16	1	0	0	0	0	0	0	1	1	1	0	0	10/6/2016 0:00	12/2/2016 0:00	1	2	0	0	12/8/2016 0:00	1/5/2017 0:00	1	2	0	0	1/5/2017 0:00	2/2/2017 0:00	1	2	0	0	2/2/2017 0:00	3/2/2017 0:00	1	2	0	0	3/2/2017 0:00	4/3/2017 0:00	1	2
0	22	0	0	2/13/2017 0:00	9/17/2013 0:00	5/31/2017 0:00	0		22	3	2	0	0	1	1	1	1	1	1	85	0	2/13/2017 0:00	5/11/2017 0:00	1	2	91	0	5/22/2017 0:00	6/19/2017 0:00	1	2	51	0	7/21/2017 0:00	8/17/2017 0:00	1	2	107	0	8/17/2017 0:00	9/20/2017 0:00	1	2	86	0	9/20/2017 0:00	10/23/2017 0:00	1	2
0	29	0	0	9/7/2016 0:00	10/27/2011 0:00	2/16/2017 0:00	0		16	4	3	2	2	2	2	2	2	2	1	0	5	10/27/2016 0:00	12/22/2016 0:00	1	2	0	5	12/22/2016 0:00	3/16/2017 0:00	1	2	0	5	3/16/2017 0:00	4/20/2017 0:00	1	2		5	4/20/2017 0:00	5/25/2017 0:00	1	2	0	5	5/20/2017 0:00	7/20/2017 0:00	1	2
3	20	0	1	2/16/2017 0:00	2/16/2017 0:00		1		18	2	1	2	2	2	2	2	2	2	0		5	2/16/2017 0:00	3/16/2017 0:00	1	2	93	5	3/16/2017 0:00	4/12/2017 0:00	1	2	86	5	4/12/2017 0:00	5/15/2017 0:00	1	2	103	5	5/12/2017 0:00	6/7/2017 0:00	1	2	97	5	6/12/2017 0:00	7/12/2017 0:00	1	2
3	27	0	0	12/16/2016 0:00	12/16/2016 0:00		1		29	3	2	0	2	2	2	2	2	2	0		5	12/16/2016 0:00	1/11/2017 0:00	1	2	100	5	1/11/2017 0:00	2/8/2017 0:00	1	2	36	5	3/24/2017 0:00	4/24/2017 0:00	1	2	116	5	4/24/2017 0:00	5/18/2017 0:00			100	5	5/18/2017 0:00	6/20/2017 0:00	1	2
3	18	0	0	3/10/2017 0:00	3/31/2017 0:00		1		33	1	0	2	2	2	2	2	2	2	0		5	3/31/2017 0:00	4/24/2017 0:00	1	2		2	6/29/2017 0:00		1	2		5			1	2		5			1	2		5			1	2
0	20	0	0	10/24/2016 0:00	10/24/2016 0:00	4/20/2017 0:00	0		12	1	0	0	0	2	2	1	2	2	0		5	10/24/2016 0:00	11/22/2016 0:00	1	2		5	11/22/2016 0:00	12/22/2016 0:00	1	2		5	12/22/2016 0:00	1/26/2017 0:00	1	2	0	5	2/20/2017 0:00	4/27/2017 0:00	1	2	0	5	6/7/2017 0:00	7/21/2017 0:00	0	1
0	24	0	0	2/10/2017 0:00	2/10/2017 0:00	3/13/2017 0:00	0		34	1	0	0	0	1	1	1	2	2	0		5	2/10/2017 0:00	3/9/2017 0:00	1	2	86	0	3/9/2017 0:00	5/3/2017 0:00	1	2	109	0	5/4/2017 0:00	5/30/2017 0:00	1	2	119	0	5/30/2017 0:00	7/26/2017 0:00	1	2	95	0	7/26/2017 0:00	1/25/2018 0:00	1	2
0	22	0	0	1/12/2017 0:00	2/28/2017 0:00	5/31/2017 0:00	0		19	4	3	0	0	0	1	1	1	1	0		5	2/28/2017 0:00	3/23/2017 0:00	1	2	0	0	3/28/2017 0:00	4/27/2017 0:00	1	2	0	0	4/27/2017 0:00	5/25/2017 0:00	1	2	0	0	6/1/2017 0:00	7/31/2017 0:00	1	2	0	0	7/4/2017 0:00	8/3/2017 0:00	1	2
0	25	0	0	9/8/2016 0:00	11/24/2015 0:00	2/3/2017 0:00	0		20	4	3	0	0	1	1	1	1	2	1	104	5	10/11/2016 0:00	12/7/2016 0:00	1	2	95	5	12/13/2016 0:00	2/7/2017 0:00	1	2	95	5	2/14/2017 0:00	4/11/2017 0:00	1	2	94	5	4/18/2017 0:00	6/13/2017 0:00	1	2	94	5	6/13/2017 0:00	7/15/2017 0:00	1	2
0	24	0	0	8/22/2016 0:00	5/21/2013 0:00	2/15/2017 0:00	0		16	2	0	2	0	0	0	1	1	1	1		0	8/22/2016 0:00		1	2	97	0	9/22/2016 0:00	12/22/2016 0:00	1	2	99	0	12/22/2016 0:00	1/26/2017 0:00	1	2	97	0	1/26/2017 0:00	4/26/2017 0:00	1	2	100	0	4/26/2017 0:00	5/23/2017 0:00	1	2
3	22	0	1	10/18/2016 0:00	12/16/2015 0:00		1		21	2	1	2	2	2	2	2	2	2	1		5	11/2/2016 0:00	11/30/2016 0:00	1	2	66	5	11/30/2016 0:00	1/4/2017 0:00	1	2	115	5	6/1/2017 0:00	8/31/2017 0:00	1	2	98	5	8/31/2017 0:00	11/30/2017 0:00	1	2		5			1	2
0	31	0		12/2/2016 0:00	12/30/2016 0:00	2/18/2017 0:00	0		28	4	3	0	2	2	2	1	2	2	0		5	12/30/2016 0:00	1/23/2017 0:00	1	2		5			1	2		5			1	2		5			1	2		5				2
0	38	0	0	10/3/2016 0:00	11/15/2016 0:00	11/18/2016 0:00	0		28	5	4	1	1	1	1	1	1	1	0	0	0	11/21/2016 0:00	1/3/2017 0:00	1	2	0	0	1/3/2017 0:00	1/20/2017 0:00	1	2	0	3	3/17/2017 0:00	5/19/2017 0:00	1	2	0	0	5/19/2017 0:00	7/27/2017 0:00	1	2	0	0	5/19/2017 0:00	7/21/2017 0:00	1	2
3	42	0	0	8/17/2016 0:00	9/22/2009 0:00		1		20	4	3	0	2	2	2	2	2	2	1	100	0	10/12/2016 0:00	11/16/2016 0:00	1	2	100	0	11/16/2016 0:00	1/17/2017 0:00	1	2	100	0	1/17/2017 0:00	2/16/2017 0:00	1	2	97	0	2/16/2017 0:00	3/15/2017 0:00	1	2	96	0	3/15/2017 0:00	4/18/2017 0:00	1	2
3	34	0	1	10/31/2016 0:00	10/31/2016 0:00		1		25	4	3	2	2	2	2	2	2	2	0		5	10/31/2016 0:00		1	2		5	12/2/2016 0:00	1/12/2017 0:00	1	2		5	2/22/2017 0:00	3/23/2017 0:00	1	2		5	3/22/2017 0:00	4/19/2017 0:00	1	2		5	4/26/2017 0:00	5/24/2017 0:00	1	2
3	32	0	1	8/19/2016 0:00	9/14/2016 0:00		1		22	3	2	0	2	2	2	2	2	2	0		5	9/14/2016 0:00	10/10/2016 0:00	1	2		5	11/30/2016 0:00		1	2		5			1	2		5			1	2		5			1	2
0	38	0	0	9/16/2016 0:00	11/29/2011 0:00	1/29/2017 0:00	0		23	4	1	0	0	1	1	1	1	2	1	100	5	11/1/2016 0:00	1/3/2017 0:00	1	2	102	5	1/3/2017 0:00	3/9/2017 0:00	1	2	98	5	2/28/2017 0:00	4/4/2017 0:00	1	2	97	5	4/4/2017 0:00	5/30/2017 0:00	1	2	98	5	5/30/2017 0:00	8/1/2017 0:00	1	2
0	35	0	0	10/11/2016 0:00	8/30/2011 0:00	12/29/2016 0:00	0		27	4	3	1	1	1	1	1	1	1	1	75	0	12/28/2016 0:00	1/26/2017 0:00	1	2	100	0	1/26/2017 0:00	2/22/2017 0:00	1	2	96	0	2/22/2017 0:00	4/19/2017 0:00	1	2	97	0	4/20/2017 0:00	7/13/2017 0:00	1	2	135	0	6/13/2017 0:00	8/9/2017 0:00	1	2
0	34	0	0	10/3/2016 0:00	10/3/2016 0:00	12/29/2016 0:00	0		25	4	3	0	0	1	2	2	2	2	0		5	10/3/2016 0:00	10/27/2016 0:00	1	2	100	5	10/27/2016 0:00	11/30/2016 0:00	1	2	103	5	4/11/2017 0:00	6/6/2017 0:00	1	2		5			1	2		5			1	2
3	19	0	1	2/9/2017 0:00	4/11/2016 0:00		1		16	1	0	2	2	2	2	2	2	2	1		5	4/11/2017 0:00	5/9/2017 0:00	1	2		5			1	2		5			1	2		5			1	2		5			1	2
3	33	0	1	11/30/2016 0:00	11/30/2016 0:00		1		29	5	4	0	2	2	2	2	2	2	0		5	11/30/2016 0:00	12/28/2016 0:00	1	2	38	0	2/15/2017 0:00	3/9/2017 0:00	1	2		2	5/16/2017 0:00		1	2		5			1	2		5			1	2
0	35	0	0	10/28/2016 0:00	8/6/2013 0:00	2/20/2017 0:00	0		22	4	3	0	0	0	1	1	1	1	1	100	0	12/8/2016 0:00	1/5/2017 0:00	1	2	96	0	1/5/2017 0:00	2/16/2017 0:00	1	2	95	0	2/16/2017 0:00	5/3/2017 0:00	1	2	97	0	5/5/2017 0:00	6/15/2017 0:00	1	2	95	0	6/15/2017 0:00	7/13/2017 0:00	1	2
0	21	0	0	3/22/2017 0:00	3/22/2017 0:00	9/3/2017 0:00	0		18	1	0	0	0	0	0	0	0	1	0		5	3/27/2017 0:00	4/25/2017 0:00	1	2		5	4/25/2017 0:00	5/17/2017 0:00	1	2		5	5/17/2017 0:00	6/15/2017 0:00	1	2		5	6/15/2017 0:00	7/11/2017 0:00	1	2		5	7/11/2017 0:00	8/9/2017 0:00	1	2
3	22	0	1	8/18/2016 0:00	8/18/2016 0:00		1		20	2	1	0	2	2	2	2	2	2	0		5	8/18/2016 0:00	9/15/2016 0:00	1	2	39	0	11/2/2016 0:00	11/30/2016 0:00	1	2		0	1/31/2017 0:00		1	2		5			1	2		5			1	2
3	31	1	1	9/30/2016 0:00			1		32	5	3	2	2	2	2	2	2	2	1		5			1	2		5			1	2		5			1	2		5			1	2		5			1	2
0	32	1	0	2/1/2017 0:00		5/24/2017 0:00	0		21	6	5	2	2	2	2	2	2	2	1		5			1	2		5			1	2		5			1	2		5			1	2		5			1	2
0	23	0	0	10/4/2016 0:00	3/14/2014 0:00	2/21/2017 0:00	0		26	3	1	2	2	2	2	2	2	2	1	0	5	12/7/2016 0:00	2/6/2017 0:00	1	2	0	5	2/6/2017 0:00	4/3/2017 0:00	1	2	0	5	4/20/2017 0:00	6/7/2017 0:00	1	2	0	5	6/6/2017 0:00	8/9/2017 0:00	1	2	0	5	8/14/2017 0:00	10/13/2017 0:00	1	2
0	35	0	0	9/20/2016 0:00	6/27/2013 0:00	2/2/2017 0:00	0		14	6	5	2	2	2	2	1	2	1	1	0	5	10/10/2016 0:00	12/9/2016 0:00	1	2	0	5	12/9/2016 0:00	2/9/2017 0:00	1	2	0	5	2/10/2017 0:00	4/11/2017 0:00	1	2	1	5	6/9/2017 0:00	8/7/2017 0:00	1	2	0	5	8/7/2017 0:00	10/11/2017 0:00	1	2
0	30	0	0	11/3/2016 0:00	11/3/2016 0:00	1/8/2017 0:00	0		25	5	4	0	0	0	1	2	1	1	0	182	5	12/3/2016 0:00	1/2/2017 0:00	1	2	86	5	1/9/2017 0:00	2/3/2017 0:00	1	2	94	5	2/9/2017 0:00	3/7/2017 0:00	1	2	104	5	3/7/2017 0:00	4/2/2017 0:00	1	2	90	5	4/3/2017 0:00	5/31/2017 0:00	1	2
0	22	0	0	12/8/2016 0:00	8/16/2016 0:00	2/25/2017 0:00	0		24	3	2	0	0	0	1	1	1	1	1	104	0	12/8/2016 0:00	1/5/2017 0:00	1	2	107	0	1/5/2017 0:00	2/6/2017 0:00	1	2	97	0	2/6/2017 0:00		1	2	91	0	4/11/2017 0:00	5/11/2017 0:00	1	2	97	0	5/11/2017 0:00		1	2
0	38	0	0	3/1/2017 0:00	3/28/2013 0:00	7/28/2017 0:00	0		16	5	4	0	1	1	2	2	2	2	1	99	0	4/12/2017 0:00	10/12/2017 0:00	1	2	99	0	10/9/2017 0:00	11/9/2017 0:00	1	2	97	0	11/10/2017 0:00	2/8/2018 0:00	1	2		5			1	2		5			1	2
3	26	1	1	8/22/2016 0:00			1		20	3	2	2	2	2	2	2	2	2	1		5			1	2		5			1	2		5			1	2		5			1	2		5			1	2
0	33	0	0	11/14/2016 0:00	12/22/2010 0:00	1/28/2017 0:00	0		23	4	3	2	2	2	2	2	2	2	1		5			1	2		5			1	2		5			1	2		5			1	2		5			1	2
3	36	0	1	3/20/2017 0:00	12/3/2016 0:00		1		23	5	4	2	2	2	2	2	2	2	1	0	0	4/20/2017 0:00	7/20/2017 0:00	1	2	0	0	7/20/2017 0:00	10/19/2017 0:00	1	2	0	0	10/19/2017 0:00	1/18/2018 0:00	1	2		5			1	2		5			1	2
3	19	0	0	1/3/2017 0:00	1/3/2017 0:00		1		24	1	0	0	0	2	2	2	2	2	0		0	1/3/2017 0:00	1/30/2017 0:00	1	2	104	0	1/30/2017 0:00	3/1/2017 0:00	1	2	97	0	3/1/2017 0:00	3/27/2017 0:00	1	2	104	0	3/27/2017 0:00	5/19/2017 0:00	1	2	113	0	5/19/2017 0:00	6/15/2017 0:00	1	2
3	33	0	1	9/15/2016 0:00	5/10/2016 0:00		1		16	4	2	0	1	2	2	2	2	2	1		0	12/2/2016 0:00		1	2	223	0	12/15/2016 0:00	1/12/2017 0:00	1	2		0	3/17/2017 0:00		1	2		5			1	2		5			1	2
0	28	0	0	10/10/2016 0:00	10/10/2016 0:00	2/12/2017 0:00	0		24	4	3	1	1	1	1	1	2	1	0		5	2/14/2017 0:00	3/15/2017 0:00	1	2		5	3/20/2017 0:00	4/12/2017 0:00	1	2		5	4/12/2017 0:00	5/10/2017 0:00	1	2		5	5/10/2017 0:00	6/2/2017 0:00	1	2		5	6/7/2017 0:00	7/5/2017 0:00	1	2
3	23	1	1	10/7/2016 0:00			1		12	1	0	2	2	2	2	2	2	2	0		5			1	2		5			1	2		5				2		5			1	2		5			1	2
0	36	0	0	10/3/2016 0:00	7/19/2016 0:00	2/5/2017 0:00	0		26	3	2	0	0	0	1	1	1	1	1	0	0	10/14/2016 0:00	11/17/2016 0:00	1	2	0	0	11/17/2016 0:00	12/16/2016 0:00	1	2	0	0	1/5/2017 0:00	2/3/2017 0:00	1	2	0	0	3/21/2017 0:00	4/18/2017 0:00	0	1	0	0	5/18/2017 0:00	5/23/2017 0:00	1	2
3	38	1	1	11/8/2016 0:00			1		20	6	5	2	2	2	2	2	2	2	1		5			1	2		5			1	2		5			1	2		5			1	2		5			1	2
0	29	0	0	1/26/2017 0:00	8/18/2016 0:00	8/1/2017 0:00	0		8	3	2	0	0	0	1	1	2	2	1	82	5	2/20/2017 0:00	4/26/2017 0:00	1	2	95	5	4/26/2017 0:00	6/23/2017 0:00	1	2	97	5	6/23/2017 0:00	9/11/2017 0:00	1	2	97	5	9/26/2017 0:00	10/24/2017 0:00	1	2	110	5	10/24/2017 0:00	11/21/2017 0:00	1	2
0	28	0	0	8/4/2016 0:00	7/1/2014 0:00	1/31/2017 0:00	0		18	3	2	0	0	0	1	1	1	1	1	0	0	8/15/2016 0:00	10/1/2016 0:00	1	2	0	0	10/24/2016 0:00	12/19/2016 0:00	1	2	0	0	12/22/2016 0:00	2/23/2017 0:00	1	2	0	0	3/2/2017 0:00	4/3/2017 0:00	1	2	0	0	4/24/2017 0:00	5/19/2017 0:00	1	2
0	40	0	0	3/30/2017 0:00	7/3/2013 0:00	5/27/2017 0:00	0		28	5	4	0	2	2	2	2	2	2	1	99	5	4/17/2017 0:00	7/10/2017 0:00	1	2	208	5	7/1/2017 0:00	8/4/2017 0:00	1	2	92	5	8/15/2017 0:00	10/10/2017 0:00	1	2	91	5	10/21/2017 0:00	1/9/2018 0:00	1	2		5			1	2
3	29	0	1	10/4/2016 0:00	10/28/2014 0:00		1		28	4	3	0	2	2	2	2	2	2	1		5	10/4/2016 0:00		1	2		5			1	2		5			1	2		5			1	2		5			1	2
3	35	0	0	10/4/2016 0:00	10/4/2016 0:00		1		12	4	3	0	0	0	0	0	1	1	0		5	10/4/2016 0:00	10/31/2016 0:00	1	2	100	0	10/31/2016 0:00	12/1/2016 0:00	1	2	100	0	12/1/2016 0:00	12/28/2016 0:00	1	2	100	0	12/28/2016 0:00	1/30/2017 0:00	1	2	100	0	1/30/2017 0:00	3/1/2017 0:00	1	2
0	16	0	0	2/20/2017 0:00	2/20/2017 0:00	6/21/2017 0:00	0		18	1	0	0	0	0	0	0	1	1	0		5	2/20/2017 0:00	3/22/2017 0:00	1	2	0	0	3/22/2017 0:00	4/19/2017 0:00	1	2	0	0	4/19/2017 0:00	5/17/2017 0:00	1	2	0	0	5/17/2017 0:00	6/14/2017 0:00	1	2	0	0	6/14/2017 0:00	7/11/2017 0:00	1	2
0	20	0	0	8/22/2016 0:00	4/28/2005 0:00	12/25/2016 0:00	0		18	1	0	0	0	1	1	1	1	1	1	98	0	9/21/2016 0:00	12/21/2016 0:00	1	2	99	0	12/21/2016 0:00	3/23/2017 0:00	1	2	98	0	3/23/2017 0:00	6/21/2017 0:00	1	2	97	0	6/21/2017 0:00	7/26/2017 0:00	1	2	97	0	7/26/2017 0:00	8/29/2017 0:00	1	2
0	24	1	0	2/6/2017 0:00		6/21/2017 0:00	0		25	4	3	2	2	2	2	2	2	2	1		5			1	2		5			1	2		5			1	2		5			1	2		5			1	2
0	25	0	0	12/14/2016 0:00	12/14/2016 0:00	3/24/2017 0:00	0		25	3	1	0	0	0	1	1	1	1	0		5	12/14/2016 0:00	1/11/2017 0:00	1	2	93	0	1/11/2017 0:00	1/13/2017 0:00	1	2	103	0	2/13/2017 0:00	3/13/2017 0:00	1	2	65	0	5/16/2017 0:00	6/16/2017 0:00	1	2	97	0	6/16/2017 0:00	7/10/2017 0:00	1	2
3	37	1	1	8/9/2016 0:00			1		24	5	4	2	2	2	2	2	2	2	1		5			1	2		5			1	2		5			1	2		5			1	2		5			1	2
0	20	0	0	9/7/2016 0:00	9/7/2016 0:00	11/16/2016 0:00	0		20	2	1	0	2	2	2	2	2	2	0		5	9/7/2016 0:00	9/29/2016 0:00	1	2		5	12/29/2016 0:00	1/26/2017 0:00	1	2		5	2/16/2017 0:00	3/9/2017 0:00	1	2		5	3/23/2017 0:00	4/7/2017 0:00	1	2		5	4/27/2017 0:00	5/25/2017 0:00	1	2
0	22	0	0	1/23/2017 0:00	1/23/2017 0:00	4/18/2017 0:00	0		16	2	1	0	0	0	1	1	2	2	0		5	1/23/2017 0:00	2/27/2017 0:00	1	2	83	0	2/27/2017 0:00	3/27/2017 0:00	1	2	93	0	3/27/2017 0:00	5/2/2017 0:00	1	2	162	0	5/2/2017 0:00	5/31/2017 0:00	1	2		0	8/6/2017 0:00		1	2
0	17	0	0	12/16/2016 0:00	12/16/2016 0:00	3/9/2017 0:00	0		16	1	0	2	0	0	1	1	2	2	0		5	12/16/2016 0:00	1/12/2017 0:00	1	2		5	1/12/2017 0:00	4/9/2017 0:00	1	2		5	3/23/2017 0:00	4/20/2017 0:00	1	2		2	7/31/2017 0:00	8/31/2017 0:00	1	2		5	9/28/2017 0:00	10/26/2017 0:00	0	2
0	20	1	0	2/6/2017 0:00		7/17/2017 0:00	0		18	2	1	2	2	2	2	2	2	2	1		5			1	2		5			1	2		5			1	2		5			1	2		5			1	2
3	28	0	1	1/26/2017 0:00	7/3/2014 0:00		1		16	3	2	2	2	2	2	2	2	2	1	100	5	4/10/2017 0:00	7/10/2017 0:00	1		95	5	7/12/2017 0:00	10/13/2017 0:00	1	2	100	5	10/13/2017 0:00	1/10/2018 0:00	1	2		5			1	2		5			1	2
3	34	0	1	10/7/2016 0:00	10/31/2016 0:00		1		21	4	3	2	2	2	2	2	2	2	0		5	10/31/2017 0:00	11/27/2017 0:00	1	2	93	5	11/29/2017 0:00	12/26/2017 0:00	1	2		5			1	2		5			1	2		5			1	2
0	36	1	0	10/3/2016 0:00		5/9/2017 0:00	0		12	4	3	2	2	2	2	2	2	2	1		5			1	2		5			1	2		5			1	2		5			1	2		5			1	2
0	23	0	0	1/13/2017 0:00	1/13/2017 0:00	3/12/2017 0:00	0		32	3	2	0	0	0	1	2	1	1	0		5	1/13/2017 0:00	2/6/2017 0:00	1	2	0	5	2/8/2017 0:00	3/6/2017 0:00	1	2	0	5	3/8/2017 0:00	4/5/2017 0:00	1	2	0	5	4/20/2017 0:00	5/18/2017 0:00	1	2	0	5	5/18/2017 0:00	6/15/2017 0:00	1	2
3	41	1	1	9/26/2016 0:00			1		33	2	1	2	2	2	2	2	2	2	1		5	11/22/2017 0:00	12/14/2017 0:00	1	2		5			1	2		5				2		5			1	2		5			1	2
0	29	0	0	9/6/2016 0:00	9/6/2016 0:00	11/8/2016 0:00	0		24	4	3	0	2	2	2	2	2	2	0		5	9/6/2016 0:00	9/22/2016 0:00	1	2		1	11/29/2016 0:00		1	2		5	2/9/2017 0:00	3/9/2017 0:00	1	2		5	3/16/2017 0:00	4/13/2017 0:00	1	2		5	4/13/2017 0:00	4/27/2017 0:00	1	2
0	39	0	0	1/23/2017 0:00	5/2/2014 0:00	6/1/2017 0:00	0		16	5	4	0	1	1	1	1	2	2	1	0	0	4/19/2017 0:00	6/14/2017 0:00	1	2	0	0	7/11/2017 0:00	8/8/2017 0:00	1	2	0	0	8/8/2017 0:00	10/3/2017 0:00	1	2	0	0	10/17/2017 0:00	12/15/2017 0:00	1	2	1	0	12/15/2017 0:00	2/23/2018 0:00	1	2
3	21	0	1	12/16/2016 0:00	12/16/2016 0:00		1		22	2	1	2	2	2	2	2	2	2	0		5	12/16/2016 0:00	1/13/2017 0:00	1	2	72	5	1/17/2017 0:00	2/13/2017 0:00	1	2	72	5	8/7/2017 0:00	8/31/2017 0:00	1	2	96	5	8/31/2017 0:00	11/6/2017 0:00	1	2		5			1	2
0	34	0	0	2/7/2017 0:00	2/7/2017 0:00	4/29/2017 0:00	0		25	4	3	2	2	2	2	2	2	2	0		5			1	2		5			1	2		5			1	2		5			1	2		5			1	2
0	18	0	0	10/14/2016 0:00	11/10/2016 0:00	4/18/2017 0:00	0		14	1	0	0	0	0	1	1	2	2	0		5	11/10/2016 0:00	12/8/2016 0:00	1	2	75	5	12/20/2016 0:00	3/22/2017 0:00	1	2	99	5	3/20/2017 0:00	6/15/2017 0:00	1	2	105	5	6/5/2017 0:00	9/8/2017 0:00	1	2	84	5	9/28/2017 0:00	12/21/2017 0:00	1	2
3	33	1	0	3/7/2017 0:00			1		28	4	3	2	2	2	2	2	2	2	0		5			1	2		5			1	2		5			1	2		5			1	2		5			1	2
3	33	1	1	9/29/2016 0:00			1		16	4	3	2	2	2	2	2	2	2	0		5			1	2		5			1	2		5			1	2		5			1	2		5			1	2
0	38	0	0	8/29/2016 0:00	3/5/2015 0:00	1/20/2017 0:00	0		21	5	4	1	0	1	1	1	1	1	1	0	5	9/15/2016 0:00	12/15/2016 0:00	1	2	0	5	12/15/2016 0:00	3/9/2017 0:00	1	2	0	5	3/9/2017 0:00	4/6/2017 0:00	1	2	0	5	4/6/2017 0:00	6/8/2017 0:00	1	2	0	5	6/8/2017 0:00	8/3/2017 0:00	1	2
0	20	0	0	2/2/2017 0:00	2/1/2017 0:00	5/13/2017 0:00	0		30	3	1	0	0	0	1	1	1	1	1		0	3/2/2017 0:00	4/3/2017 0:00	1	2	0	0	4/3/2017 0:00	5/2/2017 0:00	1	2	0	0	5/2/2017 0:00	6/2/2017 0:00	1	2		0	6/2/2017 0:00	7/5/2017 0:00	1	2	0	0	8/9/2017 0:00	9/8/2017 0:00	0	2
0	32	0	0	11/22/2016 0:00	3/25/2016 0:00	6/11/2017 0:00	0		14	2	1	0	2	2	2	2	2	2	1	0	0	12/23/2016 0:00	2/23/2017 0:00	1	2	0	0	4/23/2017 0:00	5/19/2017 0:00	1	2	0	0	4/28/2017 0:00	5/26/2017 0:00	1	2	0	0	6/8/2017 0:00	8/4/2017 0:00	1	2	0	0	8/25/2017 0:00	9/22/2017 0:00	1	2
0	35	1	0	9/12/2016 0:00		1/18/2017 0:00	0		24	6	5	2	2	2	2	2	2	2	0		5			1	2		5			1	2		5			1	2		5			1	2		5			1	2
3	33	0	0	12/1/2016 0:00	11/24/2016 0:00	3/21/2017 0:00	0		29	4	3	0	1	1	1	1	2	2	1	82	0	12/27/2016 0:00	1/26/2017 0:00	1	2	125	0	1/20/2017 0:00	2/15/2017 0:00	1	2	31	0	4/24/2017 0:00	5/19/2017 0:00	1	2	97	0	5/24/2017 0:00	8/11/2017 0:00	1	2	103	0	8/8/2017 0:00	9/5/2017 0:00	1	2
0	19	0	0	3/9/2017 0:00	3/9/2017 0:00	6/12/2017 0:00	0		25	2	1	0	2	2	2	2	2	2	0		5	3/9/2017 0:00	4/5/2017 0:00	1	2	0	5	4/5/2017 0:00	5/5/2017 0:00	1	2	0	5	5/3/2017 0:00	6/5/2017 0:00	1	2	0	5	6/5/2017 0:00	7/5/2017 0:00	1	2	0	5	7/7/2017 0:00	8/7/2017 0:00	1	2
0	27	0	0	11/21/2016 0:00	11/21/2016 0:00	3/7/2017 0:00	0		18	3	2	0	0	0	0	1	1	1	0		5	11/21/2016 0:00	12/22/2016 0:00	1	2	0	5	12/28/2016 0:00	1/26/2017 0:00	1	2	0	5	1/26/2017 0:00	2/23/2017 0:00	1	2	0	5	2/28/2017 0:00	3/29/2017 0:00	1	2	0	5	3/4/2017 0:00	4/28/2017 0:00	1	2
0	31	0	0	1/23/2017 0:00	6/4/2013 0:00	5/4/2017 0:00	0		24	5	4	0	0	0	0	1	1	1	1	101	0	1/23/2017 0:00	2/20/2017 0:00	1	2	89	0	2/28/2017 0:00	3/27/2017 0:00	1	2	107	0	3/27/2017 0:00	4/26/2017 0:00	1	2	79	0	5/4/2017 0:00	6/28/2017 0:00	1	2	102	0	6/28/2017 0:00	7/25/2017 0:00	1	2
0	24	1	0	10/20/2016 0:00		4/13/2017 0:00	0			3	2	2	2	2	2	2	2	2	1		5			1	2		5			1	2		5			1	2		5			1	2		5			1	2
0	35	0	0	8/22/2016 0:00	3/11/2013 0:00	1/18/2017 0:00	0		14	4	3	2	2	2	1	1	1	1	1	0	5	9/28/2016 0:00	11/21/2016 0:00	1	2	0	5	11/24/2016 0:00	12/19/2016 0:00	1	2	0	5	1/19/2017 0:00	2/23/2017 0:00	0	1	0	5	3/2/2017 0:00	4/6/2017 0:00	1	2	0	5	4/5/2017 0:00	5/26/2017 0:00	1	2
0	25	0	0	2/1/2017 0:00	9/10/2013 0:00	5/30/2017 0:00	0		20	2	1	0	1	1	1	1	1	1	1	99	0	3/13/2017 0:00	6/15/2017 0:00		2	103	0	6/15/2017 0:00	7/11/2017 0:00	1	2	96	0	7/11/2017 0:00	8/8/2017 0:00	1	2	97	0	8/8/2017 0:00	9/6/2017 0:00	1	2	97	0	9/6/2017 0:00	10/4/2017 0:00	1	2
3	26	0	1	11/21/2016 0:00	11/21/2016 0:00		1		25	3	2	2	2	2	2	2	2	2	0		5	11/21/2016 0:00	12/15/2017 0:00	1	2	78	5	12/23/2016 0:00	1/20/2017 0:00	1	2	79	5	1/20/2017 0:00	2/17/2017 0:00	1	2	71	5	2/24/2017 0:00	3/23/2017 0:00	1	2	93	5	3/24/2017 0:00	4/20/2017 0:00	1	2
3	20	0	1	3/29/2017 0:00	3/29/2017 0:00		1		16	2	1	2	2	2	2	2	2	2	0		5			1	2		5			1	2		5			1	2		5			1	2		5			1	2
0	22	0	0	3/20/2017 0:00	8/30/2013 0:00	7/24/2017 0:00	0		20	4	3	0	0	0	1	1	1	2	1	5	0	5/2/2017 0:00	6/1/2017 0:00	1	2	2	0	6/15/2017 0:00	7/13/2017 0:00	1	2	0	0	7/12/2017 0:00	8/10/2017 0:00	1	2	0	0	8/21/2017 0:00	9/20/2017 0:00	1	2	0	0	9/20/2017 0:00	11/3/2017 0:00	1	2
0	17	0	0	8/23/2016 0:00	6/28/2016 0:00	12/27/2016 0:00	0		20	1	0	0	0	1	1	1	1	1	1	54	0	8/23/2016 0:00	9/19/2016 0:00	1	2	93	0	9/20/2016 0:00	10/2/2016 0:00	1	2		0	12/27/2016 0:00		1	2	27	0	1/5/2017 0:00	2/6/2017 0:00	1	2	100	0	2/8/2017 0:00	3/8/2017 0:00	0	1
0	31	1	0	11/2/2016 0:00		2/4/2017 0:00	0		27	2	1	2	2	2	2	2	2	2	1		5			1	2		5			1	2		5			1	2		5			1	2		5			1	2
0	21	0	0	10/19/2016 0:00	10/19/2016 0:00	2/23/2017 0:00	0		24	3	2	2	2	2	2	2	2	2	0	0	5	10/19/2016 0:00	11/10/2016 0:00	1		0	5	11/16/2016 0:00	12/14/2016 0:00	1	2	0	5	12/14/2016 0:00	1/11/2017 0:00	1	2	0	5	1/11/2017 0:00	2/19/2017 0:00	1	2	0	5	3/12/2017 0:00	4/13/2017 0:00	1	2
3	42	0	1	2/2/2017 0:00			1		10	6	5	2	2	2	2	2	2	2	1		5			1	2		5			1			5			1	2		5			1			5			1	2
0	23	1	0	9/13/2016 0:00		1/4/2017 0:00	0		18	2	1	2	2	2	2	2	2	2	1		5			1	2		5			1	2		5			1	2		5			1	2		5			1	2
3	20	0	1	10/26/2016 0:00	10/6/2016 0:00		1		12	3	2	2	2	2	2	2	2	2	1	0	0	2/14/2017 0:00	3/20/2017 0:00	1	2	0	0	4/26/2017 0:00	6/27/2017 0:00	1	2	0	0	6/13/2017 0:00	7/14/2017 0:00	0	1	0	0	7/25/2017 0:00	9/22/2017 0:00	1	2	0	0	8/29/2017 0:00	9/29/2017 0:00	1	2
0	21	1	0	8/12/2016 0:00		12/11/2016 0:00	0		20	1	0	2	2	2	2	2	2	2	0		5			1	2		5			1	2		5			1	2		5			1	2		5			1	2
3	24	0	1	2/9/2017 0:00	1/16/2013 0:00		1		13	2	1	2	2	2	2	2	2	2	1	100	5	4/26/2017 0:00	7/24/2017 0:00	1	2	97	5	7/24/2017 0:00	8/22/2017 0:00	1	2	103	5	8/22/2017 0:00	9/19/2017 0:00	1	2	100	5	9/19/2017 0:00	11/21/2017 0:00	1	2		5			1	2
0	36	0	0	9/12/2016 0:00	2/3/2014 0:00	10/13/2016 0:00	0		28	7	6	0	1	1	1	1	1	1	1	0	0	9/12/2016 0:00	10/12/2016 0:00	1	2	3	0	10/18/2016 0:00	11/15/2016 0:00	1	2	0	0	11/15/2016 0:00	12/16/2016 0:00	1	2	0	0	12/16/2016 0:00	2/10/2017 0:00	1	2	0	0	2/14/2017 0:00	3/24/2017 0:00	1	2
3	26	0	1	1/25/2017 0:00	1/25/2017 0:00		1		18	4	2	0	0	0	0	1	2	2	0	0	5	1/25/2017 0:00	2/22/2017 0:00	1	2	0	5	2/22/2017 0:00	3/22/2017 0:00	1	2	1	5	3/22/2017 0:00	5/17/2017 0:00	1	2	1	5	6/14/2017 0:00	8/17/2017 0:00	1	2	0	5	8/10/2017 0:00	9/14/2017 0:00	1	2
0	39	0	0	1/4/2017 0:00	2/15/2012 0:00	6/18/2017 0:00	0		16	6	5	2	2	2	2	2	2	2	1		5			1	2		5			1	2		5			1	2		5			1	2		5			1	2
3	22	1	1	8/31/2016 0:00			1		24	2	1	2	2	2	2	2	2	2	0		5				2		5			1	2		5			1	2		5			1	2		5			1	2
0	34	1	0	3/10/2017 0:00		7/18/2017 0:00	0		21	5	4	0	0	0	1	1	1	1	1	0	5	3/16/2017 0:00	5/11/2017 0:00	1	2	0	5	5/11/2017 0:00	6/29/2017 0:00	1	2	0	5	7/13/2017 0:00	8/10/2017 0:00	1	2	0	5	8/10/2017 0:00	9/7/2017 0:00	1	2	0	5	9/7/2017 0:00	10/5/2017 0:00	1	2
0	28	1	0	11/22/2016 0:00		6/4/2017 0:00	0		14	4	3	2	2	2	2	2	2	2	0		5			1	2		5			1	2		5			1	2		5			1	2		5			1	2
0	35	0	0	3/6/2017 0:00	2/16/2015 0:00	5/30/2017 0:00	0		33	3	2	0	1	1	1	1	1	1	1	0	0	5/3/2017 0:00	5/31/2017 0:00	1	2	0	0	6/13/2017 0:00	7/11/2017 0:00	1	2	0	0	7/11/2017 0:00	9/22/2017 0:00	1	2	0	0	9/22/2017 0:00	10/20/2017 0:00	1	2	0	0	10/20/2017 0:00	11/17/2017 0:00	1	2
3	18	0	1	8/25/2016 0:00	7/12/2016 0:00		1		25	2	1	0	2	2	2	2	2	2	1		5	9/21/2016 0:00	10/19/2016 0:00	1	2		5			1	2		5			1	2		5			1	2		5			1	2
0	36	0	0	11/18/2016 0:00	4/23/2016 0:00	1/19/2017 0:00	0		24	5	4	0	1	1	1	1	2	2	1	100	5	1/18/2017 0:00	3/15/2017 0:00	1	2	98	5	3/17/2017 0:00	6/14/2017 0:00	1	2	93	5	6/20/2017 0:00	8/15/2017 0:00	1	2	107	5	8/15/2017 0:00	9/17/2017 0:00	1	2	86	5	9/24/2017 0:00	12/19/2017 0:00	1	2
0	35	0	0	12/5/2016 0:00	2/15/2011 0:00	5/16/2017 0:00	0		20	3	2	0	1	1	2	2	2	2	1	101	0	12/28/2016 0:00	3/27/2017 0:00	1	2	101	0	3/27/2017 0:00	7/19/2017 0:00	1	2	97	0	7/19/2017 0:00	9/14/2017 0:00	1	2		5			1	2		5			1	2
4	29	0	1	11/14/2016 0:00	3/10/2016 0:00		1		26	5	4	2	2	2	2	2	2	2	1	0	5	12/8/2016 0:00	4/6/2017 0:00	0	1	0	5	4/5/2017 0:00	5/4/2017 0:00	1	2	0	5	5/4/2017 0:00	7/21/2017 0:00	1	2	0	5	7/21/2017 0:00	10/13/2017 0:00	1	2	0	5	10/13/2017 0:00	1/5/2018 0:00	1	2
0	36	0	0	10/19/2016 0:00	6/29/2016 0:00	1/7/2017 0:00	0		25	4	3	1	1	1	1	1	2	2	1	85	5	1/26/2017 0:00	2/21/2017 0:00	1	2	103	5	3/21/2017 0:00	4/18/2017 0:00	1	2	103	5	5/16/2017 0:00	7/18/2017 0:00	1	2	94	5	7/18/2017 0:00	9/12/2017 0:00	1	2	105	5	9/12/2017 0:00		1	2
0	25	0	0	9/28/2016 0:00	9/28/2016 0:00	11/7/2016 0:00	0		30	3	2	0	1	2	2	2	2	2	0		5	9/28/2016 0:00	10/26/2016 0:00	1	2		0	12/27/2016 0:00		1	2		5			1	2		5			1	2		5			1	2
3	25	1	1	10/18/2016 0:00			1		30	2	1	2	2	2	2	2	2	2	1		5			1	2		5			1	2		5			1	2		5			1	2		5			1	2
0	20	0	0	12/16/2016 0:00	11/19/2015 0:00	6/26/2017 0:00	0		12	2	1	2	0	2	2	2	2	0	1	0	5	12/16/2016 0:00	1/12/2017 0:00	0	1	0	5	1/19/2017 0:00	2/16/2017 0:00	1	2	0	5	2/16/2017 0:00	5/16/2017 0:00	1	2	0	5	7/7/2017 0:00	8/31/2017 0:00	1	2	0	5	9/7/2017 0:00	10/5/2017 0:00	1	2
0	22	0	0	12/12/2016 0:00	12/12/2016 0:00	5/12/2017 0:00	0		12	1	0	0	0	0	0	0	1	1	0		5	12/12/2016 0:00	1/5/2017 0:00	1	2	0	5	1/5/2017 0:00	2/9/2017 0:00	1	2	0	5	2/9/2017 0:00	3/8/2017 0:00	1	2	0	5	3/8/2017 0:00	4/26/2017 0:00	1	2	0	5	5/3/2017 0:00	6/1/2017 0:00	1	2
0	24	0	0	11/29/2016 0:00	3/17/2017 0:00	6/5/2017 0:00	0		12	1	0	0	0	1	1	1	1	1	0		5	3/17/2017 0:00	4/11/2017 0:00	1	2	112	0	4/11/2017 0:00	6/20/2017 0:00	1	2	130	0	6/20/2017 0:00	7/17/2017 0:00	1	2	107	0	7/17/2017 0:00	8/11/2017 0:00	1	2	115	0	7/17/2017 0:00	10/6/2017 0:00	1	2
3	22	1	1	1/17/2017 0:00			1		35	3	2	2	2	2	2	2	2	2	0		5			1	2		5			1	2		5			1	2		5			1	2		5			1	2
3	24	0	0	10/11/2016 0:00	11/12/2013 0:00		1		26	3	2	1	1	0	1	1	1	1	1	88	0	11/8/2016 0:00	12/8/2016 0:00	1	2	107	0	12/8/2016 0:00	1/6/2017 0:00	1	2	100	0	1/6/2017 0:00	2/8/2017 0:00	1	2	100	0	2/6/2017 0:00	5/3/2017 0:00	1	2	97	0	5/8/2017 0:00	8/3/2017 0:00	1	2
3	22	1	1	2/1/2017 0:00			1		12	2	1	2	2	2	2	2	2	2	1		5			1	2		5			1	2		5			1	2		5			1	2		5			1	2
0	26	0	0	1/6/2017 0:00	12/16/2015 0:00	3/22/2017 0:00	0		28	4	3	0	0	1	1	1	1	1	1		0	1/6/2017 0:00		1	2		0	2/27/2017 0:00	3/24/2017 0:00	1	2		0	3/24/2017 0:00	5/18/2017 0:00	1	2	54	0	5/18/2017 0:00	6/12/2017 0:00			85	0	6/12/2017 0:00	7/17/2017 0:00	1	2
0	30	0	0	2/6/2017 0:00	3/8/2017 0:00	9/16/2017 0:00	0		12	4	3	0	0	0	0	0	0	1	0		5	3/8/2017 0:00	4/5/2017 0:00	1	2		5	4/5/2017 0:00	5/3/2017 0:00	1	2		5	5/3/2017 0:00	6/13/2017 0:00	1	2		5	6/13/2017 0:00	7/15/2017 0:00	1	2		5	7/15/2017 0:00	8/3/2017 0:00	1	2
3	33	0	1	9/14/2016 0:00	5/10/2011 0:00		1		24	3	2	2	2	2	2	2	2	2	1	114	5	10/8/2016 0:00		1	2		5			1	2		5			1	2		5			1	2		5			1	2
3	37	1	1	10/18/2016 0:00			1		20	4	3	2	2	2	2	2	2	2	0		5			1	2		5			1	2		5			1	2		5			1	2		5			1	2
0	18	0	0	11/2/2016 0:00	11/2/2016 0:00	1/5/2017 0:00	0		12	1	0	0	0	0	1	2	2	2	0		5	11/2/2016 0:00	11/30/2016 0:00	1	2		5	2/27/2017 0:00	3/27/2017 0:00	1	2	100	5		4/19/2017 0:00	1	2	34	5	6/16/2017 0:00	7/11/2017 0:00	1	2		5			1	2
3	24	0	1	11/24/2016 0:00	11/24/2016 0:00		1		24	2	1	0	2	2	2	2	2	2	0		5	11/24/2016 0:00	12/21/2016 0:00	1	2		2	12/21/2016 0:00		1	2		5				2		5			1	2		5				2
0	35	0	0	8/12/2016 0:00	9/12/2013 0:00	2/6/2017 0:00	0		16	4	3	2	2	2	2	2	2	1	1		5	8/18/2016 0:00	9/15/2016 0:00	1	2		5	9/15/2016 0:00	11/10/2016 0:00	0	2		5	11/10/2016 0:00	2/17/2017 0:00		2		5	2/16/2017 0:00	3/9/2017 0:00	1	2		5	3/23/2017 0:00	4/27/2017 0:00	1	2
3	26	0	0	9/2/2016 0:00	9/16/2016 0:00		1		28	3	2	0	0	2	2	2	2	2	0		5	9/16/2016 0:00	10/7/2016 0:00	1	2		5	10/4/2016 0:00		1	2		5	12/15/2016 0:00		1	2		5			1	2		5			1	2
0	31	0	0	2/28/2017 0:00	5/15/2015 0:00	7/21/2017 0:00	0		18	4	2	0	0	1	1	1	1	2	1	100	0	4/21/2017 0:00	7/17/2017 0:00	1	2	101	0	7/18/2017 0:00	8/14/2017 0:00	1	2	87	0	8/17/2017 0:00	9/12/2017 0:00	1	2	96	0	9/12/2017 0:00	10/10/2017 0:00		2	100	0	10/10/2017 0:00	11/14/2017 0:00	1	2
0	35	0	0	8/8/2016 0:00	7/10/2015 0:00	11/14/2016 0:00	0		26	6	5	2	0	0	0	0	2	1	1		5	8/31/2016 0:00	4/1/2017 0:00		2		5	4/8/2017 0:00	5/6/2017 0:00	1	2		5	5/6/2017 0:00	6/3/2017 0:00	1	2		5	6/3/2017 0:00	6/29/2017 0:00	1	2		5	8/31/2017 0:00	10/26/2017 0:00	1	2
0	24	0	0	3/14/2017 0:00	3/14/2017 0:00	6/24/2017 0:00	0		20	3	2	0	0	0	0	1	2	2	0		5	3/14/2017 0:00	4/10/2017 0:00	1	2	100	5	4/10/2017 0:00	5/5/2017 0:00		2	100	5	5/3/2017 0:00	6/1/2017 0:00	1	2	84	5	6/16/2017 0:00	7/14/2017 0:00	1	2	8	5	8/7/2017 0:00	9/1/2017 0:00	1	2
0	27	0	0	1/30/2017 0:00	1/30/2017 0:00	5/3/2017 0:00	0		23	4	3	2	2	2	2	2	2	2	0		5	1/30/2017 0:00		1	2		5			1	2		5			1	2		5			1	2		5			1	2
0	18	0	0	9/26/2016 0:00	9/26/2016 0:00	2/22/2017 0:00	0		18	1	0	0	0	0	0	1	1	1	0	0	5	9/26/2016 0:00	10/24/2016 0:00	1	2	0	0	10/24/2016 0:00	11/21/2016 0:00	1	2	0	0	11/23/2016 0:00	12/21/2016 0:00	1	2	0	0	1/23/2017 0:00	2/20/2017 0:00	1	2	0	0	2/22/2017 0:00	3/22/2017 0:00	1	2
0	43	0	0	11/14/2016 0:00	11/14/2016 0:00	4/15/2017 0:00	0		16	5	3	0	0	0	0	0	0	1	0		5	11/14/2016 0:00	12/15/2016 0:00	1	2	0	5	12/15/2016 0:00	1/12/2017 0:00	1	2	0	5	1/13/2017 0:00	2/9/2017 0:00	1	2	0	5	2/9/2017 0:00	3/9/2017 0:00	1	2	0	5	3/9/2017 0:00	4/13/2017 0:00	1	2
3	25	0	1	2/28/2017 0:00	2/28/2017 0:00		1		22	2	1	0	0	2	2	2	2	2	0		5	2/28/2017 0:00	3/22/2017 0:00	1	2		2	3/29/2017 0:00		1	2		5			1	2		5			1	2		5			1	2
3	22	0	0	1/13/2017 0:00	9/8/2016 0:00	8/7/2017 0:00	0		17	3	2	2	2	1	2	2	2	2	1	0	5	3/30/2017 0:00	5/28/2017 0:00	1	2	0	5	5/25/2017 0:00	7/20/2017 0:00	0	1	0	5	7/20/2017 0:00	8/17/2017 0:00	1	2	0	5	8/24/2017 0:00	9/21/2017 0:00	1	2	0	5	9/21/2017 0:00	10/19/2017 0:00	1	2
0	34	0	0	12/5/2016 0:00	12/5/2016 0:00	1/3/2017 0:00	0		30	5	4	0	0	1	1	1	1	2	0		5	12/5/2016 0:00	1/3/2017 0:00	1	2	0	0	1/3/2017 0:00	2/3/2017 0:00	1	2	0	0	3/12/2017 0:00	5/7/2017 0:00	1	2	0	0	5/9/2017 0:00	7/11/2017 0:00	0	1	0	0	7/11/2017 0:00	9/12/2017 0:00	1	2
3	29	1	1	3/3/2017 0:00			1		13	4	3	2	2	2	2	2	2	2	1		5			1	2		5			1	2		5			1	2		5			1	2		5			1	2
0	37	0	0	10/31/2016 0:00	10/31/2016 0:00	2/12/2017 0:00	0		21	4	3	2	2	2	2	2	2	2	0		5	3/15/2017 0:00	4/12/2017 0:00	1	2		5	4/12/2017 0:00	5/10/2017 0:00	1	2		5	5/10/2017 0:00	6/7/2017 0:00	1	2		5	6/9/2017 0:00	8/2/2017 0:00	1	2		5	9/6/2017 0:00	10/4/2017 0:00	1	2
3	27	0	1	9/23/2016 0:00	10/19/2016 0:00		1		19	3	2	2	2	2	2	2	2	2	0		5	10/19/2016 0:00	11/16/2016 0:00	1	2	47	5	12/22/2016 0:00	1/18/2017 0:00	1	2		5			1	2		5			1	2		5			1	2
0	35	0	0	1/17/2017 0:00	10/26/2016 0:00	1/20/2017 0:00	0		30	3	0	0	1	1	1	1	1	1	1	70	5	1/17/2017 0:00		1	2	71	5	1/28/2017 0:00		1	2	48	5		3/24/2017 0:00	1	2	93	5	3/24/2017 0:00	4/17/2017 0:00	1	2	108	5	4/18/2017 0:00	5/16/2017 0:00	1	2
0	29	1	0	12/30/2016 0:00		3/26/2017 0:00	0		28	4	3	2	2	2	2	2	2	2	1		5			1	2		5			1	2		5			1	2		5			1	2		5			1	2
0	33	1	0	12/13/2016 0:00		6/22/2017 0:00	0		16	4	3	2	2	2	2	2	2	2	1		5			1	2		5			1	2		5			1	2		5			1	2		5			1	2
0	31	0	0	12/12/2016 0:00	2/22/2011 0:00	5/2/2017 0:00	0		16	4	3	0	1	1	1	2	2	2	1	0	5	2/8/2017 0:00	5/3/2017 0:00	1	2	0	5	5/3/2017 0:00	7/26/2017 0:00	1	2		5	8/2/2017 0:00	10/25/2017 0:00	0	1	0	5	10/25/2017 0:00	1/17/2018 0:00	1	2		5			1	2
0	18	0	0	12/19/2016 0:00	6/27/2016 0:00	2/3/2017 0:00	0		32	2	1	0	1	1	1	1	1	1	1	105	0	12/20/2016 0:00	2/13/2017 0:00	1	2		0	2/14/2017 0:00	3/17/2017 0:00	1	2	94	0	3/17/2017 0:00	5/12/2017 0:00	1	2	100	0	5/12/2017 0:00	7/7/2017 0:00	1	2	109	0	7/7/2017 0:00	8/8/2017 0:00	1	2
3	35	0	1	2/6/2017 0:00	8/4/2015 0:00		1		12	3	2	0	2	2	2	2	2	2	1	100	0	2/6/2017 0:00	5/11/2017 0:00	1	2		5	7/28/2017 0:00		1	2		5			1	2		5			1	2		5			1	2
0	33	0	0	1/3/2017 0:00	11/7/2016 0:00	1/31/2017 0:00	0		36	5	4	0	1	1	1	1	1	1	1	93	0	1/3/2017 0:00	2/2/2017 0:00	1	2	45	0	3/16/2017 0:00	4/12/2017 0:00	1	2	97	0	4/13/2017 0:00	5/9/2017 0:00	1	2	94	0	5/16/2017 0:00	6/12/2017 0:00	1	2	93	0	6/13/2017 0:00	7/10/2017 0:00	1	2
0	26	0	0	9/28/2016 0:00	9/28/2016 0:00	2/20/2017 0:00	0		17	1	0	0	0	1	0	0	1	1	0		0	9/28/2016 0:00	10/26/2016 0:00	1	2	100	0	10/26/2016 0:00	11/24/2016 0:00	1	2	100	0	11/24/2016 0:00	12/21/2016 0:00	1	2	100	0	12/21/2016 0:00	1/23/2017 0:00	1	2	103	0	1/23/2017 0:00	4/19/2017 0:00	1	2
0	25	0	0	11/7/2016 0:00	9/9/2016 0:00	2/17/2017 0:00	0		24	2	1	0	0	0	0	1	1	1	1	66	0	11/7/2016 0:00	12/14/2016 0:00	1	2	108	0	12/14/2016 0:00	1/12/2017 0:00	1	2	107	0	1/12/2017 0:00	2/8/2017 0:00	1	2	104	0	2/8/2017 0:00	3/8/2017 0:00	1	2	100	0	3/8/2017 0:00	4/12/2017 0:00	1	2
0	33	0	0	10/14/2016 0:00	5/21/2015 0:00	1/20/2017 0:00	0		20	3	2	0	1	1	1	1	1	1	1	94	5	12/9/2016 0:00	2/13/2017 0:00	1	2	81	5	3/31/2017 0:00	4/25/2017 0:00	1	2	108	5	4/25/2017 0:00	6/27/2017 0:00	1	2	91	5	6/27/2017 0:00	7/22/2017 0:00	1	2	112	5	7/22/2017 0:00	10/17/2017 0:00	1	2
0	23	0	0	10/10/2016 0:00	10/10/2016 0:00	2/6/2017 0:00	0		20	2	1	0	0	0	1	1	1	1	0	0	5	10/10/2016 0:00	11/14/2016 0:00	1	2	2	5	12/6/2016 0:00	1/2/2017 0:00	1	2	0	5	1/9/2017 0:00	2/13/2017 0:00	1	2	0	5	3/13/2017 0:00	4/13/2017 0:00	1	2		5	4/13/2017 0:00	5/12/2017 0:00	1	2
0	25	0	0	3/31/2017 0:00	7/26/2017 0:00	9/19/2017 0:00	0		16	3	1	0	0	0	0	1	1	2	0		0	4/13/2017 0:00	5/18/2017 0:00	1	2		0	6/1/2017 0:00	6/29/2017 0:00	1	2		0	7/27/2017 0:00	8/30/2017 0:00	1	2		0	9/21/2017 0:00	10/19/2017 0:00	1	2		0	10/19/2017 0:00	11/16/2017 0:00	1	2
3	27	1	1	2/23/2017 0:00			1		12	2	1	2	2	2	2	2	2	2	1		5			1	2		5			1	2		5			1	2		5			1	2		5			1	2
3	28	0	1	10/3/2016 0:00	7/11/2016 0:00		1		10	4	3	2	2	2	2	2	2	2	1	97	0	10/10/2016 0:00	1/6/2017 0:00	1	2	100	0	1/6/2017 0:00	3/9/2017 0:00	1	2	91	0	4/7/2017 0:00	6/9/2017 0:00	1	2	100	0	6/9/2017 0:00	7/4/2017 0:00	1	2	85	0	7/11/2017 0:00	8/7/2017 0:00	1	2
3	21	0	1	1/19/2017 0:00	10/5/2011 0:00		1		24	3	2	2	2	2	2	2	2	2	1		5			1	2		5			1	2		5			1	2		5			1	2		5				2
3	34	0	1	1/10/2017 0:00	10/10/2011 0:00		1		26	7	6	0	0	1	1	1	1	1	1	0	0	1/12/2017 0:00	2/9/2017 0:00	1	2	0	0	2/9/2017 0:00	3/8/2017 0:00	1	2	0	0	5/18/2017 0:00	7/14/2017 0:00	1	2	10	0	7/28/2017 0:00	8/25/2017 0:00	1	2	30	0	10/4/2017 0:00	11/3/2017 0:00	0	1
0	37	0	0	1/9/2017 0:00	10/20/2011 0:00	7/27/2017 0:00	0		12	4	3	2	0	2	2	2	2	2	1		5	2/4/2017 0:00	3/29/2017 0:00	1	2		5	3/29/2017 0:00	6/21/2017 0:00	1	2		5	6/21/2017 0:00	9/20/2017 0:00	1	2		5	9/20/2017 0:00	11/13/2017 0:00	1	2		5			1	2
0	31	0	0	3/2/2017 0:00	4/15/2015 0:00	7/11/2017 0:00	0		17	4	2	2	0	0	1	1	1	1	1	0	5	3/28/2017 0:00	5/2/2017 0:00	1	2	0	5	5/3/2017 0:00	6/5/2017 0:00	1	2	0	5	6/5/2017 0:00	7/3/2017 0:00	1	2	0	5	7/3/2017 0:00	8/4/2017 0:00	1	2	0	5	8/4/2017 0:00	9/4/2017 0:00	1	2
3	19	0	1	1/24/2017 0:00	1/24/2017 0:00		1		34	1	0	2	2	2	2	2	2	2	0		5	1/24/2017 0:00	2/20/2017 0:00	1	2	96	5	2/20/2017 0:00	3/20/2017 0:00	1	2		5	5/21/2017 0:00		1	2		5			1	2		5			1	2
0	22	0	0	11/16/2016 0:00	11/24/2016 0:00	1/24/2017 0:00	0		28	2	1	0	1	1	1	1	1	1	0	89	5	12/13/2016 0:00	1/11/2017 0:00	1	2	215	5	2/9/2017 0:00	3/8/2017 0:00	1		104	5	3/8/2017 0:00	4/4/2017 0:00	1	2	114	5	4/4/2017 0:00	5/2/2017 0:00	1	2	51	5	5/30/2017 0:00	6/27/2017 0:00	1	2
3	25	1	1	8/8/2016 0:00			1		34	1	0	2	2	2	2	2	2	2	0		5			1	2		5			1	2		5			1	2		5			1	2		5			1	2
3	31	0	0	2/8/2017 0:00	2/8/2017 0:00		1		23	5	3	0	0	0	0	0	2	2	0	0	5	2/8/2017 0:00	3/8/2017 0:00	1	2		5	3/8/2017 0:00	4/5/2017 0:00	1	2		5	4/5/2017 0:00	5/3/2017 0:00	1	2		5	5/17/2017 0:00	6/14/2017 0:00	1	2		5	6/14/2017 0:00	7/12/2017 0:00	1	2
0	39	1	0	11/30/2016 0:00		5/23/2017 0:00	0		14	5	4	2	2	2	2	2	2	2	1		5			1	2		5			1	2		5			1	2		5			1	2		5			1	2
3	24	1	1	2/2/2017 0:00			1		16	3	2	2	2	2	2	2	2	2	0		5			1	2		5			1	2		5			1	2		5			1	2		5			1	2
3	25	0	1	10/12/2016 0:00	9/15/2015 0:00		1		16	3	2	0	2	2	2	2	2	2	1	97	0	10/12/2016 0:00	1/11/2017 0:00	1	2	94	0	1/17/2017 0:00	2/2/2017 0:00	1	2		0	2/2/2017 0:00	2/17/2017 0:00	1	2	106	0	2/17/2017 0:00	5/17/2017 0:00	1	2	97	0	5/17/2017 0:00	6/19/2017 0:00	0	1
3	30	1	1	8/31/2016 0:00			1		24	5	4	2	2	2	2	2	2	2	0		5			1	2		5			1	2		5			1	2		5			1	2		5			1	2
3	35	0	1	2/14/2017 0:00	2/14/2017 0:00		1		26	6	5	2	2	2	2	2	2	2	0		5	2/14/2017 0:00	3/10/2017 0:00	1	2	44	5	4/11/2017 0:00	5/9/2017 0:00	1	2	97	5	5/9/2017 0:00	7/4/2017 0:00	1	2	98	5	7/4/2017 0:00	8/15/2017 0:00	1	2	95	5	8/15/2017 0:00	10/10/2017 0:00	1	2
0	36	0	0	10/24/2016 0:00	12/14/2009 0:00	3/14/2017 0:00	0		16	5	4	0	0	1	1	1	1	1	1	0	0	11/15/2016 0:00	1/10/2017 0:00	1	2	0	0	1/10/2017 0:00	3/7/2017 0:00	1	2	0	0	5/16/2017 0:00	6/13/2017 0:00	1	2	0	0	6/20/2017 0:00	7/18/2017 0:00	1	2	0	0	7/25/2017 0:00	9/26/2017 0:00	1	2
0	19	0	0	9/20/2016 0:00	9/20/2016 0:00	3/2/2017 0:00	0		14	1	0	0	0	0	0	0	0	1	0		5	9/20/2016 0:00	10/18/2016 0:00	1	2	96	0	10/18/2016 0:00	11/15/2016 0:00	1	2	104	0	11/15/2016 0:00	12/14/2016 0:00	1	2	100	0	12/14/2016 0:00	1/16/2017 0:00	1	2	100	0	1/16/2017 0:00	2/14/2017 0:00	1	2
3	34	1	1	10/10/2016 0:00			1		27	5	4	2	2	2	2	2	2	2	1		5			1	2		5			1	2		5			1	2		5			1	2		5			1	2
0	27	0	0	12/12/2016 0:00	6/28/2016 0:00	12/28/2016 0:00	0		34	6	5	0	2	2	2	2	2	2	1		0	12/28/2016 0:00	2/27/2017 0:00	1	2	0	0	3/13/2017 0:00	4/11/2017 0:00	1	2	0	0	4/11/2017 0:00	5/9/2017 0:00	0	1	0	0	5/9/2017 0:00	6/13/2017 0:00	1	2	0	0	6/15/2017 0:00	7/11/2017 0:00	1	2
3	33	0	1	3/15/2017 0:00	1/10/2017 0:00		1		38	7	4	0	2	2	2	2	2	2	1		5	3/15/2017 0:00	4/10/2017 0:00	1	2		5	8/12/2017 0:00		1	2		5			1	2		5			1	2		5			1	2
0	28	0	0	9/14/2016 0:00	6/13/2016 0:00		1		26	2	1	2	2	2	2	2	2	2	1		5		11/10/2016 0:00	1	2	87	5	11/11/2016 0:00	12/12/2016 0:00	1	2	97	5	12/12/2016 0:00	1/9/2017 0:00	1	2	100	5	1/10/2017 0:00	2/3/2017 0:00	1	2	117	5	2/3/2017 0:00	3/7/2017 0:00	1	2
3	31	0	1	2/8/2017 0:00	2/8/2017 0:00		1		23	5	3	0	0	0	0	0	2	2	0		5	2/8/2017 0:00	3/8/2017 0:00	1	2		5	3/8/2017 0:00	4/5/2017 0:00	1	2		5	4/5/2017 0:00	5/3/2017 0:00	1	2		5	5/17/2017 0:00	6/14/2017 0:00	1	2		5	6/14/2017 0:00	7/12/2017 0:00	1	2
0	34	0	0	3/2/2017 0:00	3/19/2013 0:00	7/12/2017 0:00	0		24	5	4	0	0	0	0	1	1	1	1	15	0	3/2/2017 0:00	4/3/2017 0:00	1	2	97	0	4/3/2017 0:00	4/25/2017 0:00	1	2	109	0	4/25/2017 0:00	6/28/2017 0:00	1	2	97	0	6/28/2017 0:00	9/28/2017 0:00	0	1	98	0	9/28/2017 0:00	10/26/2017 0:00	1	2
3	37	0	1	3/14/2017 0:00	1/22/2008 0:00		1		6	4	2	2	2	2	2	2	2	2	1	102	5	5/15/2017 0:00	8/11/2017 0:00	1	2	96	5	8/11/2017 0:00	10/6/2017 0:00	1	2	100	5	10/12/2017 0:00	12/12/2017 0:00	1	2		5			1	2		5			1	2
0	21	0	0	8/16/2016 0:00	8/19/2016 0:00	12/7/2016 0:00	0		18	3	2	0	0	0	2	2	2	2	0		5	8/19/2016 0:00	9/13/2016 0:00	1	2		0	11/17/2016 0:00		1	2	6	5	12/1/2016 0:00		1	2		5			1	2		5			1	2
0	31	0	0	10/10/2016 0:00	2/15/2010 0:00	12/9/2016 0:00	0		28	8	7	0	0	0	1	1	2	2	1		5	11/12/2016 0:00	2/1/2017 0:00	1	2		5	2/1/2017 0:00	4/26/2017 0:00	1	2		5	5/3/2017 0:00	7/27/2017 0:00	1	2		5	7/26/2017 0:00	10/25/2017 0:00	1	2		5	11/29/2017 0:00	12/27/2017 0:00	1	2
0	39	0	0	11/14/2016 0:00	7/5/2016 0:00	2/1/2017 0:00	0		30	5	4	2	2	2	2	2	2	2	1	0	0	3/21/2017 0:00	4/18/2017 0:00	1	2	0	0	4/18/2017 0:00	5/16/2017 0:00	0	1	0	0	5/16/2017 0:00	6/13/2017 0:00	1	2	0	0	6/20/2017 0:00	7/18/2017 0:00	1	2	0	0	7/18/2017 0:00	9/19/2017 0:00	1	2
0	18	0	0	2/23/2017 0:00	2/3/2017 0:00	8/2/2017 0:00	0		13	1	0	0	0	0	0	0	0	2	1	125	5	2/27/2017 0:00	3/23/2017 0:00	1	2	84	5	3/28/2017 0:00	4/26/2017 0:00	1	2	97	5	4/26/2017 0:00	5/25/2017 0:00	1	2	100	5	5/26/2017 0:00	6/26/2017 0:00	1	2	94	5	6/26/2017 0:00	8/24/2017 0:00	1	2
0	29	0	0	8/15/2016 0:00	3/10/2013 0:00	2/16/2017 0:00	0		17	3	2	0	0	0	0	1	1	1	1	0	0	9/13/2016 0:00	11/10/2016 0:00	1	2	0	0	11/15/2016 0:00	12/14/2016 0:00	1	2	0	0	12/14/2016 0:00	2/10/2017 0:00	1	2	0	0	2/10/2017 0:00	5/22/2017 0:00	1	2	0	0	4/10/2017 0:00	5/22/2017 0:00	1	2
0	31	0	0	12/5/2016 0:00	12/5/2016 0:00	3/23/2017 0:00	0		26	3	2	0	0	2	2	2	2	2	0		0	12/5/2016 0:00		1	2		0	3/5/2017 0:00		1	2		5			1	2		5			1	2		5			1	2
3	27	1	1	1/3/2017 0:00			1		16	3	2	2	2	2	2	2	2	2	0		5			1	2		5			1	2		5			1	2		5			1	2		5			1	2
3	34	0	1	10/4/2016 0:00	4/14/2016 0:00		1		6	6	5	2	2	2	2	2	2	2	1	86	5	10/4/2016 0:00	10/31/2016 0:00	1	2	71	5	10/31/2016 0:00	11/29/2016 0:00	1	2	78	5	12/20/2016 0:00	1/17/2017 0:00	1	2	311	5	1/17/2017 0:00	3/14/2017 0:00	1	2	114	5	3/14/2017 0:00	4/11/2017 0:00	1	2
0	32	0	0	9/19/2016 0:00	9/24/2013 0:00	1/2/2017 0:00	0		22	4	3	0	0	0	0	1	1	1	1	0	0	9/19/2016 0:00	10/25/2016 0:00	1	2	0	0	10/26/2016 0:00	11/30/2016 0:00	1	2	0	0	11/30/2016 0:00	12/28/2016 0:00	0	1	0	0	12/28/2016 0:00	2/21/2017 0:00	1	2	0	0	2/19/2017 0:00	3/24/2017 0:00	1	2
3	17	0	1	3/7/2017 0:00	3/8/2017 0:00		1		12	2	1	0	2	2	2	2	2	2	0		5	3/8/2017 0:00	4/4/2017 0:00	1	2	93	0	4/4/2017 0:00	4/26/2017 0:00	1	2	87	4	4/26/2017 0:00	6/12/2017 0:00	1	2		5			1	2		5			1	2
3	23	0	1	11/24/2016 0:00	11/24/2016 0:00		1		12	2	1	2	2	2	2	2	2	2	0		5	11/24/2016 0:00	12/21/2016 0:00	1	2	88	5	1/23/2017 0:00	2/17/2017 0:00	1	2		5	2/22/2017 0:00	3/22/2017 0:00	1	2		5			1	2		5			1	2
0	21	0	0	1/5/2017 0:00	1/5/2017 0:00	7/22/2017 0:00	0		12	2	1	0	0	0	2	2	2	2	0		5	1/5/2017 0:00	2/2/2017 0:00	1	2	93	5	2/2/2017 0:00	3/6/2017 0:00	1	2		5	3/6/2017 0:00		1	2		5			1	2		5			1	2
3	28	0	1	10/19/2016 0:00	4/23/2013 0:00		1		24	4	3	2	2	2	2	2	2	2	1	100	5	10/19/2016 0:00	11/17/2016 0:00	1	2	100	5	11/18/2016 0:00	2/10/2017 0:00	1	2	100	5	2/10/2017 0:00	5/12/2017 0:00	1	2	97	5	5/12/2017 0:00	7/7/2017 0:00	1	2	96	5	9/14/2017 0:00	10/16/2017 0:00	1	2
0	20	0	0	2/13/2017 0:00	2/13/2017 0:00	6/4/2017 0:00	0		18	3	2	0	0	1	1	1	1	1	0		5	2/13/2017 0:00	3/13/2017 0:00	1	2		0	5/14/2017 0:00		1	2	26	0	6/9/2017 0:00	7/13/2017 0:00	1	2	83	0	7/13/2017 0:00	8/8/2017 0:00	1	2	68	0	8/21/2017 0:00	9/21/2017 0:00	1	2
3	45	0	0	12/14/2016 0:00	2/2/2014 0:00		1		34	5	4	1	1	2	2	2	2	2	1	0	5	8/28/2017 0:00	9/28/2017 0:00	1	2	0	5	10/2/2017 0:00	11/10/2017 0:00	1	2		5			1	2		5			1	2		5			1	2
3	26	1	1	11/15/2016 0:00			1		18	2	1	2	2	2	2	2	2	2	1		5			1	2		5			1	2		5			1	2		5			1	2		5			1	2
3	38	1	0	11/7/2016 0:00			1		16	3	2	2	2	2	2	2	2	2	1		5			1	2		5			1	2		5			1	2		5			1	2		5			1	2
3	25	0	1	8/11/2016 0:00			1		34	1	0	0	2	2	2	2	2	2	0		5	10/3/2016 0:00	10/31/2016 0:00	1	2		0	1/1/2017 0:00		1	2		5			1	2		5			1	2		5			1	2
0	26	1	0	2/13/2017 0:00		7/25/2017 0:00	0		20	3	2	2	2	2	2	2	2	2	1		5			1	2		5			1	2		5			1	2		5			1	2		5			1	2
0	34	0	0	1/9/2017 0:00	8/28/2013 0:00	6/11/2017 0:00	0		16	4	3	0	0	0	0	0	1	1	1		0	2/23/2017 0:00	3/23/2017 0:00	1	2	97	0	3/23/2017 0:00	4/24/2017 0:00	1	2	94	0	4/24/2017 0:00	5/17/2017 0:00	1	2	96	0	5/17/2017 0:00		1	2	226	0	6/8/2017 0:00	7/24/2017 0:00	1	2
3	32	0	1	10/27/2016 0:00	10/27/2016 0:00		1		31	4	3	0	2	2	2	2	2	2	0	0	5	10/27/2016 0:00	11/23/2016 0:00	1	2		5			1	2		5			1	2		5			1	2		5			1	2
0	36	0	0	11/4/2016 0:00	2/18/2016 0:00	1/30/2017 0:00	0		20	5	4	2	2	2	2	2	2	2	1		5	11/17/2016 0:00	12/15/2016 0:00	1	2		5	12/15/2016 0:00	2/9/2017 0:00	0	2		5	2/9/2017 0:00	5/4/2017 0:00	1	2		5	5/4/2017 0:00	8/3/2017 0:00	1	2		5	8/3/2017 0:00	10/19/2017 0:00	1	2
0	28	0	0	3/1/2017 0:00	9/3/2015 0:00	6/29/2017 0:00	0		24	5	4	0	1	1	1	0	2	2	1	0	0	3/27/2017 0:00	7/27/2017 0:00	1	2	0	0	7/27/2017 0:00	8/31/2017 0:00	1	2	0	0	8/31/2017 0:00	9/28/2017 0:00	1	2	0	0	9/28/2017 0:00	11/30/2017 0:00	1	2	0	5	12/7/2017 0:00	2/1/2018 0:00	1	2
0	28	0	0	2/15/2017 0:00	2/15/2017 0:00	6/16/2017 0:00	0		18	3	2	2	2	2	2	2	2	2	0		5	2/15/2017 0:00	3/9/2017 0:00	1	2		5	3/9/2017 0:00	4/6/2017 0:00	0	2	1	5	4/6/2017 0:00	5/11/2017 0:00	1	2		5	5/11/2017 0:00	6/8/2017 0:00	1	2		5	6/8/2017 0:00	6/22/2017 0:00	1	2
0	26	0	0	11/16/2016 0:00	11/16/2016 0:00	7/20/2017 0:00	0		12	3	2	2	2	0	0	0	2	0	0		5	11/16/2016 0:00	12/14/2016 0:00	1	2	1	5	12/14/2016 0:00	1/11/2017 0:00	1	2		5	1/11/2017 0:00	2/8/2017 0:00	1	2		5	2/18/2017 0:00	3/15/2017 0:00	1	2		5	3/15/2017 0:00	4/12/2017 0:00	1	2
0	24	1	0	10/27/2016 0:00		4/25/2017 0:00	0		16	3	2	2	2	2	2	2	2	2	0		5			1	2		5			1	2		5			1	2		5			1	2		5				2
3	19	1	1	1/24/2017 0:00			1		8	2	1	2	2	2	2	2	2	2	0		5			1	2		5			1	2		5			1	2		5			1	2		5			1	2
0	38	0	0	9/19/2016 0:00	11/8/2013 0:00		1		20	7	6	0	0	1	1	1	1	1	1	95	5	10/12/2016 0:00	12/7/2017 0:00	1	2	104	5	12/7/2016 0:00	2/28/2017 0:00	1	2	107	5	2/28/2017 0:00	3/28/2017 0:00	1	2	110	5	3/28/2017 0:00	5/23/2017 0:00	1	2	92	5	5/30/2017 0:00	7/25/2017 0:00	1	2
3	19	0	1	10/3/2016 0:00	10/3/2016 0:00		1		12	1	0	0	0	2	2	2	2	2	0		5	10/3/2016 0:00	10/31/2017 0:00	1	2	64	0	11/14/2016 0:00	12/14/2016 0:00	1	2	750	0	11/18/2016 0:00	12/15/2016 0:00	1	2	94	0	12/21/2016 0:00	3/16/2017 0:00	1	2		0	5/24/2017 0:00		1	2
0	32	0	0	10/14/2016 0:00	3/10/2016 0:00	3/22/2017 0:00	0		16	5	4	0	0	0	1	1	1	1	1	0	0	10/20/2016 0:00	12/15/2016 0:00	1	2	0	0	12/22/2016 0:00	2/16/2017 0:00	1	2	0	0	2/23/2017 0:00	5/25/2017 0:00	1	2	0	0	5/25/2017 0:00	7/27/2017 0:00	0	1	0	0	7/27/2017 0:00		1	2
0	27	0	0	1/30/2017 0:00	1/30/2017 0:00	4/10/2017 0:00	0		23	3	2	2	1	1	1	1	1	1	0		5	1/30/2017 0:00	2/28/2017 0:00	1	2		0	4/10/2017 0:00	5/11/2017 0:00	1	2	2	0	6/20/2017 0:00	7/21/2017 0:00	1	2	1	0	7/25/2017 0:00	8/22/2017 0:00	0	1	0	0	8/29/2017 0:00	9/29/2017 0:00	1	2
3	24	0	1	1/13/2017 0:00	1/13/2017 0:00		1		28	3	2	0	2	2	2	2	2	2	0		5	1/13/2017 0:00	2/6/2017 0:00	1	2		2	4/13/2017 0:00		1	2		5			1	2		5			1	2		5			1	2
0	26	1	0	2/24/2017 0:00		4/1/2017 0:00	0		35	4	3	2	2	2	2	2	2	2	0		5			1	2		5			1	2		5			1	2		5			1	2		5			1	2
3	23	1	1	10/24/2016 0:00			1		14	3	2	2	2	2	2	2	2	2	0		5			1	2		5			1	2		5			1	2		5			1	2		5			1	2
0	27	1	0	3/27/2017 0:00		8/2/2017 0:00	0		23	4	3	2	2	2	2	2	2	2	1		5			1	2		5				2		5			1	2		5			1	2		5			1	2
0	32	0	0	10/3/2016 0:00	10/3/2016 0:00	12/4/2016 0:00	0		35	6	5	0	1	1	1	1	1	1	0		5	10/3/2016 0:00		1	2		0	2/23/2017 0:00	3/23/2017 0:00	1	2		0	3/29/2017 0:00	6/26/2017 0:00	1	2	0	0	6/2/2017 0:00	6/30/2017 0:00	0	1	0	0	7/5/2017 0:00	8/1/2017 0:00	1	2
3	36	1	0	1/5/2017 0:00			1		12	4	3	0	2	2	2	2	2	2	1	108	0	2/28/2017 0:00	5/25/2017 0:00	1	2	101	0	5/25/2017 0:00	7/17/2017 0:00	1	2	119	0	7/17/2017 0:00	8/8/2017 0:00	1	2	112	0	8/10/2017 0:00	9/5/2017 0:00	1	2	48	0	10/10/2017 0:00	11/13/2017 0:00	1	2
0	22	0	0	10/28/2016 0:00	10/31/2016 0:00	4/29/2017 0:00	0		12	3	2	2	0	0	0	1	2	2	0		5	10/31/2016 0:00	11/28/2016 0:00	1	2	34	0	1/1/2017 0:00	2/20/2017 0:00	1	2	100	0	2/20/2017 0:00	4/24/2017 0:00	1	2	102	0	4/21/2017 0:00	5/18/2017 0:00	1	2		5	7/24/2017 0:00		1	2
3	32	0	1	2/10/2017 0:00	2/10/2017 0:00		1		20	4	2	0	0	2	2	2	2	2	0		5	2/10/2017 0:00	3/6/2017 0:00	1	2	104	0	3/6/2017 0:00	4/7/2017 0:00	1	2	94	0	4/7/2017 0:00	5/5/2017 0:00	1	2	97	0	5/5/2017 0:00	6/6/2017 0:00	1	2	48	0	7/5/2017 0:00	8/4/2017 0:00	1	2
0	35	1	0	8/15/2016 0:00		12/2/2016 0:00	0		18	7	6	1	1	1	1	1	1	2	1		5	2/8/2017 0:00	4/3/2017 0:00	1	2	1	5	4/5/2017 0:00	5/3/2017 0:00	1	2		5	5/3/2017 0:00	7/5/2017 0:00	1	2		5	7/12/2017 0:00	8/6/2017 0:00	1	2		5	8/23/2017 0:00	9/20/2017 0:00	1	2
3	31	0	1	2/28/2017 0:00	12/18/2013 0:00		1		10	2	1	2	2	2	2	2	2	2	1	96	5	3/30/2017 0:00	7/3/2017 0:00	1	2	84	5	7/20/2017 0:00	10/18/2017 0:00	1	2	96	5	10/18/2017 0:00	1/12/2018 0:00	1	2		5			1	2		5			1	2
3	25	0	1	1/26/2017 0:00	5/15/2013 0:00		1		25	3	2	2	2	2	2	2	2	2	1	51	5	3/8/2017 0:00	6/1/2017 0:00	1	2	48	2	9/11/2017 0:00	11/6/2017 0:00	1	2		5			1	2		5			1	2		5			1	2
3	35	0	1	2/23/2017 0:00	2/23/2017 0:00		1		26	5	4	2	2	2	2	2	2	2	0	87	5	3/24/2017 0:00	4/20/2017 0:00	1	2	88	5	4/26/2017 0:00	5/22/2017 0:00	1	2		5	5/26/2017 0:00	6/26/2017 0:00	1	2	182	5	6/27/2017 0:00	7/25/2017 0:00	1	2	97	5	7/25/2017 0:00	8/22/2017 0:00	1	2
3	28	1	1	1/9/2017 0:00			1		12	3	2	2	2	2	2	2	2	2	0		5			1	2		5			1	2		5			1	2		5			1	2		5			1	2
0	35	0	0	1/30/2017 0:00	1/10/2011 0:00	4/27/2017 0:00	0		25	3	2	0	1	2	2	2	2	2	1	0	5	4/6/2017 0:00	6/8/2017 0:00	1	2	0	5	9/21/2017 0:00	10/3/2017 0:00	1	2	0	5	10/3/2017 0:00	12/8/2017 0:00	1	2		5			1	2		5			1	2
0	28	0	0	1/30/2017 0:00	10/26/2010 0:00	3/13/2017 0:00	0		34	4	3	0	0	1	1	1	1	1	1	98	0	1/31/2017 0:00	3/1/2017 0:00	1	2	97	0	3/1/2017 0:00	3/27/2017 0:00	1	2	94	0	4/4/2017 0:00	4/24/2017 0:00	1	2	100	0	5/2/2017 0:00	5/31/2017 0:00	1	2	97	0	6/1/2017 0:00	6/29/2017 0:00	1	2
3	33	0	0	11/24/2016 0:00	3/25/2013 0:00		1		20	4	3	2	2	2	2	2	2	2	1	100	5	12/12/2016 0:00	3/10/2017 0:00	1	2	97	5	3/10/2017 0:00	6/12/2017 0:00	1	2	95	5	6/12/2017 0:00	7/4/2017 0:00	1	2	96	5	7/4/2017 0:00	8/15/2017 0:00	1	2	95	5	8/15/2017 0:00	10/17/2017 0:00	1	2
0	23	0	0	8/23/2016 0:00	8/23/2016 0:00	11/18/2016 0:00	0		26	5	4	0	2	2	2	2	2	2	0		5	8/23/2016 0:00	9/22/2016 0:00	1	2		5	9/22/2016 0:00	10/20/2016 0:00	1	2		5	10/12/2016 0:00	11/17/2016 0:00	1	2		5	1/5/2017 0:00	1/26/2017 0:00	1	2		5	2/23/2017 0:00	3/30/2017 0:00	1	2
4	29	0	1	10/19/2016 0:00	10/19/2016 0:00		1		16	4	3	2	2	2	2	2	2	2	0	48	5	10/19/2016 0:00	11/14/2016 0:00	1	2	98	5	4/13/2017 0:00	6/5/2017 0:00	1	2	95	5	6/9/2017 0:00	7/31/2017 0:00	1	2	98	5	8/3/2017 0:00	9/27/2017 0:00	1	2	96	5	9/27/2017 0:00	12/15/2017 0:00	1	2
3	23	1	1	2/7/2017 0:00			1		28	4	3	2	2	2	2	2	2	2	0		5			1	2		5			1	2		5			1	2		5			1	2		5			1	2
3	23	1	1	10/31/2016 0:00			1		24	1	0	2	2	2	2	2	2	2	0		5			1	2		5			1	2		5			1	2		5			1	2		5			1	2
3	22	0	1	8/29/2016 0:00	8/29/2016 0:00		1		20	3	2	0	0	2	2	2	2	2	0		5	8/29/2016 0:00	9/29/2016 0:00	1	2		2	10/29/2016 0:00		1	2		5			1	2		5			1	2		5			1	2
0	37	0	0	2/14/2017 0:00	8/25/2011 0:00	7/19/2017 0:00	0		16	2	1	0	0	1	1	1	1	2	1	105	0	4/11/2017 0:00	7/13/2017 0:00	1	2	96	0	7/13/2017 0:00	8/21/2017 0:00	1	2	75	0	8/21/2017 0:00	9/25/2017 0:00	1	2	100	0	9/25/2017 0:00	10/17/2017 0:00	1	2	104	0	10/17/2017 0:00	11/17/2017 0:00	1	2
0	21	0	1	10/10/2016 0:00	7/13/2016 0:00	11/15/2016 0:00	0		32	1	0	0	1	1	1	1	1	2	1		0	11/4/2016 0:00	11/28/2016 0:00	1	2	88	0	11/28/2016 0:00	1/2/2017 0:00	1	2	92	0	1/4/2017 0:00	2/6/2017 0:00	1	2	90	0	2/2/2017 0:00	4/5/2017 0:00	1	2	53	0	6/2/2017 0:00	7/3/2017 0:00	1	2
3	22	1	1	2/7/2017 0:00	8/3/2016 0:00		1		16	3	2	2	2	2	2	2	2	2	1	100	5	3/29/2017 0:00	6/23/2017 0:00	1	2	100	5	6/23/2017 0:00	9/21/2017 0:00	1	2	99	5	9/19/2017 0:00	10/20/2017 0:00	1	2	110	5	10/17/2017 0:00	11/14/2017 0:00	1	2		5			1	2
3	25	0	1	11/1/2016 0:00	11/1/2016 0:00		1		20	2	1	0	2	2	2	2	2	2	0		5	11/1/2016 0:00	11/28/2016 0:00	1	2		0	1/30/2017 0:00		1	2		5			1	2		5			1	2		5			1	2
0	27	0	0	2/14/2017 0:00	11/19/2014 0:00	4/18/2017 0:00	0		20	4	3	0	0	1	1	1	2	1	1	9	0	2/17/2017 0:00	3/14/2017 0:00	1	2	75	0	3/28/2017 0:00	4/26/2017 0:00	1	2	100	0	4/26/2017 0:00	5/24/2017 0:00	1	2	97	0	5/24/2017 0:00	6/19/2017 0:00	1	2	104	0	6/19/2017 0:00	7/12/2017 0:00	1	2
3	26	1	0	2/13/2017 0:00			1		26	3	2	2	2	2	2	2	2	2	1		5			1	2		5			1	2		5			1	2		5			1	2		5			1	2
0	31	1	0	2/8/2017 0:00		7/4/2017 0:00	0		23	5	3	2	2	2	2	2	2	2	0	0	5			1	2		5			1	2		5			1	2		1			1	2	0	5			1	2
3	23	1	1	8/23/2016 0:00			1		16	2	1	2	2	2	2	2	2	2	1		5			1	2		5			1	2		5			1	2		5			1	2		5			1	2
3	22	1	1	12/12/2016 0:00			1		16	4	1	2	2	2	2	2	2	2	0		5			1	2		5			1	2		5				2		5			1	2		5			1	2
3	29	1	1	10/19/2016 0:00			1		24	3	2	2	2	2	2	2	2	2	1		5			1	2		5			1	2		5			1	2		5			1	2		5			1	2
0	34	0	0	12/2/2016 0:00	12/2/2016 0:00	2/6/2017 0:00	0		24	4	3	0	0	0	1	1	1	1	0		5	12/2/2016 0:00	12/29/2016 0:00	1		93	0	12/29/2016 0:00	1/30/2017 0:00	1	2	106	0	1/30/2017 0:00	2/27/2017 0:00	1	2	33	0	4/19/2017 0:00	5/18/2017 0:00	1	2	117	0	5/18/2017 0:00	6/16/2017 0:00	1	2
0	35	0	0	2/6/2017 0:00	11/27/2015 0:00	8/11/2017 0:00	0		12	2	1	2	2	0	0	0	1	2	1		5			1	2		5	8/3/2016 0:00	9/28/2016 0:00	1	2		5	11/30/2016 0:00	1/25/2017 0:00	0	1		5	3/22/2017 0:00	6/14/2017 0:00	1	2		5	6/14/2017 0:00	9/6/2017 0:00	1	2
0	24	0	0	11/17/2016 0:00	1/12/2017 0:00	4/8/2017 0:00	0		18	2	1	0	0	1	1	1	1	1	0		5	1/12/2017 0:00	2/9/2017 0:00	1	2	89	0	2/9/2017 0:00	3/13/2017 0:00	1	2	39	0	5/8/2017 0:00	6/2/2017 0:00	1	2	96	0	6/2/2017 0:00	7/10/2017 0:00	1	2	79	0	7/10/2017 0:00	8/8/2017 0:00	1	2
0	23	0	0	12/5/2016 0:00	12/5/2016 0:00	6/17/2017 0:00	0		12	2	1	0	0	0	0	1	1	1	0		5	12/5/2016 0:00	1/4/2017 0:00	1	2		5	1/4/2017 0:00	3/1/2017 0:00	1	2		5	3/1/2017 0:00	3/30/2017 0:00	1	2		5	4/19/2017 0:00	6/14/2017 0:00	1	2		5	6/20/2017 0:00	8/17/2017 0:00	1	2
3	18	0	1	1/30/2017 0:00	4/24/2014 0:00		1		12	1	0	2	2	2	2	2	2	2	1		5			1	2		5			1	2		5			1	2		5			1	2		5			1	2
3	32	0	0	2/9/2017 0:00	2/23/2014 0:00		1		22	3	2	0	0	2	2	2	2	2	1	99	0	2/16/2017 0:00	5/17/2017 0:00	1	2	100	0	5/17/2017 0:00	6/13/2017 0:00	1	2	96	0	6/13/2017 0:00	7/13/2017 0:00	1	2	100	0	7/13/2017 0:00	8/14/2017 0:00	1	2	97	0	8/14/2017 0:00	9/14/2017 0:00	1	2
0	17	0	0	9/26/2016 0:00	12/21/2016 0:00	4/12/2017 0:00	0		12	1	0	0	0	0	0	0	0	0	0		5	12/21/2016 0:00	1/18/2017 0:00	1	2	30	5	1/4/2017 0:00	2/7/2017 0:00	1	2	127	5	1/26/2017 0:00	2/23/2017 0:00	1	2	429	5	2/2/2017 0:00	2/28/2017 0:00	1	2	199	5	2/23/2017 0:00	3/27/2017 0:00	1	2
0	26	0	0	12/5/2016 0:00	12/5/2016 0:00	2/24/2017 0:00	0		27	4	3	0	0	2	1	1	1	1	0		0	12/5/2016 0:00	1/2/2017 0:00	1	2	100	0	1/2/2017 0:00	1/30/2017 0:00	1	2		5			1	2	48	0	3/6/2017 0:00	3/30/2017 0:00	1	2	88	0	4/6/2017 0:00	5/3/2017 0:00	1	2
3	24	0	0	2/28/2017 0:00	2/28/2017 0:00		1		16	1	0	0	2	2	2	2	2	2	0		5	2/28/2017 0:00	3/21/2017 0:00	1	2	100	0	3/21/2017 0:00	5/9/2017 0:00	1	2	192	0	5/9/2017 0:00	8/11/2017 0:00	1	2		0	8/11/2017 0:00		1	2		5			1	2
0	30	0	0	3/27/2017 0:00	3/6/2014 0:00	7/24/2017 0:00	0		22	4	3	0	0	1	1	1	1	2	1	0	0	6/13/2017 0:00	7/19/2017 0:00	1	2	0	0	7/19/2017 0:00	8/16/2017 0:00	1	2	0	0	8/15/2017 0:00	9/12/2017 0:00	1	2	0	0	9/5/2017 0:00	10/10/2017 0:00	1	2	0	0	10/10/2017 0:00	11/8/2017 0:00	1	2
0	27	1	1	11/16/2016 0:00	8/24/2016 0:00		1		22	3	2	2	2	2	2	2	2	2	1	96	5	11/16/2016 0:00	12/14/2016 0:00	1	2	96	5	12/13/2016 0:00	1/11/2017 0:00	1	2	10	5	1/13/2017 0:00	4/4/2017 0:00	1	2	114	5	4/4/2017 0:00	5/2/2017 0:00	1	2	51	5	5/30/2017 0:00	6/27/2017 0:00	1	2
3	19	1	1	1/23/2017 0:00			1		10	1	0	2	2	2	2	2	2	2	0		5			1	2		5			1	2		5			1	2		5			1	2		5			1	2
0	26	0	0	3/14/2017 0:00	1/26/2012 0:00	9/14/2017 0:00	0		13	3	2	0	0	1	1	2	2	2	1	95	5	3/31/2017 0:00	6/30/2017 0:00	1	2	99	5	6/28/2017 0:00	9/27/2017 0:00	1	2	97	5	9/28/2017 0:00	10/24/2017 0:00	1	2	115	5	10/24/2017 0:00	11/21/2017 0:00	1	2		5			1	2
0	35	0	0	10/19/2016 0:00	2/16/2012 0:00	5/5/2017 0:00	0		12	7	6	0	0	1	1	1	1	1	1	0	0	10/27/2016 0:00	1/26/2017 0:00	1	2	0	0	2/19/2017 0:00	5/4/2017 0:00	1	2	0	0	5/11/2017 0:00	6/29/2017 0:00	1	2	0	0	6/22/2017 0:00	7/20/2017 0:00			0	0	7/20/2017 0:00	8/24/2017 0:00
0	18	0	0	2/7/2017 0:00	2/7/2017 0:00	5/1/2017 0:00	0		26	1	0	0	0	1	1	1	1	2	0		5	2/7/2017 0:00	3/6/2017 0:00	1	2	46	5	3/4/2017 0:00	4/26/2017 0:00	1	2	34	5	6/15/2017 0:00	7/18/2017 0:00	1	2	94	5	7/18/2017 0:00	8/15/2017 0:00	1	2	100	5	8/15/2017 0:00	10/17/2017 0:00	0	0
3	33	0	1	2/27/2017 0:00	6/29/2016 0:00		1		12	5	4	2	2	2	2	2	2	2	1	94	5	4/26/2017 0:00	5/26/2017 0:00	1	2	97	5	5/26/2017 0:00	6/28/2017 0:00	1	2	91	5	6/29/2017 0:00	8/28/2017 0:00	1	2	100	5	8/28/2017 0:00	9/22/2017 0:00	1	2		2	9/22/2017 0:00		1	2
0	17	0	0	11/21/2016 0:00	11/21/2016 0:00	3/29/2017 0:00	0		15	1	0	0	0	0	0	0	1	1	0		5	11/21/2016 0:00	12/22/2016 0:00	1	2	0	5	12/20/2016 0:00	1/19/2017 0:00	1	2	0	5	1/19/2017 0:00	2/16/2017 0:00	1	2	0	5	2/16/2017 0:00	3/16/2017 0:00	1		0	5	3/15/2017 0:00	4/13/2017 0:00	1	2
3	31	1	1	12/14/2016 0:00			1		20	3	2	2	2	2	2	2	2	2	1		5			1	2		5			1	2		5			1	2		5			1	2		5			1	2
0	25	0	0	2/3/2017 0:00	9/15/2016 0:00	3/31/2017 0:00	0		32	2	1	0	0	1	1	1	1	1	1	103	0	2/8/2017 0:00	3/8/2017 0:00	1	2	100	0	3/8/2017 0:00	4/4/2017 0:00	1	2	107	0	4/4/2017 0:00	5/31/2017 0:00	1	2	103	0	5/31/2017 0:00	7/25/2017 0:00	1	2	104	0	7/25/2017 0:00	8/22/2017 0:00	1	2
0	29	1	0	8/29/2016 0:00		12/2/2016 0:00	0		21	2	1	2	2	0	0	1	2	2	1		5	1/24/2017 0:00	4/22/2017 0:00	1	2		5	4/29/2017 0:00	7/22/2017 0:00	1	2		5	8/3/2017 0:00	10/26/2017 0:00	1	2		5	10/26/2017 0:00	1/18/2018 0:00	1	2		5			1	2
3	24	0	1	10/11/2016 0:00	4/14/2009 0:00		1		28	2	1	2	2	2	2	2	1	2	1	0	5	10/24/2016 0:00	12/23/2016 0:00	1	2	0	5	12/9/2016 0:00	2/10/2017 0:00	1	2	0	5	2/10/2017 0:00	4/10/2017 0:00	1	2	0	5	4/10/2017 0:00	6/9/2017 0:00	1	2	0	5	6/9/2017 0:00	8/9/2017 0:00	1	2
0	24	0	0	9/26/2016 0:00	3/29/2012 0:00	1/1/2017 0:00	0		23	3	2	0	0	0	1	1	1	1	1	100	0	10/10/2016 0:00	11/9/2016 0:00	1	2	97	0	11/10/2016 0:00	12/8/2016 0:00	1	2	104	0	12/7/2016 0:00	1/9/2017 0:00	1	2	93	0	2/16/2017 0:00	3/8/2017 0:00	1	2	100	0	3/14/2017 0:00	4/10/2017 0:00	1	2
3	34	0	1	9/5/2016 0:00	6/18/2010 0:00		1		28	6	5	2	2	2	2	2	2	2	1	0	5	9/15/2016 0:00	12/8/2016 0:00	1	2	0	5	12/15/2016 0:00	3/9/2017 0:00	1	2	0	5	3/9/2017 0:00	4/6/2017 0:00	1	2	0	5	4/6/2017 0:00	6/8/2017 0:00	1	2	0	5	6/8/2017 0:00	8/3/2017 0:00	1	2
0	31	0	0	8/29/2016 0:00	8/29/2016 0:00	2/2/2017 0:00	0		18	2	1	0	0	0	0	0	0	1	0		5	8/29/2016 0:00	9/26/2016 0:00	1	2	100	0	9/26/2016 0:00	10/26/2016 0:00	1	2	100	0	10/26/2016 0:00	11/24/2016 0:00	1	2	103	0	11/24/2016 0:00	12/22/2016 0:00	1	2	100	0	12/22/2016 0:00	1/23/2017 0:00	1	2
	21	0	0	10/14/2016 0:00	9/3/2013 0:00		1		24	2	1	2	2	2	2	2	2	2	1		5			1	2		5			1	2		5			1	2		5			1	2		5			1	2
0	34	0	0	1/30/2017 0:00	4/2/2012 0:00	8/1/2017 0:00	0		10	6	5	2	2	2	2	2	2	2	1	0	5	3/16/2017 0:00	6/8/2017 0:00	1	2	0	5	9/14/2017 0:00	10/12/2017 0:00	1	2	0	5	10/12/2017 0:00	11/9/2017 0:00	1	2	0	5	11/9/2017 0:00	12/9/2017 0:00	1	2	0	5	12/9/2017 0:00	1/4/2018 0:00	1	2
3	27	0	1	2/13/2017 0:00	2/13/2017 0:00		1		20	4	3	0	2	2	2	2	2	2	0		0	2/13/2017 0:00	3/13/2017 0:00	1	2	64	4	3/31/2017 0:00		1	2		5			1	2		5			1	2		5			1	2
3	40	0	0	12/9/2016 0:00	1/20/2016 0:00		1		22	6	5	0	2	2	2	2	2	2	1	105	0	12/29/2016 0:00	3/22/2017 0:00	1	2	106	0	3/24/2017 0:00	4/25/2017 0:00	1	2	85	0	4/25/2017 0:00	5/26/2017 0:00	1	2	88	0	5/26/2017 0:00	6/19/2017 0:00	1	2	120	0	6/19/2017 0:00	7/13/2017 0:00	1	2
0	23	0	0	10/14/2016 0:00	4/6/2012 0:00	3/2/2017 0:00	0		16	2	1	0	0	0	0	1	1	2	1	1	0	10/14/2016 0:00	12/2/2016 0:00	1	2	0	0	12/5/2016 0:00	1/5/2017 0:00	1	2	0	0	1/5/2017 0:00	2/1/2017 0:00	1	2	0	0	2/1/2017 0:00	5/1/2017 0:00	1	2	0	0	9/15/2017 0:00	10/13/2017 0:00	1	2
0	19	1	1	10/24/2016 0:00		4/4/2017 0:00	0		16	1	0	2	2	2	2	2	2	2	0		5			1	2		5			1	2		5			1	2		5			1	2		5			1	2
3	29	1	1	11/22/2016 0:00			1		12	1	0	2	2	2	2	2	2	2	1		5			1	2		5			1	2		5			1	2		5			1	2		5			1	2
0	33	0	0	12/9/2016 0:00	10/19/2010 0:00	5/2/2017 0:00	0		18	3	2	1	1	2	2	2	2	2	1	31	0	6/20/2017 0:00	7/20/2017 0:00	1	2		5	7/7/2017 0:00		1	2		5			1	2		5						5			1	2
3	18	1	1	11/1/2016 0:00			1		20	1	0	2	2	2	2	2	2	2	0		5			1	2		5			1	2		5			1	2		5			1	2		5			1	2
0	26	0	1	12/8/2016 0:00	12/8/2016 0:00	4/25/2017 0:00	0		18	3	2	2	0	0	0	0	2	2	0		5	12/8/2016 0:00	1/5/2017 0:00	1	2	89	0	1/5/2017 0:00	2/2/2017 0:00	1	2	-7	0	2/2/2017 0:00	3/3/2017 0:00	1	2	47	0	3/3/2017 0:00	3/31/2017 0:00	1	2	96	2	3/31/2017 0:00	5/1/2017 0:00	1	2
0	34	0	0	11/24/2016 0:00	10/2/2014 0:00	4/12/2017 0:00	0		24	3	2	0	0	1	1	1	2	2	1	28	5	2/16/2017 0:00	3/22/2017 0:00	1	2	97	5	3/22/2017 0:00	4/20/2017 0:00	1	2	103	5	4/19/2017 0:00	7/17/2107 0:00	1	2	99	5	7/17/2017 0:00	9/22/2017 0:00	1	2	179	5	9/25/2017 0:00	1/19/2018 0:00	1	2
0	21	0	0	8/26/2016 0:00	8/26/2016 0:00	12/19/2016 0:00	0		18	1	0	2	2	2	2	2	2	2	0		5			1	2		5			1	2		5			1	2		5			1	2		5			1	2
0	27	0	0	10/16/2016 0:00	9/10/2015 0:00	5/11/2017 0:00	0		8	2	1	0	0	0	1	1	2	2	1	102	5	11/14/2016 0:00	1/12/2017 0:00	1	2	97	5	1/13/2017 0:00	4/12/2017 0:00	1	2	99	5	4/12/2017 0:00	7/14/2017 0:00	1	2	99	5	7/13/2017 0:00	9/5/2017 0:00	1	2	89	5	9/5/2017 0:00	11/7/2017 0:00	1	2
0	21	0	0	1/17/2017 0:00	1/17/2017 0:00	7/9/2017 0:00	0		12	1	0	0	0	0	0	0	1	1	0		5	1/17/2017 0:00	2/15/2017 0:00	1	2	0	5	2/17/2017 0:00	3/16/2017 0:00	1	2	0	5	3/20/2017 0:00	4/19/2017 0:00	1	2	0	5	4/19/2017 0:00	5/31/2017 0:00	1	2	0	5	5/31/2017 0:00	7/27/2017 0:00	1	2
0	32	0	0	9/6/2016 0:00	11/1/2013 0:00	12/24/2016 0:00	0		23	5	3	2	2	2	2	2	2	2	1	0	5	11/4/2016 0:00	1/3/2017 0:00	1	2	0	5	1/3/2017 0:00	3/2/2017 0:00	1	2	0	5	3/7/2017 0:00	5/10/2017 0:00	1	2	0	5	7/17/2017 0:00	9/6/2017 0:00	1	2	0	5	9/12/2017 0:00	11/8/2017 0:00	1	2
0	26	0	0	9/26/2016 0:00	10/26/2016 0:00	1/26/2017 0:00	0		16	3	2	0	0	1	1	1	1	1	0		5	10/26/2016 0:00	11/22/2016 0:00	1	2		5	12/28/2016 0:00	1/26/2017 0:00	1	2	71	5	1/28/2017 0:00		1	2	48	5	2/24/2017 0:00	3/24/2017 0:00	1	2	73	5	3/24/2017 0:00		1	2
0	27	0	0	9/27/2016 0:00	12/17/2013 0:00	1/21/2017 0:00	0		25	5	4	0	0	1	1	1	1	1	1	99	0	9/27/2016 0:00	1/3/2017 0:00	1	2	96	0	1/3/2017 0:00	1/30/2017 0:00	1	2	96	0	1/30/2017 0:00	3/29/2017 0:00	1	2	151	0	3/29/2017 0:00	6/6/2017 0:00	1	2	136	0	6/6/2017 0:00	8/1/2017 0:00	1	2
3	16	0	0	2/7/2017 0:00	2/7/2017 0:00		1		13	1	0	2	2	2	2	2	2	2	0		5	2/7/2017 0:00	3/6/2017 0:00	1	2	100	5	3/6/2017 0:00	3/31/2017 0:00	1	2	96	5	3/31/2017 0:00	4/20/2017 0:00	1	2	8	5	5/31/2017 0:00	6/26/2017 0:00	1	2		5			1	2
0	22	1	0	10/7/2016 0:00		11/1/2016 0:00	0		38	2	1	2	2	2	2	2	2	2	0		5			1	2		5			1	2		5			1	2		5			1	2		5			1	2
3	33	0	1	8/15/2016 0:00	8/15/2016 0:00		1		14	8	7	0	2	2	2	2	2	2	0		5	8/15/2016 0:00		1	2		5	11/15/2016 0:00		1	2	0	0	1/24/2017 0:00	2/21/2017 0:00	1	2	0	0	5/9/2017 0:00	6/6/2017 0:00	1	2	0	0	6/13/2017 0:00	7/11/2017 0:00	1	2
0	30	0	0	12/5/2016 0:00	1/28/2016 0:00	5/11/2017 0:00	0		16	4	3	0	0	0	1	1	1	1	1	0	0	12/26/2016 0:00	1/20/2017 0:00	1	2	0	0	1/20/2017 0:00	2/23/2017 0:00	1	2	0	0	3/16/2017 0:00	4/20/2017 0:00	1	2	0	0	6/28/2017 0:00	7/25/2017 0:00	1	2	0	0	7/27/2017 0:00	8/24/2017 0:00	0	1
0	28	0	0	8/22/2016 0:00	8/22/2016 0:00	2/8/2017 0:00	0		12	3	2	0	0	0	2	0	2	1	0		5	8/22/2016 0:00	9/16/2016 0:00	1	2		5	9/16/2016 0:00	10/20/2016 0:00	1	2		5	10/28/2016 0:00	11/17/2016 0:00	1	2		5	11/17/2016 0:00	12/15/2016 0:00	1	2		5	12/15/2016 0:00	1/12/2017 0:00	1	2
4	23	0	1	9/12/2016 0:00	11/3/2013 0:00		1		26	2	1	0	2	2	2	2	2	2	1	0	0	10/11/2016 0:00	1/10/2017 0:00	1	2	0	0	1/10/2017 0:00	4/4/2017 0:00	1	2	0	0	4/12/2017 0:00	7/11/2017 0:00	1	2	0	0	7/11/2017 0:00	10/10/2017 0:00	1	2	0	0	10/10/2017 0:00	12/5/2017 0:00	1	2
0	32	0	0	11/19/2016 0:00	12/24/2009 0:00	5/8/2017 0:00	0		20	3	2	0	0	0	0	1	1	1	1	112	5	12/9/2016 0:00	3/9/2017 0:00	1	2	100	5	3/10/2017 0:00	4/7/2017 0:00	1	2	97	5	4/7/2017 0:00	7/5/2017 0:00	1	2	100	5	7/7/2017 0:00	7/25/2017 0:00	1	2	95	5	7/25/2017 0:00	9/5/2017 0:00	1	2
3	17	1	1	8/26/2016 0:00			1		23	1	0	2	2	2	2	2	2	2	0		5			1	2		5			1	2		5			1	2		5			1	2		5			1	2
3	20	1	1	9/5/2016 0:00			1		20	0	0	2	2	2	2	2	2	2	0		5			1	2		5			1	2		5			1	2		5			1	2		5			1	2
0	35	0	0	1/3/2017 0:00	9/30/2008 0:00	4/19/2017 0:00	0		23	2	1	0	0	1	1	2	2	2	1	102	5	1/12/2017 0:00	4/10/2017 0:00	1	2	100	5	4/12/2017 0:00	7/10/2017 0:00	1	2	99	5	7/12/2017 0:00	10/9/2017 0:00	1	2	99	5	10/11/2017 0:00	12/12/2017 0:00	1	2		5			1	2
3	32	0	1	9/26/2016 0:00	9/26/2016 0:00		1		20	5	4	2	2	2	2	2	2	2	0		5	9/26/2016 0:00	10/20/2016 0:00	1	2		5	10/27/2016 0:00	11/17/2016 0:00	1	2		5	11/17/2016 0:00	12/15/2016 0:00	1	2		5	12/22/2016 0:00	1/19/2017 0:00	1	2		5	2/23/2017 0:00	3/23/2017 0:00	1	2
0	24	0	0	1/23/2017 0:00	12/9/2013 0:00	8/23/2017 0:00	0		12	3	0	0	0	0	0	1	2	2	1		5	3/15/2017 0:00	5/10/2017 0:00	1	2		5	5/17/2017 0:00	7/12/2017 0:00	1	2		5	7/12/2017 0:00	8/9/2017 0:00	1	2		5	8/16/2017 0:00	9/13/2017 0:00	1	2		5	10/25/2017 0:00	12/20/2017 0:00	1	2
3	42	0	1	10/4/2016 0:00	12/3/2013 0:00		1		28	5	4	2	2	1	2	2	1	2	1	0	5	10/4/2016 0:00	11/2/2016 0:00	1	2	0	5	1/11/2017 0:00	2/8/2017 0:00	1	2	0	5	3/7/2017 0:00	4/5/2017 0:00	1	2	0	5	4/5/2017 0:00	5/10/2017 0:00	1	2	0	5	5/10/2017 0:00	6/9/2017 0:00	1	2
0	22	0	0	11/16/2016 0:00	8/24/2016 0:00	1/24/2017 0:00	0		28	2	1	0	1	1	1	1	1	1	1	89	5	12/13/2016 0:00	1/11/2017 0:00	1	2	215	5	2/9/2017 0:00	3/8/2017 0:00	1	2	104	5	3/8/2017 0:00	4/4/2017 0:00	1	2	114	0	4/4/2017 0:00	5/2/2017 0:00	1	2	51	5	5/30/2017 0:00	6/27/2017 0:00	1	2
3	31		1	1/30/2017 0:00			1		12	3	2	2	2	2	2	2	2	2	1		5			1	2		5			1	2		5			1	2		5			1	2		5			1	2
3	29	1	1	10/24/2016 0:00			1		20	5	4	2	2	2	2	2	2	2	0		5			1	2		5			1	2		5			1	2		5			1	2		5			1	2
3	31	1	1	8/22/2016 0:00			1		20	4	3	2	2	2	2	2	2	2	0		5			1	2		5			1	2		5			1	2		5			1	2		5			1	2
3	25	1	1	11/9/2016 0:00			1		28	3	2	2	2	2	2	2	2	2	0		5			1	2		5			1	2		5			1	2		5			1	2		5			1	2
0	25	0	0	3/28/2017 0:00	3/20/2014 0:00	9/13/2017 0:00	0		16	3	2	0	0	2	2	2	2	2	1	107	5	4/19/2017 0:00	7/19/2017 0:00	1	2	65	5	9/4/2017 0:00	11/3/2017 0:00	1	2		5			1	2		5			1	2		5			1	2
3	37	1	1	10/18/2016 0:00			1		21	6	4	2	2	2	2	2	2	2	1		5			1	2		5			1	2		5			1	2		5			1	2		5			1	2
3	37	0	0	2/14/2017 0:00	5/18/2016 0:00		1		16	4	2	0	2	2	2	2	2	2	1	85	0	2/14/2017 0:00	2/23/2017 0:00	1	2	86	0	2/22/2017 0:00	4/20/2017 0:00	1	2	93	0	4/20/2017 0:00	6/21/2017 0:00	1	2	97	0	6/21/2017 0:00	7/24/2017 0:00	1	2	41	0	8/29/2017 0:00	10/30/2017 0:00	1	2
0	37	1	0	10/12/2016 0:00	10/12/2016 0:00	5/8/2017 0:00	0		9	4	3	0	0	0	0	0	1	2	0		5	10/12/2016 0:00	11/9/2016 0:00	1	2	52	5	12/9/2016 0:00	1/6/2017 0:00	1	2	93	5	1/6/2017 0:00	3/9/2017 0:00	1	2	79	5	2/13/2017 0:00	3/9/2017 0:00	1	2	83	5	3/20/2017 0:00	4/12/2017 0:00	1	2
0	26	0	0	3/1/2017 0:00	3/1/2017 0:00	8/26/2017 0:00	0		16	4	3	2	0	0	0	0	0	0	0		5	3/1/2017 0:00	3/27/2017 0:00	1	2	96	0	3/27/2017 0:00	4/24/2017 0:00	1	2	110	0	4/24/2017 0:00	5/19/2017 0:00	1	2	96	0	5/19/2017 0:00	6/30/2017 0:00	1	2	98	0	6/29/2017 0:00	7/24/2017 0:00	1	2
0	25	0	0	10/5/2016 0:00	7/21/2015 0:00	3/17/2017 0:00	0		20	2	1	0	1	2	2	2	2	2	1	99	5	10/17/2016 0:00	1/16/2017 0:00	1	2	25	5	9/19/2017 0:00	11/28/2017 0:00	1	2		5			1	2		5			1	2		5			1	2
0	27	0	0	10/31/2016 0:00	10/31/2016 0:00		1		28	3	2	0	0	1	2	2	2	2	0		5	10/31/2016 0:00	11/28/2016 0:00	1	2	100	0	11/28/2016 0:00	12/28/2016 0:00	1	2		2	3/2/2017 0:00		1	2		5						5			1	2
0	28	0	0	11/18/2016 0:00	11/18/2016 0:00	5/1/2017 0:00	0		17	3	2	0	0	0	0	1	1	1	0		5	11/18/2016 0:00	12/16/2016 0:00	1	2	100	5	12/15/2016 0:00	1/12/2017 0:00	1	2	-14	5	1/13/2017 0:00	2/8/2017 0:00	1	2	200	5	4/10/2017 0:00	5/11/2017 0:00	1	2	44	5	6/7/2017 0:00	7/5/2017 0:00	1	2
0	23	0	0	10/27/2016 0:00	10/27/2016 0:00	11/26/2016 0:00	0		32	2	1	0	2	2	2	2	2	2	0		2	10/27/2016 0:00		1	2		5			1	2		5			1	2		5			1	2		5			1	2
0	22	0	0	8/16/2016 0:00	7/12/2013 0:00	10/31/2016 0:00	0		27	3	2	2	2	2	2	2	2	2	1		4			1	2		5			1	2		5			1	2		5			1	2		5			1	2
3	22	1	1	1/23/2017 0:00			1		31	3	2	2	2	2	2	2	2	2	1		5			1	2		5			1	2		5			1	2		5			1	2		5			1	2
0	37	0	0	10/31/2016 0:00	10/31/2016 0:00	6/11/2017 0:00	0		27	8	7	0	0	0	2	2	2	2	0	0	0	10/31/2016 0:00	11/24/2016 0:00	1	2	0	0	11/24/2016 0:00	12/20/2016 0:00	1	2		2	12/20/2016 0:00	1/19/2017 0:00	1	2		5			1	2		5			1
3	29	0	1	1/30/2017 0:00	1/30/2017 0:00		1		27	3	2	2	2	2	2	2	2	2	0		5	1/30/2017 0:00	2/27/2017 0:00	1	2	100	2	2/27/2017 0:00	4/24/2017 0:00	1	2		5			1	2		5			1	2		5			1	2
3	30	0	1	3/28/2017 0:00	7/20/2016 0:00		1		13	3	2	2	2	2	2	2	2	2	1	102	5	5/4/2017 0:00	7/28/2017 0:00	1	2	92	5	8/9/2017 0:00	11/3/2017 0:00	1	2		5			1	2		5			1	2		5			1	2
0	20	0	0	10/14/2016 0:00	8/2/2016 0:00	12/16/2016 0:00	0		26	2	1	0	0	1	1	1	1	1	1	100	0	10/28/2016 0:00	11/28/2016 0:00	1	2	97	0	11/28/2016 0:00	12/29/2016 0:00	1	2	47	0	1/31/2017 0:00	2/27/2017 0:00	1	2	103	0	2/28/2017 0:00	3/22/2017 0:00	1	2	83	0	3/28/2017 0:00	5/3/2017 0:00	1	2
3	32	1	1	11/29/2016 0:00			1		35	3	2	2	2	2	2	2	2	2	1		5			1	2		5			1	2		5			1	2		5			1	2		5			1	2
3	33	0	1	10/4/2016 0:00	10/4/2016 0:00		1		20	3	2	0	2	2	2	2	2	2	0		5	10/4/2016 0:00	10/31/2016 0:00		2		0	1/2/2017 0:00		1	2		5			1	2		5			1	2		5			1	2
3	18	1	1	9/7/2016 0:00			1		32	1	0	2	2	2	2	2	2	2	1		5			1	2		5			1	2		5			1	2		5			1	2		5			1	2
0	25		0	10/25/2016 0:00	7/31/2012 0:00	4/7/2017 0:00	0		18	2	1	0	0	0	0	1	1	1	1	93	0	10/26/2016 0:00	12/28/2016 0:00	1	2	100	0	12/28/2016 0:00	3/1/2017 0:00	1	2	98	0	3/1/2017 0:00	3/28/2017 0:00	1	2	107	0	3/28/2017 0:00	4/25/2017 0:00	1	2	83	0	4/25/2017 0:00	5/10/2017 0:00	1	2
3	32	0	1	11/16/2016 0:00	11/16/2016 0:00		1		12	4	3	0	2	2	2	2	2	2	0		5	11/16/2016 0:00	12/15/2016 0:00		2		1	2/15/2017 0:00		1	2	180	5	7/27/2017 0:00	8/31/2017 0:00	1	2		5	9/23/2017 0:00	10/12/2017 0:00	1	2		5	10/12/2017 0:00	11/30/2017 0:00	1	2
3	31	1	1	9/27/2016 0:00			1		14	4	3	2	2	2	2	2	2	2	1		5			1	2		5			1	2		5			1	2		5			1	2		5			1	2
0	27	1	0	1/31/2017 0:00	1/31/2017 0:00	3/27/2017 0:00	0		24	2	1	0	1	1	1	1	1	1	0		5	1/31/2017 0:00	2/27/2017 0:00	1	2	54	0	3/27/2017 0:00	4/28/2017 0:00	1	2	82	0	4/28/2017 0:00	5/9/2017 0:00	1	2	250	0	5/9/2017 0:00	6/7/2017 0:00	1	2	103	0	6/7/2017 0:00	7/7/2017 0:00	1	2
0	36	0	0	3/6/2017 0:00	4/8/2014 0:00	5/15/2017 0:00	0		24	7	6	0	0	1	1	1	1	1	1	100	0	3/6/2017 0:00	5/3/2017 0:00	1	2	100	0	5/3/2017 0:00	7/3/2017 0:00	1	2	98	0	7/3/2017 0:00	8/7/2017 0:00	1	2	94	0	8/7/2017 0:00	8/29/2017 0:00	1	2	50	0	10/5/2017 0:00	10/30/2017 0:00	1	2
3	28	0	0	11/9/2016 0:00	11/9/2016 0:00		1		20	2	1	0	2	2	2	2	2	2	0		5	11/9/2016 0:00	12/7/2016 0:00	1	2	91	2	12/12/2016 0:00	1/9/2017 0:00	1	2		5			1	2		5			1	2		5			1	2
3	22	0	1	9/15/2016 0:00	4/19/2016 0:00		1		28	2	1	0	0	2	2	2	2	2	1	104	0	9/15/2016 0:00	10/18/2016 0:00	1	2	92	0	10/21/2016 0:00	11/17/2017 0:00	1	2	89	0	11/25/2016 0:00	12/22/2016 0:00	1	2	91	0	12/29/2016 0:00	1/23/2017 0:00	1	2	87	0	1/13/2017 0:00	2/27/2017 0:00	1	2
0	25	0	0	10/6/2016 0:00	6/19/2012 0:00	11/27/2016 0:00	0		27	2	1	0	0	1	1	1	2	2	1	96	5	10/19/2016 0:00	11/16/2016 0:00	1	2	96	5	11/16/2016 0:00	12/16/2016 0:00	1	2	97	5	12/16/2016 0:00	1/19/2017 0:00	1	2	100	5	1/19/2017 0:00	2/21/2017 0:00	1	2	102	5	10/17/2017 0:00	11/15/2017 0:00	1	2
0	22	0	0	1/9/2017 0:00	8/30/2016 0:00	5/15/2017 0:00	0		20	1	0	0	0	0	0	0	1	1	1	0	0	1/24/2017 0:00	2/21/2017 0:00	1	2	0	0	2/15/2017 0:00	3/15/2017 0:00	1	2	0	0	3/15/2017 0:00	4/18/2017 0:00	1	2	5	0	4/26/2017 0:00	5/10/2017 0:00	1	2	14	0	5/10/2017 0:00	6/20/2017 0:00	1	2
3	32	0	1	2/14/2017 0:00	5/24/2011 0:00		1		22	3	2	2	2	2	2	2	2	2	1	97	5	2/14/2017 0:00	4/11/2017 0:00	1	2	98	5	4/11/2017 0:00	6/6/2017 0:00	1	2	104	5	6/6/2017 0:00	8/8/2017 0:00	1	2	95	5	8/8/2017 0:00	10/3/2017 0:00	1	2	96	5	10/3/2017 0:00		1	2
3	38	0	1	1/9/2017 0:00	1/10/2013 0:00		1		30	8	7	2	2	2	2	2	2	2	1		2	1/9/2017 0:00		1	2		5				2		5			1	2		5			1	2		5			1	2
0	35	0	0	9/26/2016 0:00	6/25/2015 0:00	12/1/2016 0:00	0		12	4	2	2	2	2	2	1	1	1	1	0	5	9/26/2016 0:00	10/26/2016 0:00	1	2	0	5	10/26/2016 0:00	12/22/2016 0:00	1	2	0	5	12/22/2016 0:00	2/3/2017 0:00	1	2	0	5	2/3/2017 0:00	3/31/2017 0:00	1	2	0	5	3/31/2017 0:00	5/26/2017 0:00	1	2
0	34	0	0	8/18/2016 0:00	9/7/2015 0:00	12/10/2016 0:00	0		24	5	4	0	0	0	1	1	1	1	1	0	0	9/15/2016 0:00	10/13/2016 0:00	1	2	0	0	10/13/2016 0:00	11/10/2016 0:00	1	2	0	0	11/14/2016 0:00	12/22/2016 0:00	1	2	0	0	12/21/2016 0:00	12/21/2017 0:00	1	2	0	0	2/10/2017 0:00	4/14/2017 0:00	1	2
3	20	0	1	10/27/2016 0:00	10/27/2016 0:00		1		21	1	0	2	2	2	2	2	2	2	0		5	10/27/2016 0:00	11/24/2016 0:00	1	2	41	5	12/15/2016 0:00	1/12/2017 0:00	1	2	100	5	1/12/2017 0:00	2/10/2017 0:00	1	2		5			1	2		5			1	2
0	20	0	0	1/23/2017 0:00	1/23/2017 0:00	5/11/2017 0:00	0		18	2	1	0	2	2	2	2	2	2	0		2	1/23/2017 0:00		1	2		5			1	2		5			1	2		5			1	2		5			1	2
3	34	0	1	9/9/2016 0:00	7/14/2014 0:00		1		26	5	4	2	2	2	2	2	2	2	1	100	5	12/2/2016 0:00	3/9/2017 0:00	1	2	100	5	3/9/2017 0:00	6/1/2017 0:00	1	2	97	5	6/5/2017 0:00	8/31/2017 0:00	1	2	102	5	8/31/2017 0:00	12/1/2017 0:00	1	2		5			1	2
0	24	0	0	1/12/2017 0:00	1/12/2017 0:00	7/2/2017 0:00	0		12	3	2	0	0	0	0	1	1	1	0		5	1/12/2017 0:00	2/9/2017 0:00	1	2	100	5	2/9/2017 0:00	3/6/2017 0:00	1	2	46	5	4/10/2017 0:00	5/5/2017 0:00	1	2	47	5	6/14/2017 0:00	7/1/2017 0:00	1	2	107	5	7/10/2017 0:00	8/10/2017 0:00	1	2
3	20	0	1	2/7/2017 0:00	2/7/2017 0:00		1		20	1	0	0	2	2	2	2	2	2	0		5	2/7/2017 0:00		1	2		4	12/30/2017 0:00		1	2		5			1	2		5			1	2		5			1	2
0	24	0	0	11/3/2016 0:00	8/6/2015 0:00	3/6/2017 0:00	0		16	2	1	2	2	2	1	1	1	1	1	0	5	11/3/2016 0:00	2/2/2017 0:00	1	2	0	5	1/20/2017 0:00	2/27/2017 0:00	1	2	0	5	2/27/2017 0:00	3/27/2017 0:00	1	2	0	5	3/24/2017 0:00	4/20/2017 0:00	1	2	0	5	4/20/2017 0:00	5/18/2017 0:00	1	2
0	35	0	0	2/15/2017 0:00	1/16/2009 0:00	8/23/2017 0:00	0		12	3	2	2	0	0	2	2	2	2	1		5	3/9/2017 0:00	4/6/2017 0:00	1	2		5	4/6/2017 0:00	6/22/2017 0:00	1	2		5	6/22/2017 0:00	7/20/2017 0:00	1	2		5	7/21/2017 0:00	8/17/2017 0:00	1	2		5	8/17/2017 0:00	9/14/2017 0:00	1	2
3	22	1	1	10/3/2016 0:00			1		10	3	2	2	2	2	2	2	2	2	1		5			1	2		5			1	2		5			1	2		5			1	2		5			1	2
0	29	0	0	12/15/2016 0:00	2/11/2014 0:00	3/1/2017 0:00	0		24	4	3	0	1	1	1	1	2	2	1	102	0	12/15/2016 0:00	3/13/2017 0:00	1	2	100	0	3/13/2017 0:00	6/19/2017 0:00	1	2	105	0	6/19/2017 0:00	9/19/2017 0:00	1	2	97	0	9/19/2017 0:00	11/20/2017 0:00	1	2	102	0	11/20/2017 0:00	12/19/2017 0:00	1	2
0	36	0	0	1/5/2017 0:00	7/17/2014 0:00	7/6/2017 0:00	0		10	6	5	0	0	1	1	1	1	2	1	100	5	1/12/2017 0:00	5/4/2017 0:00	1	2	90	5	5/4/2017 0:00	7/14/2017 0:00	1	2	90	5	7/19/2017 0:00	8/14/2017 0:00	1	2	100	5	8/17/2017 0:00	9/19/2017 0:00	1	2	94	5	9/19/2017 0:00	10/17/2017 0:00	1	2
0	33	0	0	1/30/2017 0:00	7/12/2012 0:00	7/3/2017 0:00	0		18	3	2	2	0	2	2	0	1	1	1		5			0	1		5			1	2		5			1	2		5			1	2		5				2
0	27	0	0	10/6/2016 0:00	10/6/2016 0:00	3/17/2017 0:00			14	3	2	0	2	2	2	2	2	2	0		5	10/6/2016 0:00	11/4/2016 0:00	1		0	5	11/4/2016 0:00	12/5/2016 0:00	1	2	0	5	12/5/2016 0:00	1/4/2017 0:00	1	2	0	5	5/24/2017 0:00	6/24/2017 0:00	1	2	0	5	6/30/2017 0:00	7/29/2017 0:00	1	2
0	27	0	0	1/9/2017 0:00	11/18/2013 0:00	5/27/2017 0:00	0		15	4	3	0	1	1	1	1	1	2	1	0	5	4/6/2017 0:00	6/8/2017 0:00	1	2	0	5	6/15/2017 0:00	7/13/2017 0:00	1	2	0	5	7/13/2017 0:00	8/18/2017 0:00	1	2	20	5	9/7/2017 0:00	10/13/2017 0:00	1	2	0	5	10/19/2017 0:00	11/16/2017 0:00	1	2
3	19	0	0	3/8/2017 0:00	3/8/2017 0:00		1		21	2	1	0	2	2	2	2	2	2	0		5	3/8/2017 0:00	4/4/2017 0:00	1	2	93	0	4/4/2017 0:00	4/25/2017 0:00	1	2	100	0	4/25/2017 0:00	5/22/2017 0:00	1	2	45	0	6/19/2017 0:00	7/11/2017 0:00	1	2	161	0	7/11/2017 0:00	8/16/2017 0:00	1	2
0	26	1	0	3/28/2017 0:00		8/24/2017 0:00	0		21	4	3	2	2	2	2	2	2	2	1		5			1	2		5			1	2		5			1	2		5			1	2		5			1	2
0	27	0	0	9/27/2016 0:00	7/31/2013 0:00	3/16/2017 0:00	0		12	3	3	0	1	1	1	1	1	2	1	1	5	1/24/2017 0:00	2/27/2017 0:00	1	2	0	5	3/27/2017 0:00	4/27/2017 0:00	1	2	0	5	4/27/2017 0:00	5/26/2017 0:00	1	2	0	5	5/26/2017 0:00	8/18/2017 0:00	1	2	0	5	8/25/2017 0:00	11/24/2017 0:00	1	2
0	36	0	0	10/28/2016 0:00	5/17/2011 0:00	2/19/2017 0:00	0		12	4	3	0	1	1	1	1	1	1	1	99	0	1/24/2017 0:00	2/27/2017 0:00	1	2	94	0	2/27/2017 0:00	3/28/2017 0:00	1	2	97	0	3/28/2017 0:00	4/27/2017 0:00	1	2	100	0	4/27/2017 0:00	5/23/2017 0:00	1	2	96	0	5/23/2017 0:00	6/27/2017 0:00	1	2
3	33	1	1	10/5/2016 0:00			1		31	6	5	2	2	2	2	2	2	2	0		5			1	2		5			1	2		5			1	2		5			1	2		5			1	2
0	30	0	0	1/9/2017 0:00	7/25/2016 0:00	2/22/2017 0:00	0		30	5	4	2	2	2	2	2	2	2	1		5			1	2		5			1	2		5				2		5			1	2		5			1	2
0	22	0	0	11/28/2016 0:00	11/28/2016 0:00	5/1/2017 0:00	0		16	2	1	0	0	0	0	0	0	1	0		5	11/28/2016 0:00	12/28/2016 0:00	1	2	0	5	12/28/2016 0:00	1/25/2017 0:00	1	2	0	0	1/25/2017 0:00	2/22/2017 0:00	1	2	0	0	2/22/2017 0:00	3/22/2017 0:00	1	2	5	0	3/22/2017 0:00	4/26/2017 0:00	1	2
0	23	0	0	2/27/2017 0:00	2/27/2017 0:00	7/12/2017 0:00	0		16	2	1	0	0	0	0	0	1	1	0		5	2/27/2017 0:00	3/22/2017 0:00		2		5	3/22/2017 0:00	4/26/2017 0:00	1	2		5	4/26/2017 0:00	5/24/2017 0:00	1	2		5	5/24/2017 0:00	6/21/2017 0:00	1	2		5	6/21/2017 0:00	7/19/2017 0:00	1	2
3	31	0	1	3/10/2017 0:00	12/10/2015 0:00		1		15	5	4	2	2	2	2	2	2	2	1	0	5	4/6/2017 0:00	6/29/2017 0:00	1	2	0	5	6/29/2017 0:00	7/27/2017 0:00	1	2	0	5	7/27/2017 0:00	8/30/2017 0:00	1	2	0	5	8/31/2017 0:00	11/2/2017 0:00	1	2	0	5	11/9/2017 0:00	2/15/2018 0:00	1	2
0	24	0	0	11/2/2016 0:00	4/2/2013 0:00	1/22/2017 0:00	0		24	3	2	0	1	1	1	2	2	2	1	98	5	12/2/2016 0:00	3/2/2017 0:00	1	2	98	5	3/9/2017 0:00	4/11/2017 0:00	1	2	97	5	5/23/2017 0:00	7/25/2017 0:00	1	2	98	5	9/22/2017 0:00	11/14/2017 0:00	1	2		5			1	2
3	29	0	1	10/20/2016 0:00	2/15/2012 0:00		1		13	4	3	2	2	2	2	2	2	2	1	101	5	12/21/2016 0:00	3/23/2017 0:00	1	2	98	5	3/24/2017 0:00	6/19/2017 0:00	1	2	97	5	6/22/2017 0:00	9/20/2017 0:00	1	2		5			1	2		5			1	2
3	32	0	1	11/1/2016 0:00	11/1/2016 0:00		1		31	5	4	0	0	1	2	2	2	2	0	0	5	11/1/2016 0:00	12/5/2016 0:00	1	2	0	0	12/5/2016 0:00	1/5/2017 0:00	1	2	0	2	1/12/2017 0:00	2/10/2017 0:00	1	2		5			1	2		5			1	2
3	25	1	1	10/18/2016 0:00			1		12	8	7	2	2	2	2	2	2	2	0		5			1	2		5			1	2		5			1	2		5			1	2		5			1	2
0	39	0	0	1/9/2017 0:00	1/12/2014 0:00	2/21/2017 0:00	0		28	6	3	0	1	1	1	1	1	2	1	78	0	1/9/2017 0:00	4/13/2017 0:00	1	2	90	0	4/26/2017 0:00	5/29/2017 0:00	1	2	79	0	5/29/2017 0:00	7/31/2017 0:00	1	2		0	10/8/2017 0:00	11/7/2017 0:00	1	2	40	0	11/7/2017 0:00	12/5/2017 0:00	1	2
0	35	0	0	11/19/2016 0:00	6/7/2012 0:00	2/13/2017 0:00	0		31	7	6	0	0	1	1	1	1	1	1	99	5	12/12/2016 0:00	2/6/2017 0:00	1	2	100	5	2/6/2017 0:00	4/27/2017 0:00	1	2	111	5	4/25/2017 0:00	5/23/2017 0:00	1	2	78	5	5/30/2017 0:00	6/27/2017 0:00	1	2	110	5	6/27/2017 0:00	7/25/2017 0:00	1	2
0	36	0	0	12/30/2016 0:00	12/5/2016 0:00	5/15/2017 0:00	0		16	4	3	0	1	1	1	2	2	2	1	97	5	3/29/2017 0:00	6/30/2017 0:00	1	2	95	5	6/30/2017 0:00	8/1/2017 0:00	1	2	56	5	8/25/2017 0:00	10/24/2017 0:00	1	2	97	5	8/25/2017 0:00	12/26/2017 0:00	1	2		5			1	2
0	37	0	0	8/17/2016 0:00	8/17/2016 0:00	12/17/2016 0:00	0		16	4	2	2	2	2	2	2	2	2	0	0	5	8/17/2016 0:00	9/15/2016 0:00	1	2	0	5	9/14/2016 0:00	10/12/2016 0:00	1	2	0	5	10/12/2016 0:00	10/15/2017 0:00	1	2	0	5	11/16/2016 0:00	12/28/2016 0:00	1	2	0	5	2/2/2017 0:00	3/2/2017 0:00	1	2
3	49	1	1	8/15/2016 0:00			1		16	6	3	2	2	2	2	2	2	2	1		5			1	2		5			1	2		5			1	2		5			1	2		5			1	2
3	34	0	1	2/14/2017 0:00	1/19/2014 0:00		1		25	6	5	2	2	2	2	2	2	2	1	101	5	4/21/2017 0:00	6/16/2017 0:00	1	2	84	5	6/16/2017 0:00	8/24/2017 0:00	1	2	98	5	8/24/2017 0:00	11/23/2017 0:00	1	2		5			1	2		5			1	2
0	20	0	0	12/19/2016 0:00	12/20/2016 0:00	5/8/2017 0:00	0		22	1	0	0	0	0	0	0	1	1	0		5	12/20/2016 0:00	1/16/2017 0:00	1	2	89	0	1/17/2017 0:00	2/21/2017 0:00	1	2	97	0	2/21/2017 0:00	3/16/2017 0:00	1	2	117	0	3/16/2017 0:00	4/12/2017 0:00	1	2	93	0	4/12/2017 0:00	5/10/2017 0:00	1	2
0	32	0	0	8/4/2016 0:00	8/4/2016 0:00	11/7/2016 0:00	0		22	8	7	0	2	2	2	2	2	2	0		5	8/4/2016 0:00	9/1/2016 0:00	1	2		5	9/1/2016 0:00	9/22/2016 0:00	1	2		5	10/20/2016 0:00	11/17/2016 0:00	1	2		5	11/17/2016 0:00	12/15/2016 0:00	1	2		5	12/15/2016 0:00	1/26/2017 0:00	1	2
0	26	0	0	2/13/2017 0:00	4/19/2012 0:00	7/17/2017 0:00	0		12	5	4	0	0	0	0	0	1	1	1	2	0	2/13/2017 0:00	3/13/2017 0:00	1	2	0	0	3/24/2017 0:00	4/21/2017 0:00	0	0	0	0	4/21/2017 0:00	5/18/2017 0:00	1	2	0	0	5/18/2017 0:00	7/10/2017 0:00	1	2	0	0	7/13/2017 0:00	8/14/2017 0:00	0	1
3	36	0	1	11/17/2016 0:00	11/4/2016 0:00		1		8	6	4	0	2	2	2	2	2	2	1	96	0	12/2/2016 0:00	1/30/2017 0:00	1	2	103	0	1/30/2017 0:00	2/27/2017 0:00	1	2	100	0	2/28/2017 0:00	4/26/2017 0:00	1	2	102	0	4/20/2017 0:00	5/23/2017 0:00	1	2	51	0	7/4/2017 0:00	7/31/2017 0:00	0	1
3	34	0	1	12/7/2016 0:00	12/7/2016 0:00		1		14	4	3	0	2	2	2	2	2	2	0		2	12/7/2016 0:00		1	2		5			1	2		5			1	2		5			1	2		5			1	2
0	26	0	0	1/10/2017 0:00	1/10/2017 0:00	6/21/2017 0:00	0		34	4	3	0	0	0	0	1	1	1	0		5	1/10/2017 0:00	2/21/2017 0:00	1	2	0	0	2/28/2017 0:00	3/28/2017 0:00	1	2	0	0	3/28/2017 0:00	4/3/2017 0:00	1	2	0	0	5/9/2017 0:00	7/7/2017 0:00	1	2	0	0	7/10/2017 0:00	9/8/2017 0:00	1	2
0	25	0	0	9/15/2016 0:00	9/15/2016 0:00	1/11/2017 0:00	0		25	2	1	0	0	0	0	1	1	1	0	96	5	9/15/2016 0:00	10/13/2016 0:00	1	2	100	0	10/13/2016 0:00	11/14/2016 0:00	1	2	103	5	11/14/2016 0:00	12/14/2016 0:00	1	2	100	0	12/14/2016 0:00	3/9/2017 0:00	1	2	104	0	3/9/2017 0:00	4/4/2017 0:00	1	2
0	30	0	0	9/26/2016 0:00	9/30/2014 0:00	1/21/2017 0:00	0		22	1	0	0	0	1	1	1	1	2	1	100	0	10/18/2016 0:00	1/16/2017 0:00	1	2	99	0	1/1/2017 0:00	2/20/2017 0:00	1	2	97	0	2/20/2017 0:00	3/10/2017 0:00	1	2	105	0	3/10/2017 0:00	5/18/2017 0:00	1	2	93	0	5/18/2017 0:00	6/8/2017 0:00	1	2
0	29	0	0	11/2/2016 0:00	9/14/2012 0:00	3/28/2017 0:00	0		12	2	1	0	0	1	1	1	1	1	1	124	0	1/9/2017 0:00	2/13/2017 0:00	1	2	100	0	2/13/2017 0:00	5/10/2017 0:00	1	2	99	0	5/10/2017 0:00	6/12/2017 0:00	1	2	97	0	6/12/2017 0:00	7/11/2017 0:00	1	2	97	0	7/11/2017 0:00	8/8/2017 0:00	1	2
3	25	0	0	11/1/2016 0:00	3/1/2017 0:00		1		16	5	4	0	2	2	2	2	2	2	0		5	3/1/2017 0:00	3/27/2017 0:00	1	2	42	0	5/5/2017 0:00	5/31/2017 0:00	1	2	107	0	5/31/2017 0:00	6/27/2017 0:00	1	2	85	0	7/3/2017 0:00	8/1/2017 0:00	1	2	107	0	8/1/2017 0:00	8/30/2017 0:00	1	2
0	22	0	0	9/2/2016 0:00	5/5/2015 0:00	2/13/2017 0:00	0		18	3	2	2	1	1	1	1	1	2	1	55	0	12/21/2016 0:00	2/15/2017 0:00	1	2	100	0	2/17/2017 0:00	4/12/2017 0:00	1	2	74	0	4/18/2017 0:00	5/31/2017 0:00	1	2	93	0	5/30/2017 0:00	8/1/2017 0:00	1	2	98	0	7/31/2017 0:00	9/27/2017 0:00	1	2
0	31	0	0	3/8/2017 0:00	8/17/2010 0:00	7/4/2017 0:00	0		25	3	2	0	0	1	1	1	2	2	1	98	0	5/4/2017 0:00	6/6/2017 0:00	1	2	100	0	6/6/2017 0:00	8/31/2017 0:00	1	2	89	0	9/11/2017 0:00	10/12/2017 0:00	1	2	90	0	10/19/2017 0:00	11/16/2017 0:00	1	2	93	0	11/15/2017 0:00	12/11/2017 0:00	1	2
3	34	0	1	12/7/2016 0:00	12/7/2016 0:00		1		14	4	3	0	2	2	2	2	2	2	0		2	12/7/2016 0:00		1	2		5			1	2		5				2		5			1	2		5			1	2
0	34	0	0	3/8/2017 0:00	1/10/2017 0:00	8/15/2017 0:00	0			4	3	0	0	1	1	1	1	1	1	97	0	3/8/2017 0:00	6/1/2017 0:00	1	2	93	0	6/14/2017 0:00	8/16/2017 0:00	1	2	97	0	8/16/2017 0:00	9/12/2017 0:00	1	2	93	0	9/12/2017 0:00	10/10/2017 0:00	1	2	100	0	10/10/2017 0:00	11/10/2017 0:00	1	2
0	41	0	0	3/9/2017 0:00	12/27/2011 0:00	7/31/2017 0:00	0		23	3	2	0	0	0	1	1	1	1	1	100	0	5/10/2017 0:00	6/13/2017 0:00	1	2	100	0	6/13/2017 0:00	7/11/2017 0:00	1	2	97	0	7/11/2017 0:00	8/10/2017 0:00	1	2	97	0	8/10/2017 0:00	9/5/2017 0:00	1	2	111	0	9/5/2017 0:00	10/3/2017 0:00	1	2
3	21	0	1	3/9/2017 0:00	10/27/2015 0:00		1		18	1	0	0	2	2	2	2	2	2	1	98	0	3/23/2017 0:00	5/23/2017 0:00	1	2	115	0	5/23/2017 0:00	7/19/2017 0:00	1	2	98	0	7/19/2017 0:00	9/19/2017 0:00	1	2	185	0	8/21/2017 0:00	11/16/2017 0:00	1	2	97	0	11/16/2017 0:00	12/19/2017 0:00	1	2
3	26	1	1	3/9/2017 0:00			1		18	2	1	2	2	2	2	2	2	2	1		5			1	2		5			1	2		5			1	2		5			1	2		5			1	2
3	33	0	0	3/9/2017 0:00	1/13/2016 0:00		1		16	4	3	0	2	2	2	2	2	2	1	97	0	3/9/2017 0:00	5/4/2017 0:00	1	2	98	0	5/4/2017 0:00	7/5/2017 0:00	1	2	98	0	7/5/2017 0:00	10/4/2017 0:00	1	2	95	0	10/4/2017 0:00	11/7/2017 0:00	1	2	94	0	11/7/2017 0:00	12/7/2017 0:00	1	2
3	27	0	1	2/21/2017 0:00	2/21/2017 0:00		1		20	5	4	2	2	2	2	2	2	2	0		4	2/21/2017 0:00		1	2		5			1	2		5			1	2		5			1	2		5			1	2
0	37	0	0	3/10/2017 0:00	4/9/2009 0:00	4/22/2017 0:00	0		31	5	4	1	1	1	1	2	1	1	1	103	0	5/26/2017 0:00	6/19/2017 0:00	1	2	112	0	6/19/2017 0:00	7/18/2017 0:00	1	2	66	0	7/20/2017 0:00	8/31/2017 0:00	1	2	100	0	8/31/2017 0:00	9/28/2017 0:00	1	2	65	0	10/3/2017 0:00	11/7/2017 0:00	1	2
0	33	0	0	3/13/2017 0:00	9/2/2014 0:00	7/29/2017 0:00	0		17	3	2	0	0	0	1	1	1	2	1	100	0	3/13/2017 0:00	5/9/2017 0:00	1	2	98	0	5/9/2017 0:00	7/4/2017 0:00	1	2	98	0	7/4/2017 0:00	9/11/2017 0:00	1	2	99	0	9/11/2017 0:00	10/13/2017 0:00	1	2	97	0	10/13/2017 0:00	11/9/2017 0:00	1	2
3	30	1	1	3/13/2017 0:00			1		21	4	3	2	2	2	2	2	2	2	1		5			1	2		5			1	2		5			1	2		5			1	2		5			1	2
0	19	0	0	9/14/2016 0:00	9/14/2016 0:00	12/27/2016 0:00	0		7	7	5	0	0	0	1	1	1	1	0	0	5	9/14/2016 0:00	10/12/2016 0:00	1	2	0	0	10/25/2016 0:00	11/24/2016 0:00	1	2	0	0	12/14/2016 0:00	1/11/2017 0:00	1	2	1	0	1/13/2017 0:00	2/10/2017 0:00	1	2	0	0	2/21/2017 0:00	3/7/2017 0:00	1	2
0	29	0	0	3/13/2017 0:00	3/13/2017 0:00	5/29/2017 0:00	0		26			0	0	0	0	2	2	2	0		5	3/13/2017 0:00	4/4/2017 0:00	1	2	68	0	4/25/2017 0:00	5/23/2017 0:00	1	2	97	0	5/23/2017 0:00	6/19/2017 0:00	1	2		5	8/25/2017 0:00		1	2		5			1	2
0	33	0	0	3/13/2017 0:00	10/8/2013 0:00	9/22/2017 0:00	0		16	4	3	0	0	1	1	1	2	2	1	101	5	4/5/2017 0:00	7/5/2017 0:00	1	2	99	5	7/5/2017 0:00	10/5/2017 0:00	1	2	99	5	10/5/2017 0:00	11/3/2017 0:00	1	2	97	5	11/3/2017 0:00	12/4/2017 0:00	1	2	97	5	12/4/2017 0:00	1/3/2018 0:00	1	2
3	30	0	1	3/14/2017 0:00	1/19/2017 0:00		1		16	4	3	0	2	2	2	2	2	2	1	97	0	3/14/2017 0:00	5/11/2017 0:00	1	2	97	5	5/11/2017 0:00	6/13/2017 0:00	1	2	97	0	6/13/2017 0:00	7/10/2017 0:00	1	2	35	0	9/14/2017 0:00	10/9/2017 0:00	1	2	39	0	12/6/2017 0:00	12/29/2017 0:00	1	2
3	38	1	1	3/15/2017 0:00			1		22	7	6	2	2	2	2	2	2	2	1		5			1	2		5			1	2		5			1	2		5			1	2		5			1	2
0	33	0	1	3/16/2017 0:00	3/16/2017 0:00		1		16	6	5	0	2	2	2	2	2	2	0		5	3/16/2017 0:00	4/11/2017 0:00	1	2	48	0	5/16/2017 0:00	6/12/2017 0:00	1	2		0	8/14/2017 0:00		1	2		5			1	2		5			1	2
0	23	0	0	3/21/2017 0:00	2/23/2017 0:00	7/30/2017 0:00	0		22	4	3	0	0	0	0	0	1	1	1	96	0	3/21/2017 0:00	4/18/2017 0:00	1	2	103	0	4/18/2017 0:00	5/10/2017 0:00	1	2	126	0	5/10/2017 0:00	6/7/2017 0:00	1	2	83	0	6/7/2017 0:00	7/5/2017 0:00	1	2	93	0	7/5/2017 0:00	10/11/2017 0:00	1	2
0	29	0	0	3/22/2017 0:00	7/1/2008 0:00	7/21/2017 0:00	0		21	4	3	0	0	0	1	1	1	2	1	48	0	3/22/2017 0:00	4/26/2017 0:00		2	108	0	4/26/2017 0:00	5/24/2017 0:00	1	2	97	0	5/24/2017 0:00	8/21/2017 0:00	1	2	97	0	10/4/2017 0:00	10/31/2017 0:00	1	2	96	0	10/31/2017 0:00	11/30/2017 0:00	1	2
0	33	0	0	3/22/2017 0:00	3/22/2017 0:00	7/17/2017 0:00	0		20	4	3	0	1	1	2	2	2	2	0		5	3/22/2017 0:00	4/18/2017 0:00	1	2	25	0	7/18/2017 0:00	8/14/2017 0:00	1	2	40	0	9/28/2017 0:00	10/23/2017 0:00	1	2		0	12/29/2017 0:00		1	2		5			1	2
0	33	0	0	3/22/2017 0:00	1/13/2015 0:00	7/5/2017 0:00	0		27	5	4	0	0	1	1	1	1	1	1	100	0	4/10/2017 0:00	6/28/2017 0:00	1	2	108	0	6/28/2017 0:00	8/2/2017 0:00	1	2	97	0	8/2/2017 0:00	8/30/2017 0:00	1	2	49	0	9/29/2017 0:00	11/2/2017 0:00	1	2	97	0	11/2/2017 0:00	11/30/2017 0:00	1	2
3	26	0	1	3/23/2017 0:00	4/10/2015 0:00		1		28	3	1	0	2	2	2	2	2	2	1	99	0	5/19/2017 0:00	6/21/2017 0:00	1	2	179	0	6/21/2017 0:00	9/20/2017 0:00	1	2	98	0	9/20/2017 0:00	10/12/2017 0:00	1	2	50	0	11/22/2017 0:00	12/18/2017 0:00	1	2		5			1	2
3	24	1	1	3/23/2017 0:00			1		20	2	1	0	2	2	2	2	2	2	1	67	0	4/20/2017 0:00	5/30/2017 0:00	1	2	90	0	5/30/2017 0:00	6/27/2017 0:00	1	2	65	0	7/14/2017 0:00	8/16/2017 0:00	1	2	73	0	8/22/2017 0:00	9/20/2017 0:00	1	2	100	5	9/20/2017 0:00	10/12/2017 0:00	1	2
3	22	1	1	3/27/2017 0:00			1		22	2	1	2	2	2	2	2	2	2	1		5			1	2		5			1	2		5			1	2		5			1	2		5			1	2
3	23	0	1	3/27/2017 0:00	7/18/2013 0:00		1		28	1	0	0	2	2	2	2	2	2	1	101	0	5/8/2017 0:00	6/7/2017 0:00	1	2	100	0	6/7/2017 0:00	7/4/2017 0:00	1	2	93	0	7/4/2017 0:00	8/8/2017 0:00	1	2	97	0	8/8/2017 0:00	9/6/2017 0:00	1	2	100	0	9/6/2017 0:00	10/4/2017 0:00	1	2
0	39	0	0	3/27/2017 0:00	3/27/2017 0:00	7/21/2017 0:00	0		19	6	4	0	0	0	0	0	1	1	0		5	3/27/2017 0:00	4/18/2017 0:00	1	2	96	0	4/18/2017 0:00	5/10/2017 0:00	1	2	109	0	5/10/2017 0:00	6/19/2017 0:00	1	2	93	0	6/19/2017 0:00	7/12/2017 0:00	1	2	93	0	7/17/2017 0:00	8/21/2017 0:00	1	2
3	30	1	1	3/28/2017 0:00			1		16	5	4	2	2	2	2	2	2	2	1		5			1	2		5			1	2		5			1	2		5			1	2		5			1	2
3	26	1	1	3/28/2017 0:00			1		15	2	1	2	2	2	2	2	2	2	0		5			1	2		5			1	2		5			1	2		5			1	2		5			1	2
3	32	0	1	3/28/2017 0:00	3/28/2017 0:00		1		28	5	4	0	2	2	2	2	2	2	0		5	3/28/2017 0:00	4/24/2017 0:00	1	2	96	0	4/24/2017 0:00	5/19/2017 0:00	1	2	104	0	5/19/2017 0:00	6/19/2017 0:00	1	2	119	0	6/19/2017 0:00	7/13/2017 0:00	1	2	108	0	7/13/2017 0:00	8/16/2017 0:00	1	2
3	28	1	1	3/28/2017 0:00			1		25	4	3	2	2	2	2	2	2	2	0		5			1	2		5			1	2		5			1	2		5			1	2		5			1	2
0	34	0	0	3/28/2017 0:00	3/28/2017 0:00	9/1/2017 0:00	0		28	5	4	0	2	2	2	2	2	2	0		5	3/28/2017 0:00	4/24/2017 0:00	1	2	93	0	4/24/2017 0:00	5/17/2017 0:00	1	2	113	0	5/17/2017 0:00	6/20/2017 0:00	1	2	106	0	6/20/2017 0:00	7/17/2017 0:00	1	2	96	0	7/17/2017 0:00	8/10/2017 0:00	1	2
0	39	0	0	3/29/2017 0:00	2/15/2017 0:00	5/16/2017 0:00	0		25	6	5	0	1	1	1	1	1	1	1	97	0	4/12/2017 0:00	5/31/2017 0:00	1	2	96	0	5/31/2017 0:00	7/12/2017 0:00	1	2	93	0	7/13/2017 0:00	8/14/2017 0:00	1	2	94	0	8/16/2017 0:00	9/13/2017 0:00	1	2	97	0	9/13/2017 0:00	10/10/2017 0:00	1	2
0	29	0	0	3/29/2017 0:00	4/10/2017 0:00	8/16/2017 0:00	0		14	3	2	0	0	1	1	1	2	2	0		5	4/10/2017 0:00	5/3/2017 0:00	1	2	58	0	5/31/2017 0:00	7/27/2017 0:00	1	2	38	0	8/17/2017 0:00	9/12/2017 0:00	1	2	60	0	10/2/2017 0:00	10/31/2017 0:00	1	2	44	0	12/8/2017 0:00	12/28/2017 0:00	1	2
0	26	0	0	3/29/2017 0:00	3/29/2017 0:00	8/22/2017 0:00	0		14	3	0	0	0	0	0	0	1	1	0		5	3/29/2017 0:00	4/17/2017 0:00	1	2	86	0	4/18/2017 0:00	5/10/2017 0:00	1	2	122	0	5/10/2017 0:00	6/20/2017 0:00	1	2	81	0	6/20/2017 0:00	7/25/2017 0:00	1	2	89	0	7/27/2017 0:00	8/29/2017 0:00	1	2
3	46	1	0	3/30/2017 0:00			1		16	4	3	0	2	2	2	2	2	2	0		5	3/31/2017 0:00	4/20/2017 0:00	1	2	119	0	4/20/2017 0:00	6/22/2017 0:00	1	2	97	0	6/22/2017 0:00	7/20/2017 0:00	1	2	83	0	7/27/2017 0:00	8/22/2017 0:00	1	2	107	0	8/22/2017 0:00	9/20/2017 0:00	1	2
0	24	0	0	3/30/2017 0:00	6/8/2017 0:00	8/17/2017 0:00	0		12	4	3	0	1	1	1	2	2	2	0		5	6/8/2017 0:00	7/3/2017 0:00	1	2	29	0	9/4/2017 0:00	10/2/2017 0:00	1	2	103	0	10/2/2017 0:00	10/31/2017 0:00	1	2	103	0	10/31/2017 0:00	11/30/2017 0:00	1	2		5			1	2
0	32	0	0	3/31/2017 0:00	2/5/2013 0:00	9/19/2017 0:00	0		12	4	3	0	0	0	1	1	1	2	1	94	0	4/17/2017 0:00	7/17/2017 0:00	1	2	96	0	7/17/2017 0:00	8/15/2017 0:00	1	2	97	0	8/15/2017 0:00	10/11/2017 0:00	1	2	102	0	10/11/2017 0:00	11/15/2017 0:00	1	2	94	0	11/14/2017 0:00	12/11/2017 0:00	1	2
0	41	0	0	9/1/2016 0:00	10/8/2016 0:00	10/8/2016 0:00	0		30	5	4	1	2	2	2	2	2	2	0		5	10/8/2016 0:00	11/7/2016 0:00	1	2		5			1	2		5			1	2		5			1	2		5			1	2
0	30	1	0	10/4/2016 0:00		3/19/2017 0:00	0		14	4	3	2	2	2	2	2	2	2	1		5			1	2		5			1	2		5			1	2		5			1	2		5			1	2
0	35	0	0	3/13/2017 0:00	12/6/2011 0:00	8/18/2017 0:00	0		21	4	3	0	0	0	0	0	1	1	1	1	5	3/14/2017 0:00	4/26/2017 0:00	1	2	0	5	4/26/2017 0:00	5/26/2017 0:00	1	2	1	5	5/26/2017 0:00	6/23/2017 0:00	1	2	3	5	6/23/2017 0:00	7/17/2017 0:00	1	2	0	5	8/15/2017 0:00	9/11/2017 0:00	1	2
0	34	0	0	11/29/2016 0:00	4/29/2014 0:00	3/21/2017 0:00	0		24	6	5	0	0	1	1	1	1	2	1	0	5	12/29/2016 0:00	2/23/2017 0:00	1	2	0	5	2/23/2017 0:00	5/18/2017 0:00	1	2	0	5	5/26/2017 0:00	7/21/2017 0:00	1	2	0	5	7/21/2017 0:00	10/13/2017 0:00	1	2	0	5	10/20/2017 0:00	12/8/2017 0:00	1	2
0	29	0	0	10/31/2016 0:00	9/30/2011 0:00	12/23/2016 0:00	0		30	3	2	1	1	1	1	1	1	2	1		5	2/10/2017 0:00	3/3/2017 0:00	1	2		5	3/30/2017 0:00	5/25/2017 0:00	1	2		5	5/25/2017 0:00	6/23/2017 0:00	1	2	0	5	6/29/2017 0:00	8/24/2017 0:00	1	2		5	8/24/2017 0:00	11/23/2017 0:00	1	2
3	27	1	1	8/18/2016 0:00			1		22			2	2	2	2	2	2	2	1		5			1	2		5			1	2		5			1	2		5			1	2		5			1	2
0	34	0	0	8/3/2016 0:00	4/5/2016 0:00	2/12/2017 0:00	0					0	0	0	0	0	0	1	1	100	0	8/3/2016 0:00	9/1/2016 0:00	1	2	100	0	9/2/2016 0:00	10/3/2016 0:00	1	2	100	0	10/3/2016 0:00	11/1/2016 0:00	1	2	100	0	11/1/2016 0:00	12/1/2016 0:00	1	2	100	0	12/1/2016 0:00	12/30/2016 0:00	1	2
0	39	0	0	8/2/2016 0:00	2/16/2016 0:00	9/6/2016 0:00	0					0	0	1	1	1	1	1	1	100	0	8/5/2016 0:00	9/2/2016 0:00	1	2	100	0	9/2/2016 0:00	10/7/2016 0:00	1	2	100	0	10/7/2016 0:00	12/9/2016 0:00	1	2	100	0	12/9/2016 0:00	2/8/2017 0:00	1	2	97	0	2/8/2017 0:00	3/8/2017 0:00	1	2
3	33	1	1	8/18/2016 0:00			1		16	4	3	2	2	2	2	2	2	2	1		5			1	2		5			1	2		5			1	2		5			1	2		5			1	2
0	24	0	0	10/5/2016 0:00	7/12/2016 0:00	1/24/2017 0:00	0		28	2	1	0	0	0	0	1	1	1	1	47	0	10/5/2016 0:00	11/3/2016 0:00	1	2	100	0	11/3/2016 0:00	12/5/2017 0:00	1	2	33	0	12/5/2016 0:00	1/3/2017 0:00	1	2	100	0	1/3/2017 0:00	2/1/2017 0:00	1	2	32	0	1/3/2017 0:00	3/6/2017 0:00	1	2
0	32	0	0	2/27/2017 0:00	2/27/2017 0:00	6/2/2017 0:00	0		24	3	2	2	2	2	2	2	2	2	0		5			1	2		5			1	2		5			1	2		5			1	2		5			1	2
3	36	0	1	8/18/2016 0:00	5/3/2016 0:00		1		16	4	3	2	2	2	2	2	2	2	1	109	0	8/31/2016 0:00	9/28/2016 0:00	1	2	96	0	9/28/2016 0:00	10/31/2016 0:00	1	2	88	0	10/31/2016 0:00	12/5/2016 0:00	1	2	100	0	12/5/2016 0:00	1/3/2017 0:00	1	2	90	0	1/3/2017 0:00	2/6/2017 0:00	1	2
0	24	0	0	8/17/2016 0:00	11/12/2013 0:00	12/14/2016 0:00	0		26			0	0	0	1	1	1	1	1	103	0	9/1/2016 0:00	10/31/2016 0:00	1	2	88	0	11/8/2016 0:00	12/8/2016 0:00	1	2	107	0	12/8/2016 0:00	1/6/2017 0:00	1	2	100	0	1/6/2017 0:00	2/6/2017 0:00	1	2	100	0	2/6/2017 0:00	5/3/2017 0:00	1	2
3	21	0	1	8/17/2016 0:00	8/18/2016 0:00		1		15			0	2	2	2	2	2	2	0		5	8/18/2016 0:00	9/13/2016 0:00	1	2		0	11/16/2016 0:00		1	2		5			1	2		5			1	2		5			1	2
3	26	0		12/29/2016 0:00	12/29/2016 0:00		1		28	2	1	0	0	1	1	1	1	2	0		0	12/29/2016 0:00	1/25/2017 0:00	1	2	96	0	1/25/2017 0:00	2/27/2017 0:00	1	2	97	0	2/27/2017 0:00	3/28/2017 0:00	1	2	100	0	3/28/2017 0:00	4/27/2017 0:00	1	2	100	0	4/27/2017 0:00	5/1/2317 0:00	1	2
3	19	1	0	12/19/2016 0:00			1		14	1	0	0	2	0	2	2	2	2	0		5	12/19/2016 0:00	1/16/2017 0:00	1	2	100	0	1/16/2017 0:00	2/13/2017 0:00	1	2	100	0	2/13/2017 0:00	3/13/2017 0:00	1	2	97	0	3/13/2017 0:00	5/10/2017 0:00	1	2	98	0	5/17/2017 0:00	6/8/2017 0:00	1	2
3	20	0	1	8/8/2016 0:00	5/19/2016 0:00		1		18	1	0	2	2	2	2	2	2	2	1	0	5	8/12/2016 0:00	9/8/2016 0:00	1	2	0	5	9/8/2016 0:00	10/6/2016 0:00	1	2	0	5	10/6/2016 0:00	11/3/2016 0:00	1	2	0	5	11/10/2016 0:00	12/8/2016 0:00	1	2	1	5	12/8/2016 0:00	1/12/2017 0:00	0	1
[truncated: 33 more columns]
