# Supplementary material for: Evaluating the effect of a community score card among pregnant and breastfeeding women living with HIV in two districts in Malawi
Source: PLoS One. 2021 Aug 11;16(8):e0255788. doi: 10.1371/journal.pone.0255788 (PMC8357126; doi:10.1371/journal.pone.0255788)
Supplement: S7 File — (CSV) [file pone.0255788.s007.csv]

Age	CASP3001	CASP3002	CASP3003	CASP3004	CASP3005	CASP3006	CASP3007	CASP3008	EnumeratorNo	EnumeratorsRemarks	HIVDiagnosisMonths	HIVDiagnosisYears	InterviewResultOtherSpecify	InterviewResults	InterviewTimeHours	InterviewTimeMinutes	N1001HealthFacility	N3001aHowsureareyouthathealthworkersinthisareahealthfacilityandc	SchoolYears	SupervisorsRemarks	UniqueKey
38	0	2	1	1	0	2	0	0	1		8	0		0	10	1	0	1	4		1
26	0	0	2	0	0	0	0	1	1		7	0		0	10	26	0	1	1		2
22	1	3	4	1	3	1	4	1	9		1	0		0	9	3	0	2	1		3
16	1	1	3	1	1	2	1	2	9		0	1		0	9	34	0	0	1		4
27	0	0	0	0	0	0	0	0	2		0	5		0	9	8	0	0	0		5
31	0	0	1	0	0	1	4	3	2		1	0		0	9	27	0	0	4		6
35	1	0	0	0	0	0	0	0	10		0	7		0	9	23	0	0	1		7
44	0	0	0	0	0	0	1	0	10		3	0		0	9	8	0	0	1		8
23	0	2	2	0	0	0	0	0	3		0	1		0	9	2	0	0	3		9
32	0	2	3	4	1	0	0	2	3		0	7		0	9	35	0	0	1		10
18	0	0	1	0	0	0	0	1	4		4	0		0	9	6	0	0	1		11
27	0	0	2	1	1	0	0	1	4		0	3		0	9	38	0	0	1		12
30	0	0	0	0	0	0	0	0	7		11	6		0	9	55	0	0	1		13
17	0	0	0	0	0	0	0	0	7		1	0		0	8	58	0	0	1		14
30	0	4	4	5	0	0	0	0	6		0	4		0	9	33	0	0	1		15
22	0	0	1	0	0	0	0	1	6		8	0		0	10	1	0	0	3		16
35	0	0	0	0	0	0	1	0	5		7	7		0	9	53	0	1	1		17
28	4	0	1	4	0	0	0	1	5		4	3		0	9	24	0	1	1		18
27	0	0	0	0	0	0	0	0	8		0	2		0	9	33	0	0	3		19
30	0	2	2	0	0	0	2	0	8		1	0		0	9	57	0	0	1		20
38	0	0	0	0	0	0	0	0	7		4	0		0	10	22	1	0	1		21
25	0	1	1	0	0	0	1	0	10		0	6		0	9	23	1	1	2		22
33	0	1	1	0	0	0	0	0	10		0	8		0	9	48	1	0	1		23
31	4	2	4	2	2	2	2	2	7		1	5		0	9	54	1	4	3		24
37	2	0	0	1	1	0	1	1	5		1	1		0	9	23	1	1	1		25
25	1	0	0	0	0	0	0	0	7		1	2		0	9	27	1	0	1		26
25	1	0	0	0	0	0	0	0	7		8	1		0	9	55	1	0	1		27
23	0	1	0	0	0	2	4	1	1		2	3		0	9	23	1	1	1		28
26	1	0	2	0	0	1	1	1	1		0	11		0	10	0	1	0	1		29
25	1	0	0	1	0	0	0	2	3		3	0		0	9	15	1	0	1		30
25	0	4	0	0	0	1	0	0	3		6	0		0	10	0	1	1	1		31
24	1	2	1	1	1	2	0	1	9		11	4		0	9	52	1	0	2		33
22	0	1	3	1	0	1	0	0	9		1	6		0	10	22	1	1	1		48
37	1	2	3	1	1	1	3	3	9		5	7		0	9	25	1	2	0		68
21	4	2	4	4	3	1	2	2	6		1	0		0	9	28	1	1	0		69
28	4	0	4	0	4	1	0	5	6		1	5		0	9	54	1	4	3		70
33	0	0	0	0	0	0	0	0	7		8	1		0	9	20	4	0	0		71
31	2	1	1	1	1	1	1	1	7		0	9		0	9	42	4	1	4		72
27	0	0	0	1	0	0	0	1	6		0	13		0	10	32	1	0	1		73
41	0	0	1	0	0	0	0	1	4		6	0		0	9	35	1	1	1		74
36	0	1	4	0	0	0	2	4	4		0	3		0	10	8	1	0	1		75
36	0	0	0	0	0	0	0	0	8		0	8		0	9	20	4	0	1		76
29	2	1	0	4	1	3	0	2	8		0	5		0	10	5	1	0	1		77
28	0	0	0	0	0	0	0	0	8		0	16		0	9	55	1	0	0		78
24	1	3	2	0	3	2	4	1	8		0	2		0	9	25	1	0	3		79
25	1	1	1	1	1	1	1	1	2		0	1		0	9	3	4	1	1		80
34	0	0	0	0	0	0	0	0	2		0	13		0	8	41	4	0	1		81
33	0	0	0	0	0	0	0	0	2		0	10		0	9	26	4	0	0		82
25	0	0	0	0	0	0	0	0	6		8	0		0	8	44	4	0	0		83
42	0	0	1	1	0	0	0	0	6		0	10		0	9	12	4	0	0		84
24	4	4	4	4	3	0	4	4	6		0	6		0	10	14	2	0	3		85
30	0	2	1	2	1	1	3	1	6		0	4		0	9	41	4	0	1		86
25	0	4	4	4	0	0	4	1	6		2	4		0	9	40	2	0	2		87
23	0	1	0	0	1	0	0	1	3		0	3		0	8	41	4	0	1		88
35	1	1	2	3	0	0	0	0	5		6	11		0	9	41	2	0	1		89
37	1	0	1	0	2	0	4	1	3		0	1		0	9	11	4	1	1		90
40	1	1	0	2	0	0	1	0	3		0	1		0	9	39	4	0	1		91
34	0	2	4	0	0	0	2	0	5		4	4		0	10	18	2	0	1		92
24	2	2	4	2	0	0	1	0	5		4	0		0	8	44	4	0	0		93
31	0	0	0	0	1	0	0	0	7		1	1		0	10	15	2	0	1		94
39	1	1	0	2	0	0	1	0	5		1	8		0	9	12	4	1	0		95
37	0	2	2	2	0	1	2	2	5		1	2		0	9	39	4	1	1		96
28	0	1	0	3	0	3	0	0	7		5	0		0	9	39	2	0	1		97
35	0	1	1	1	0	0	1	0	4		0	5		0	9	13	4	0	4		98
31	0	2	2	0	0	2	2	0	3		0	1		0	10	15	2	1	1		99
29	0	1	0	0	0	0	1	0	4		0	2		0	9	2	4	0	2		100
31	0	0	0	1	0	0	1	0	3		0	9		0	9	30	2	0	1		101
37	0	1	2	0	0	0	1	0	4		0	3		0	8	44	4	0	3		102
25	4	0	2	1	0	0	0	0	3		11	0		0	10	50	2	0	3		103
30	1	3	1	1	2	0	3	1	9		1	0		0	8	40	4	2	1		104
30	3	1	1	0	1	1	1	0	9		11	3		0	9	34	4	2	4		105
20	0	0	0	0	1	1	2	1	9		8	0		0	9	6	4	1	3		106
32	0	4	0	0	0	0	0	0	4		0	7		0	9	48	2	1	1		107
32	0	0	1	0	0	0	1	1	1		3	2		0	9	16	4	0	3		108
39	0	2	0	0	0	0	2	1	1		4	1		0	8	52	4	0	3		109
30	2	1	1	1	1	1	0	1	1		1	0		0	8	42	4	1	1		110
32	0	1	0	0	0	0	0	0	4		4	1		0	10	20	2	0	3		111
30	0	0	0	4	0	1	0	0	8		0	6		0	8	55	4	0	0		112
29	0	0	0	0	0	0	0	0	8		0	6		0	10	10	2	0	1		113
21	0	0	0	0	0	0	0	0	8		7	0		0	9	40	2	0	1		114
37	0	0	0	0	1	0	0	0	10		0	2		0	9	49	4	0	3		115
34	0	0	0	0	1	0	0	0	2		0	6		0	10	35	2	0	5		116
19	0	0	0	0	0	4	2	2	2		5	0		0	10	6	2	2	1		117
35	0	0	1	0	0	1	1	0	2		2	0		0	9	40	2	0	3		119
38	0	0	0	0	0	0	0	0	10		0	5		0	9	43	2	0	3		120
30	0	0	0	1	0	0	0	0	10		0	5		0	10	11	2	0	1		121
23	0	0	1	0	0	0	1	0	1		9	6		0	9	38	2	0	4		122
26	0	1	3	0	0	1	1	1	1		1	1		0	10	1	2	0	3		123
20	1	1	0	0	0	0	1	0	7		2	0		0	8	45	4	0	3		124
33	1	0	2	0	1	1	0	0	1		0	2		0	10	24	2	0	1		125
26	0	1	0	0	1	0	0	0	10		1	1		0	9	171	4	1	1		126
37	1	1	1	0	1	2	1	1	9		11	5		0	10	42	2	2	1		127
22	0	0	0	0	0	0	0	0	10		0	1		0	8	52	4	0	2		128
33	1	3	1	2	1	0	1	2	9		5	9		0	10	12	2	0	1		129
24	0	0	0	1	1	0	1	0	9		11	0		0	9	40	2	1	1		130
25	0	1	0	0	0	0	0	0	10		0	1		0	10	27	3	0	1		131
39	0	0	0	0	0	0	0	0	10		8	0		0	9	59	3	0	3		132
28	2	0	0	0	0	0	0	0	10		5	0		0	11	0	3	0	1		133
24	2	0	0	0	1	0	0	0	10		2	0		0	9	50	3	1	1		134
38	0	1	1	0	1	0	2	0	3		0	5		0	11	25	3	0	1		135
40	0	0	0	0	0	0	4	0	4		0	11		0	11	3	5	0	0		136
25	0	0	2	0	2	0	0	2	4		1	0		0	10	6	3	0	1		137
25	4	4	0	1	4	2	1	0	4		0	7		0	9	45	3	0	0		138
31	0	0	0	0	0	0	0	0	4		0	16		0	10	25	5	0	1		139
38	0	4	0	0	0	0	0	0	4		0	7		0	10	38	3	0	0		140
30	0	0	0	0	0	0	0	0	4		0	11		0	11	3	3	0	1		141
34	0	0	1	1	0	1	4	0	4		0	2		0	10	10	5	0	1		142
33	0	0	0	0	0	0	0	0	4		0	5		0	11	40	3	0	0		143
38	0	1	4	1	1	2	0	1	1		0	16		0	11	0	3	0	3		144
22	2	2	2	1	1	2	2	2	1		5	5		0	10	36	3	2	1		145
30	0	0	0	0	0	0	0	0	1		11	3		0	10	16	3	0	4		146
32	0	4	0	1	0	0	0	0	4		2	1		0	10	38	5	0	4		147
28	1	0	2	0	0	2	1	1	1		8	1		0	9	50	3	1	0		148
21	0	0	0	0	0	0	1	0	1		5	0		0	9	52	5	0	4		149
32	0	1	1	1	0	0	0	0	1		7	0		0	9	34	5	0	1		150
30	0	0	1	0	0	0	0	0	1		11	8		0	10	12	5	0	1		151
30	0	0	2	0	1	1	1	1	1		4	5		0	9	25	3	0	1		152
30	0	1	1	1	0	0	0	0	1		0	4		0	10	33	5	1	1		153
22	0	0	0	0	0	0	0	0	5		10	1		0	11	39	3	0	1		154
37	0	0	0	0	0	0	0	0	1		1	2		0	10	44	5	0	1		155
31	0	1	1	0	1	0	1	1	1		6	3		0	11	25	5	1	1		156
24	3	2	2	2	0	1	0	1	4		1	0		0	9	35	3	4	1		157
43	1	1	1	1	1	1	1	0	9		5	8		0	9	49	5	1	1		158
19	4	0	0	0	0	0	0	0	2		6	0		0	11	26	6	1	1		159
29	1	2	0	2	1	1	0	1	9		7	8		0	10	55	5	2	0		160
28	3	2	0	4	3	1	2	0	5		0	3		0	11	16	3	1	0		161
35	0	0	0	0	1	0	0	0	9		8	0		0	10	20	5	2	1		162
34	1	0	0	0	0	0	0	0	5		6	3		0	10	21	3	0	1		163
26	0	0	0	1	1	0	0	0	2		0	4		0	11	1	6	0	1		164
25	0	0	2	0	0	0	0	0	5		7	0		0	10	51	3	0	4		165
30	1	0	1	0	0	0	1	0	9		0	3		0	10	48	5	0	2		166
19	0	3	0	1	0	0	0	0	2		2	0		0	10	35	6	0	1		167
26	0	1	4	0	0	0	1	0	6		0	7		0	10	12	3	0	1		168
18	0	0	1	0	0	0	0	0	3		0	1		0	9	50	5	0	1		169
30	4	0	0	0	4	1	0	5	6		7	0		0	10	40	3	0	1		170
30	0	0	0	0	0	0	0	0	3		0	5		0	9	37	5	0	1		171
32	0	1	1	1	1	1	1	1	9		0	1		0	10	39	6	0	1		172
32	0	0	0	0	0	0	0	0	3		0	2		0	10	20	5	0	0		173
25	0	0	0	0	0	0	0	0	10		0	3		0	11	9	6	0	3		174
40	1	1	1	1	0	0	2	5	6		1	0		0	9	43	3	0	0		175
35	0	0	0	0	0	0	0	0	3		0	2		0	10	45	5	0	0		176
40	0	2	4	0	0	0	1	0	6		0	9		0	11	12	3	0	0		177
29	0	1	0	0	0	0	0	0	10		3	0		0	10	56	5	0	1		178
30	0	0	0	0	0	0	0	0	7		4	0		0	10	32	3	0	1		179
35	3	0	0	0	1	0	0	0	7		0	12		0	10	3	3	0	1		180
27	0	0	0	0	0	0	1	1	10		0	6		0	10	37	5	0	1		181
33	0	0	0	0	0	0	0	0	10		0	11		0	10	42	6	0	1		182
28	1	0	1	0	0	0	0	0	10		1	0		0	10	24	5	0	2		183
27	0	0	0	0	0	0	0	0	7		2	0		0	9	32	3	0	1		184
28	0	0	0	0	0	0	0	0	10		0	4		0	10	2	5	0	1		185
25	0	0	0	0	0	0	0	0	8		0	7		0	9	40	5	0	1		186
35	0	1	1	1	1	0	1	2	6		4	5		0	10	55	6	0	1		187
35	0	0	0	0	0	0	0	0	7		11	10		0	10	59	3	0	1		188
33	0	0	0	0	0	0	1	1	3		0	8		0	10	50	3	1	0		189
29	0	0	1	1	0	1	0	0	7		0	3		0	9	46	5	0	1		190
25	0	1	4	0	0	1	3	0	4		0	1		0	11	21	6	0	3		191
38	0	0	1	0	1	0	1	1	3		0	9		0	10	15	3	0	1		192
26	0	0	0	0	0	0	0	0	7		0	2		0	10	17	5	0	1		193
32	0	0	0	0	0	0	0	0	8		0	8		0	11	38	3	0	1		194
37	1	1	2	0	1	0	1	1	9		1	12		0	10	23	3	0	1		195
35	0	0	0	0	0	0	0	0	7		0	9			11	30	5	0	0		196
35	0	2	1	1	1	0	2	2	9		5	3		0	9	30	3	0	0		197
20	0	0	0	0	0	0	1	0	4		7	0		0	10	21	6	0	1		198
26	0	0	0	0	0	0	0	0	7		0	26		0	11	3	5	0	0		199
24	0	0	0	0	0	0	0	0	7		5	0		0	10	36	5	0	1		200
30	0	1	0	1	0	3	4	1	4		0	8		0	11	44	6	0	1		201
36	1	0	1	1	0	2	1	1	9		4	8		0	11	19	3	2	0		202
23	0	1	0	0	0	0	0	0	8		7	0		0	10	27	5	0	1		203
32	1	3	2	1	1	2	1	1	9		6	0		0	10	50	3	2	1		204
24	0	0	0	0	0	0	0	0	8		0	2		0	10	7	5	0	0		205
33	0	1	0	1	0	0	0	2	5		1	0		0	11	0	6	0	1		206
28	3	1	3	1	3	1	1	1	9		1	8		0	10	1	3	1	1		207
29	1	0	1	1	0	1	0	1	9		4	3		0	11	30	6	1	1		208
23	1	0	0	0	0	1	1	0	2		0	9		0	9	38	3	0	1		209
25	0	0	0	0	0	0	0	0	2		0	8		0	10	37	3	0	0		210
32	0	0	0	1	0	1	0	0	9		4	4		0	11	6	6	0	1		211
22	0	2	0	0	0	0	3	0	2		2	0		0	10	7	3	0	1		212
31	0	1	1	0	1	1	1	1	2		0	5		0	11	8	3	1	1		213
23	0	0	0	0	0	0	0	0	8		0	6		0	10	16	3	0	1		215
34	1	0	0	1	1	1	1	1	8		0	7		0	9	53	3	1	3		216
38	1	0	2	0	0	0	0	0	8		0	9		0	10	52	3	0	1		217
21	0	0	1	0	0	0	0	0	8		1	0		0	9	31	3	0	3		218
20	0	1	0	1	1	0	0	0	5		6	0		0	10	34	6	0	1		219
35	1	1	1	2	4	0	2	2	6		5	1		0	11	22	6	0	1		220
29	0	0	0	0	0	0	0	1	8		0	5		0	10	27	6	0	2		221
36	0	0	0	0	0	0	0	0	1		0	3		0	10	28	6	0	1		222
37	0	1	1	0	0	1	1	1	6		2	7		0	10	30	6	0	1		223
38	0	0	0	0	0	0	0	0	3		1	0		0	11	52	6	0	1		224
20	0	1	0	1	1	0	0	0	3		7	0		0	11	20	6	0	1		225
32	0	0	0	0	0	0	0	0	3		0	6		0	10	30	6	0	0		226
28	1	0	0	0	0	0	0	1	1		2	2		0	11	4	6	0	1		227
18	0	0	0	1	0	1	0	0	1		8	4		0	10	51	6	0	1		228
41	0	0	0	0	0	0	0	0	10		0	6		0	11	50	6	0	1		229
29	0	0	0	0	0	0	0	0	8		0	2		0	10	41	6	0	1		230
42	0	0	0	0	0	0	0	0	7		0	3		0	11	41	6	0	1		231
30	0	0	0	0	0	0	0	0	7		4	1		0	10	37	6	0	2		232
38	0	0	0	0	0	0	0	0	7		1	6		0	11	30	6	0	0		233
39	0	0	1	0	0	0	1	0	4		0	4		0	9	53	8	0	1		234
23	0	0	0	0	0	0	0	0	8		2	0		0	11	0	6	0	0		235
35	0	0	0	0	0	0	0	1	4		0	9		0	9	16	8	1	1		236
27	0	2	0	1	0	0	2	4	4		0	3		0	10	22	7	1	1		237
28	2	0	0	4	2	0	0	0	5		0	4		0	11	18	6	2	1		238
20	1	1	0	0	0	0	0	0	4		6	0		0	8	48	8	0	3		239
41	0	3	2	0	0	0	4	0	6		0	10		0	10	27	9	0	1		240
29	0	2	0	1	0	0	3	0	9		3	7		0	9	17	8	0	4		241
31	4	4	0	0	0	0	0	0	6		2	3		0	9	35	9	4	1		242
39	0	2	2	0	1	1	1	1	9		7	2		0	9	45	8	1	3		243
28	0	2	3	0	1	1	0	0	8		0	8		0	9	46	9	1	1		244
26	1	2	3	3	1	1	1	2	9		6	2		0	8	45	8	0	3		245
19	0	1	0	0	1	0	0	1	1		1	10		0	9	19	8	0	1		246
24	0	0	0	0	0	0	0	0	8		2	2		0	9	17	9	0	3		247
40	0	0	0	0	0	0	0	0	1		3	13		0	8	46	8	0	1		248
37	4	0	4	0	0	1	0	1	5		3	0			9	55	9	0	4		249
37	0	0	0	1	0	0	0	0	1		7	4		0	9	42	8	0	1		250
29	0	0	0	1	0	3	0	3	5		9	7		0	9	26	9	2	4		251
40	0	0	0	0	0	0	0	0	5		0	12		0	10	25	9	0	1		252
40	0	0	1	0	0	1	1	1	1		1	6		0	9	17	9	0	1		253
37	1	2	1	1	1	1	1	1	1		7	0		0	10	17	9	2	1		254
25	0	0	0	1	0	0	0	0	10		0	5		0	9	31	9	0	2		255
23	0	0	0	0	0	0	0	0	10		6	0		0	10	4	9	1	1		256
29	0	0	0	0	0	1	0	1	10		3	0		0	9	45	8	0	1		257
32	1	1	1	1	0	0	0	1	1		5	9		0	9	50	9	2	1		258
31	1	0	0	0	0	1	0	0	10		8	0		0	9	16	8	0	4		259
40	2	1	0	0	0	0	4	1	1		7	16		0	10	56	9	0	1		260
41	0	0	0	0	0	0	0	0	10		0	10		0	10	38	9	2	3		261
41	0	0	1	4	0	0	1	1	3		0	3		0	10	30	9	1	1		262
16	0	0	0	0	1	0	1	0	10		8	0		0	8	49	8	1	1		263
34	4	1	1	1	0	0	1	0	3		5	0		0	9	20	9	1	1		264
38	0	4	4	0	1	0	3	0	3		0	7		0	9	55	9	0	1		265
30	0	1	0	1	0	1	1	0	3		0	8		0	11	0	9	0	1		266
18	0	0	0	0	0	0	0	2	3		0	3		0	9	15	8	0	1		267
35	0	0	2	1	0	1	0	0	3		0	1		0	9	40	8	1	1		268
18	1	1	2	0	0	0	1	0	9		1	0		0	10	16	9	0	3		269
39	2	0	1	1	0	0	0	1	3		0	10		0	10	6	8	0	0		270
26	0	2	1	2	1	0	2	1	9		9	3		0	9	21	9	0	1		271
24	0	0	0	0	1	0	0	1	3		3	0		0	8	46	8	0	2		272
30	0	2	1	0	0	2	2	1	9		2	1		0	9	48	9	1	3		273
40	0	1	2	0	0	0	4	0	7		7	0		0	8	55	8	0	0		274
25	1	2	1	1	0	1	1	1	9		11	0		0	11	1	9	0	1		275
29	0	1	0	0	0	0	0	0	7		0	5		0	9	27	8	0	4		276
24	0	0	0	0	0	0	0	0	7		2	9		0	9	52	8	0	1		277
25	0	0	4	4	0	0	4	0	4		0	1		0	10	38	9	0	1		278
28	0	0	0	0	0	0	0	0	8		11	0		0	8	42	8	0	3		279
45	0	0	0	0	0	0	0	0	4		0	7		0	9	56	9	0	3		280
25	0	1	0	0	0	0	0	0	8		10	0		0	9	45	8	1	1		281
27	2	0	0	4	5	0	1	0	8		0	7		0	9	12	8	0	1		282
36	4	1	0	0	0	0	0	0	4		0	7		0	9	27	9	0	0		283
22	0	3	0	0	0	0	0	0	7		5	1		0	10	2	9	0	1		284
27	0	0	0	0	0	0	0	0	7		6	4		0	10	32	9	0	1		285
34	1	0	4	0	0	3	0	4	7		0	2		0	9	30	9	0	0		286
31	0	0	0	1	0	0	2	0	6		0	5		0	11	1	9	0	1		287
36	0	0	0	1	0	0	1	0	8		0	13		0	10	15	9	0	2		288
33	2	0	0	0	0	2	0	0	8		0	5		0	9	30	10	0	2		289
36	0	2	3	4	1	0	1	2	3		0	13		0	9	30	10	0	3		290
39	0	2	0	0	1	0	1	0	3		0	9		0	9	0	10	0	3		291
36	1	1	2	1	1	0	2	1	9		3	1		0	10	3	10	2	0		292
19	1	0	1	2	0	2	0	2	9		5	9		0	9	15	10	1	1		293
28	0	2	2	0	1	2	1	0	9		9	4		0	9	42	10	1	1		294
34	0	0	0	0	0	1	0	0	10		0	6		0	9	15	10	0	1		295
46	0	0	0	0	1	1	0	1	6		0	12		0	9	15	10	0	0		296
40	0	0	1	0	0	0	0	0	7		0	1		0	9	44	10	0	1		297
27	1	0	4	0	0	0	0	0	7		0	7		0	9	16	10	0	1		298
32	2	1	2	2	2	2	2	2	5		7	3		0	9	39	10	2	1		299
35	1	0	0	1	1	0	0	1	5		10	2		0	9	10	10	0	4		300
35	0	0	2	0	0	1	1	0	1		8	4		0	9	14	10	0	1		301
33	0	4	1	0	0	0	4	0	4		0	4		0	9	14	10	0	1		302
25	0	0	0	0	0	0	0	0	8		0	3		0	9	3	10	0	1		303
28	0	0	0	0	0	0	0	0	8		0	3		0	9	0	10	0	1		304
28	0	1	0	0	0	4	0	0	8		0	4		0	8	36	10	3	3		305
25	0	3	0	0	1	0	0	1	1		6	0		0	8	34	10	0	1		306
38	0	1	2	1	1	1	1	1	1		9	7		0	9	10	10	0	3		307
36	1	1	1	1	0	2	1	0	9		11	2		0	8	35	10	0	3		308
28	1	1	0	1	1	2	1	0	9		5	5		0	8	59	10	2	1		309
36	0	1	2	1	1	0	0	0	9		1	10		0	9	37	10	1	0		310
25	0	0	0	0	0	1	1	1	1		4	1		0	8	54	10	0	1		311
26	0	4	2	4	5	1	4	4	4		0	4		0	9	15	10	0	3		312
25	0	0	0	0	0	0	0	0	4		1	0		0	9	35	10	0	1		313
29	0	0	0	0	1	0	0	1	4		2	0		0	8	39	10	0	1		314
36	2	1	1	1	0	0	2	0	3		0	6		0	8	50	10	0	1		315
37	0	1	0	1	0	1	0	1	3		0	3		0	8	39	10	0	0		316
29	1	4	4	4	1	0	2	3	5		1	7		0	9	25	10	1	4		317
30	0	4	4	4	4	1	4	4	5		4	7		0	8	55	10	0	3		318
22	1	1	1	1	0	0	0	0	5		9	2		0	8	32	10	0	1		319
26	0	0	0	0	0	0	0	0	10		0	3		0	8	36	10	0	3		320
35	0	1	0	0	0	0	1	0	10		0	5		0	9	2	10	0	2		321
41	1	0	0	0	0	0	1	0	10		0	10		0	9	24	10	0	3		322
33	0	0	0	0	0	0	0	0	2		0	5		0	8	52	10	0	1		323
20	0	0	0	0	0	0	0	0	2		0	2		0	9	32	10	0	1		324
37	0	0	0	0	0	0	0	0	2		0	12		0	8	33	10	0	1		325
35	1	2	0	0	1	2	0	0	7		0	6		0	9	8	10	0	2		326
34	0	0	0	0	0	0	0	0	7		0	6		0	8	45	10	0	0		327
33	2	0	0	0	0	0	0	0	8		0	5		0	9	30	7	0	2		328
25	0	0	0	0	0	0	0	0	7		8	0		0	9	49	4	0	1		329
25	0	0	0	0	0	0	0	0	8		0	3		0	9	3	7	0	1		330
34	0	0	0	0	0	0	0	0	7		8	7		0	11	30	3	0	1		331
