# Supplementary material for: Evaluating the effect of a community score card among pregnant and breastfeeding women living with HIV in two districts in Malawi
Source: PLoS One. 2021 Aug 11;16(8):e0255788. doi: 10.1371/journal.pone.0255788 (PMC8357126; doi:10.1371/journal.pone.0255788)
Supplement: S8 File — (CSV) [file pone.0255788.s008.csv]

EnumeratorNo	InterviewResults	InterviewResultOtherSpecify	InterviewTimeHours	InterviewTimeMinutes	Age	SchoolYears	HIVDiagnosisMonths	HIVDiagnosisYears	PrevCSC	PrevCSCfirst	CASP3001	N3002	CASP3003	CASP3004	CASP3005	CASP3006	CASP3007	CASP3008	CASP3009	SupervisorsRemarks
12	3		11	35	40	3	0	3	1		0	0	2	0	0	0	1	0	1
12	0		15	20	37	3	0	10	1		0	0	3	0	0	0	0	0	0
4	0		15	28	40	0	0	8	0	0	3	0	0	0	0	0	0	0	0
3	0		15	27	37	1	5	5	0	0	0	0	0	1	0	0	0	0	0
3	0		15	35	37	1	0	3	1		0	0	0	4	0	1	0	0	1
13	0		15	10	27	1	1	1	0	0	0	0	0	0	1	0	1	1	0
13	0		16	2	25	3	0	1	0	0	0	0	0	0	0	0	0	0	0
8	0		15	49	32	0	0	12	0	0	0	1	1	0	0	0	0	0	0
8	0		15	49	32	0	0	12	0	0	0	1	1	0	0	0	0	0	0
5	0		15	27	36	1	0	2	0	0	0	0	0	1	0	0	0	0	1
5	0		15	27	36	1	0	2	0	0	0	0	0	1	0	0	0	0	1
5	0		15	27	36	1	0	2	0	0	0	0	0	1	0	0	0	0	1
5	0		15	27	36	1	0	2	0	0	0	0	0	1	0	0	0	0	1
5	0		15	27	36	1	0	2	0	0	0	0	0	1	0	0	0	0	1
5	0		15	27	36	1	0	2	0	0	0	0	0	1	0	0	0	0	1
15	0		15	46	23	4	10	2	0	0	0	0	0	0	0	0	0	0	0
11	0		15	38	30	3	1	9	0	0	0	0	1	0	0	0	0	0	0
11	0		15	52	22	1	9	7	0	0	0	0	0	1	0	0	0	1	0
17	0		15	56	26	1	1	1	1		0	0	0	0	0	0	0	0	0
17	0		15	37	20	1	0	1	1		0	0	1	0	0	0	0	0	0
17	0		15	25	26	3	0	2	0	0	1	0	1	0	2	1	1	1	0
17	0		15	47	35	1	0	4	1		0	0	3	0	0	0	0	1	1
14	0		15	33	37	1	4	13		0	0	1	0	1	0	0	0	1	0
16	0		15	0	30	1	0	5	1		0	0	1	0	0	1	1	1	0
7	0		15	54	32	0	1	11	0	0	0	1	0	0	1	0	0	0	0
7	0		15	54	32	0	1	11	0	0	0	1	0	0	1	0	0	0	0
7	0		15	54	32	0	1	11	0	0	0	1	0	0	1	0	0	0	0
7	0		15	54	32	0	1	11	0	0	0	1	0	0	1	0	0	0	0
10	0		15	45	26	0	8	3	0	0	0	0	0	1	0	1	2	1	0
10	0		15	31	35	1	6	4	0	0	0	0	1	0	2	1	0	2	2
11	0		14	59	35	1	9	6	0	0	0	4	0	1	0	0	1	0	4
17	0		14	55	34	1	0	2	0	0	0	0	0	4	0	0	0	0	0
7	0		14	53	35	1	5	6	0	0	0	0	1	1	4	0	0	1	3
14	0		14	28	35	1	9	5	0	0	0	0	2	0	1	0	0	0	0
14	0		14	56	30	3	9	10	0	0	0	0	0	2	0	0	0	2	0
16	0		15	0	40	3	0	8	0	0	0	0	1	0	0	0	2	1	0
1	0		14	55	46	1	7	9	0	0	0	0	0	0	0	0	0	0	0
16	0		14	40	20	2	0	8	0	0	1	0	1	1	1	0	0	1	0
8	0		15	21	31	1	0	8		0	0	1	0	1	0	1	0	0	0
3	0		14	50	32	1	0	6	1		0	0	0	2	0	0	0	0	0
8	0		15	2	32	1	0	4	0	0	0	0	0	1	0	1	1	0	0
5	0		15	2	31	1	0	4	0	0	0	0	2	0	0	0	0	0	0
9	0		14	40	40	3	0	1	0	2	0	0	0	0	0	0	0	0	0
5	0		15	29	36	2	0	4	0	0	0	0	0	1	1	0	0	0	0
2	0		15	16	36	1	0	5	0	0	1	0	0	3	1	0	0	1	1
2	0		15	40	26	1	6	1	0	0	0	0	0	0	0	0	0	0	0
12	0		15	0	41	1	0	7	1	1	0	0	1	1	0	1	1	0	0
12	0		14	32	37	1	0	8	1	1	0	0	0	0	0	0	1	1	0
13	0		15	0	31	1	0	7	1		0	0	0	0	0	1	1	0	0
10	0		14	50	36	3	6	5	0	0		2	1	1	1	2	0	2	1
10	0		15	7	23	1	6	2	0	0	0	1	0	0	1	1	0	2	0
4	0		14	51	40	1	8	0	0	0	0	0	0	1	1	1	0	0	0
6	0		14	35	39	4	2	1	0	0	4	0	4	3	4	4	4	0	1
3	0		14	51	42	1	0	9	0	0	0	0	0	0	0	0	0	0	0
11	0		14	38	30	1	6	2	0	0	4	4	4	0	4	4	2	2	4
2	0		14	25	40	1	0	1	0	0	4	0	3	3	2	2	1	1	1
10	0		14	58	32	3	6	2	0	0	0	1	0	0	0	1	0	1	0
9	0		14	57	27	1	0	5	0	0	0	0	0	1	0	0	0	2	0
9	0		14	30	30	4	0	10	0	0	0	0	2	1	0	0	3	0	0
9	0		14	43	42	2	0	12	0	0	1	0	0	0	0	1	0	4	0
4	0		14	29	27	3	0	2	0	0	0	0	3	0	0	0	1	1	0
4	0		14	45	29	3	2	8	0	0	0	0	0	0	0	0	0	0	3
13	0		14	42	24	1	0	3	0	0	0	0	1	4	2	0	0	0	0
4	0		14	29	27	2	0	5	4	11	5	0	0	2	1	0	0	0	0
2	0		14	38	31	2	0	6	0	0	0	0	0	2	1	0	0	0	0
5	0		14	55	25	0	0	6	0	0	0	0	4	0	0	0	0	0	0
5	0		14	45	26	2	0	3	0	0	0	0	0	2	0	0	0	0	2
5	0		14	29	34	1	0	1	0	0	0	0	0	0	0	0	0	0	0
5	0		14	20	36	0	0	5	0	0	0	0	0	0	0	0	0	0	0
	0		14	9	31	4	0	7	0	0	0	0	0	1	4	4	0	4	3
2	0		14	50	20	3	6	1	1		1	0	1	0	0	1	0	0	0
2	0		15	7	37	3	10	0	1		0	0	0	0	0	0	0	0	0
17	0		15	14	29	4	0	1	0	0	0	0	0	1	0	0	0	0	0
7	0		15	5	32	1	0	5	0	0	0	0	0	1	0	0	0	0	1
16	0		15	40	29	1	0	4	0	0	0	0	0	0	1	0	0	1	0
16	0		15	20	26	2	0	1	0	0	0	0	1	1	0	0	0	1	0
16	0		14	30	20	1	0	8	0	0	0	0	0	0	0	1	0	0	0
7	0		15	50	32	0	0	17	0	0	0	0	0	0	0	0	0	0	0
5	0		15	4	36	1	0	3	0	0	0	0	0	0	0	1	0	1	1
5	0	21W4ER5890-=	15	50	37	0	0	6	0	0	0	0	0	0	0	0	0	0	0
17	0		15	2	31	1	0	9	1		0	0	0	0	0	0	1	0	0
5	0		15	37	32	0	0	5	0	0	0	0	0	0	0	0	0	0	0
1	0		15	20	18	2	0	2	1		0	0	0	0	0	0	0	0	0
1	0		15	9	45	1	0	1	1		0	0	0	0	0	0	0	0	0
1	0		15	1	39	3	0	1	1		0	0	0	0	0	0	0	0	0
9	0		15	8	29	1	0	7	0	0	1	0	1	0	1	0	0	0	0
2	0		15	25	30	1	0	5	0	0	0	0	0	0	0	0	0	0	0
6	0		15	38	32	0	0	8	0	0	0	0	0	0	0	0	0	0	0
	0		15	0	27	1	0	4	0	0	0	0	0	0	0	0	0	0	0
6	0		15	11	28	1	9	6	0	0	0	1	0	0	0	0	1	0	0
8	0		15	3	42	1	9	0	0	0	0	0	0	1	0	0	0	3	1
11	0		15	2	40	0	8	0	0	0	0	0	0	0	0	0	0	0	0
13	0		15	0	19	1	0	1	0	0	0	0	0	0	0	0	0	0	0
12	0		15	8	35	1	0	8	1		0	0	0	0	1	0	0	0	0
10	0		15	20	19	2	6	2	0	0	1	0	2	3	3	2	1	1	2
10	0		15	0	17	1	5	1	0	0	1	0	0	3	0	2	0	3	0
3	0		15	5	27	1	2	1	1		0	0	0	3	0	0	0	0	0
3	0		15	15	23	4	11	0	1		0	0	1	0	0	1	2	1	0
9	0		13	30	24	3	1	1	0	0	0	0	1	0	1	0	0	1	0
9	0		15	20	25	1	0	1	0	0	0	0	2	0	0	2	0	2	0
4	0		15	9	26	1	4	10	0	0	0	0	0	0	1	0	1	1	0
9	0		14	55	29	1	0	2	0	0	0	0	0	0	0	0	0	0	0
9	0		14	30	38	1	0	9	0	0	0	0	0	0	0	0	0	0	0
9	0		14	44	25	1	0	12	0	0	0	1	1	1	0	0	2	4	2
9	0		15	0	23	2	0	3	0	0	0	0	0	0	0	0	0	0	0
16	0		14	50	20	0	11		0	0	0	1	0	0	0	0	0	1	0
6	0		14	41	34	1	4	1	0	0	0	0	4	0	5	0	0	1	0
6	0		14	8	33	3	5	7	0	0	0	0	0	0	0	0	0	0	0
6	0		14	55	28	1	0	2	0	0	0	0	0	2	5	0	0	1	1
6	0		14	30	37	1	10	12	0	0	0	0	0	0	0	5	5	2	0
11	0		15	4	32	1	0	18	0	0	1	0	4	4	0	0	0	0	0
8	0		15	1	45	1	2	7	0	0	0	0	1	0	0	1	0	0	1
2	0		15	35	35	1	0	1	0	0	2	1	0	0	0	0	0	0	0
2	0		15	0	34	1	0	7	0	0	0	0	0	0	1	0	1	0	1
2	0		15	20	30	1	0	9	0	0	2	0	0	1	0	0	2	0	0
2	0		15	55	27	1	0	1	1		0	0	0	0	1	0	0	0	0
7	0		14	40	27	1	10	0	0	0	0	0	2	0	1	0	0	2	0
17	0		15	14	24	1	0	7	0	0	0	0	1	0	0	0	1	0	0
17	0		15	2	29	1	0	1	1		0	0	2	1	0	0	1	2	0
17	0		14	47	26	1	0	7	0	0	0	0	1	0	0	1	0	0	1
10	0		15	0	41	0	4	1	0	0	0	1	0	2	1	0	0	0	1
10	0		15	20	38	1	1	12	0	0	0	0	1	0	0	0	0	0	0
10	0		14	39	38	1	1	2	0	0	0	0	0	1	0	0	1	0	0
	0		15	15	32	1	8	1	0	0	0	0	0	0	0	0	0	0	0
	0		15	2	25	0	0	1	0	0	1	0	0	0	0	0	0	0	0
	0		15	30	39	0	0	1	0	0	5	5	5	5	5	5	5	5	5
7	0		15	15	41	1	0	9	0	0	0	0	0	0	0	0	1	0	0
5	0		12	35	30	0	0	3	0	0	0	0	0	0	0	0	0	0	0
5	0		14	15	25	0	0	4	0	0	0	0	0	1	0	0	0	0	0
5	0		14	4	32	1	0	14	0	0	2	0	0	0	0	0	0	0	0
3	0		15	15	29	0	0	6	1		0	0	0	0	1	0	0	0	0
3	0		15	5	40	1	0	7	0	0	0	0	2	2	1	0	0	0	2
14	0		15	0	28	1	0	3	0	0	0	1	0	0	2	0	0	0	2
14	0		15	17	35	1	0	1	0	0	0	0	0	0	0	0	0	0	0
14	0		15	25	21	1	0	2	0	0	0	0	0	0	0	1	0	0	0
17	3		15	34	32	1	6	12	1	1	0	0	1	0	0	0	0	0	0
17	0		15	18	37	1	4	4	0	0	0	0	0	0	0	0	0	0	0
18	0		15	48	38	1	1	8	0	0	0	0	1	0	0	0	0	0	0
7	0		15	25	33	0	11	0	0	0	0	0	0	0	0	0	0	0	0
10	0		15	49	21	1	9	0	0	0	0	0	0	2	0	0	0	0	1
5	0		15	30	42	1	0	7	0	0	0	1	0	0	0	0	0	0	0
16	0		16	20	26	3	0	3	1	1	1	0	1	1	0	1	0	1	1
16	0		15	30	24	3	4	0	1	1	0	1		1	2	0	0	0	4
1	0		15	32	28	1	0	4	0	0	0	0	0	1	0	0	0	0	0
1	0		3	50	28	3		2	1	2	0	0	0	0	0	0	0	0	0
3	0		15	34	33	1	0	6			0	0	3	2	0	0	2	0	0
2	0		15	32	36	3	0	6	0	0	0		0	0	0	0	0	0	0
14	0		15	39	42	0	3	5	1		0	0	0	0	0	0	0	0	0
14	0		16	10	27	1		3	0	0	0	0	0	3	0	0	0	0	0
12	0		13	41	28	1	0	15	0	0	0	2	2	0	0	0	0	0	0
12	0		15	31	30	1	0	4	0	0	0	0	1	0	0	0	0	1	0
15	0		15	34	33	1	6	10	0	0		0	0	0	0	0	0	0	0
9	0		15	30	31	2	0	9	0	0	1	1	0	0	1	0	0	0	0
6	0		15	43	38	1	0	4	0	0	0	0	0	0	0	0	0	1	0
13	0		15	40	20	1	0	2	1		0	0	1	0	1	0	0	0	0
13	0		15	55	35	1	0	5	1		0	0	0	0	0	0	0	0	0
4	0		15	26	33	1	0	13	0	0	0	1	0	1	4	0	0	1	0
10	0		15	42	36	1	1	5	0	0	2	1	0	0	1	0	2	2	1
11	0		15	35	20	1	7	0	1		1	0	0	4	0	1	1	0	0
10	0		15	28	37	1	9	5	0	0	3	0	2	0	0	0	2	0	1
15	0		15	26	31	1	4	4	0	1	0	1	0	4	1	1	0	1	0
4	0		15	22	33	1	7	1	0	0	0	3	0	0	3	3	3	0	3
10	0		15	38	36	1	1	9	0	0	0	0	2	3	0	0	0	2	2
10	0		15	27	18	1	3	1	0	0	0	0	1	1	2	0	1	1	0
7	0		15	41	35	1	9	2	0	0	0	0	0	0	1	0	0	0	0
7	0		15	30	35	1	6	2	0	0	0	0	1	1	0	1	0	0	0
7	0		15	17	28	1	11	6	0	0	0	0	0	0	0	1	0	0	0
14	0		16	5	28	4	2	4	0	0	0	0	0	0	0	0	1	0	0
14	0		15	14	38	2	8	7	0	0	0	0	0	0	0	0	0	0	0
9	0		15	20	28	3	0	6	0	0	0	0	4	0	4	1	4	1	4
6	0		15	33	29	2	4	2	0	0	1	0	4	1	0	3	0	4	3
2	0		15	43	32	1	0	11	1		0	0	0	0	4	0	0	0	0
	0		15	20	37	2	1	9	0	0	0	0	1	0	3	1	3	4	1
16	0		16	10	18	1	0	18	1		0	0	0	0	1	0	0	0	0
11	0		15	24	29	3	0	1	0	0	3	0	4	3	1	0	0	3	0
16	0		15	30	35	0	0	9	1		0	0	0	0	0	0	1	1	0
16	0		15	50	31	1	0	3	0	0	0	0	1	1	0	0	1	3	3
3	0		15	25	24	1	7	0	1		4	0	0	0	0	0	0	3	4
2	0		16	3	39	1	10	5	0	1	0	1	1	3	4	1	0	1	1
13	0		15	20	30	1	0	8	0	1	0	0	0	0	1	0	0	0	1
12	0		15	22	27	1	0	8	1		0	0	1	1	3	0	1	4	0
12	0		15	33	25	4	7	0	1		0	0	3	0	0	0	0	0	0
8	0		15	16	29	1	11	0	0	0	0	0	0	1	0	0	0	1	1
8	0		15	37	33	1	4	5	0	1	1	0	0	0	1	1	1	1	0
2	0		15	45	23	1	0	2	1		1	1	0	1	1	1	0	1	1
5	0		11	10	25	1	0	3	0	0	0	0	0	0	4	0	0	0	0
5	0		11	1	28	4	3	4	0	0	0	0	2	0	0	0	0	0	0
5	0		14	54	28	1	0	5	0	0	0	0	0	1	0	0	0	0	0
9	0		11	46	38	1	0	4	1		2	0	4	3	0	4	4	1	3
4	0		11	36	36	3	0	9	0	0	0	0	0	1	0	0	0	1	0
10	0		14	2	32	1	3	3	0	0	0	0	2	0	0	1	2	0	0
10	0		14	24	36	3	1	3	0	0	0	1	1	0	0	1	0	1	0
10	0		14	50	38	1	8	9	0	0	0	1	4	3	2	2	0	2	4
2	0		15	10	33	1	0	2	0	0	0	0	0	0	0	0	0	0	0
2	0		14	50	27	3	0	5	1		0	0	3	3	0	2	0	2	0
14	0		15	7	37	1	9	13	0	0	0	0	0	0	0	0	0	0	0
14	0		13	35	35	0	9	4	0	0	0	0	0	0	0	0	0	0	0
17	0		15	2	42	3	3	6	1		0	0	1	0	0	1	0	1	1
16	0		14	20	31	0	0	5	0	0	1	1	0	0	0	1	0	0	0
16	0		13	40	26	3	0	1	0	0	0	0	0	0	1	0	0	1	1
17	0		11	33	24	3	0	1	1		0	1	4	1	1	3	1	1	1
14	0		11	0	41		0	3	1		0	0	1	0	0	1	0	1	0
15	0		14	50	31	3	5	13	0	0	0	0	0	0	0	0	0	0	0
3	0		14	38	28	4	0	5	0	0	0	0	2	0	4	4	0	4	4
3	0		13	50	19	3	0	12	1		0	4	1	0	0	1	0	0	1
7	0		15	6	21	1	7	1	0	0	0	0	0	0	0	0	0	0	0
4	0		11	36	36	4	0	6	0	0	0	0	0	0	0	0	0	0	0
7	0		14	38	36	3	0	7	0	0	0	0	0	0	0	0	0	0	0
2	0		14	30	36	2	0	7	0	0	0	0	0	0	0	0	0	0	0
7	0		14	50	30	0	3	1	0	0	0	0	0	0	0	0	0	0	0
16	0		3	0	28	0	0	2	1		0	0	1	0	0	0	0	0	0
2	0		15	28	36	2	0	6	1		0	0	0	0	0	0	0	0	0
5	0		15	24	27	2	0	5	0	0	0	0	0	0	0	0	0	0	0
5	0		15	43	34	2	0	3	0	0	0	0	2	1	4	4	0	4	4
15	0		15	27	20	1	11	3	0	1	1	3	3	1	1	2	0	0	1
2	0		15	25	22	2	0	3	0	1	1	3	3	1	1	2	0	0	1
17	0		15	30	30	1	10	0	1		3	0	2	0	4	2	0	1	2
4	0		15	28	36	1	2	7	0	0	0	0	1	0	0	1	0	0	0
1	0		15	46	37	1	0	1	1		0	0	0	0	0	1	0	0	0
3	0		15	36	33	1	0	10			0	0	0	0	0	0	0	0	0
3	0		15	25	38	1	0	3	1		0	0	0	0	0	0	0	1	0
16	0		3	50	28	1	0	1	1		0	0	2	0	0	0	0	0	0
16	0		3	24	22	1	0	5	1		1	0	0	1	0	1	0	0	0
14	0		15	26	40	0	9	7	0	0	0	0	0	0	0	0	0	0	0
14	0		15	3	33	1	0	16	0	0	0	0	2	0	0	0	0	0	0
5	0		15	23	36	1	3	1	0	0	0	0	0	1	0	0	0	1	1
5	0		15	35	26	0	10	0	0	1	0	0	3	4	0	0	4	3	2
12	0		15	25	34	0	0	8	0	0	0	0	0	0	0	0	0	1	0
13	0		15	30	21	1	0	1	1		0	0	0	0	0	0	0	0	0
2	0		15	25	34	0	0	12	0	1	0	0	0	0	0	0	0	0	0
2	0		15	45	33	1	5	3	1		4	4	1	4	0	4	3	0	0
8	0		15	33	37	1	0	7	0	1	0	1	0	1	0	1	0	0	1
9	0		15	30	38	4	0	8	0	0	0	0	1	1	0	0	1	0	0
9	0		15	45	25	3	0	2	1		0	0	0	0	0	1	1	1	0
10	0		15	26	21	3	1	4	0	0	0	0	2	1	0	0	0	2	0
10	0		15	48	37	0	4	1	0	0	0	1	0	2	2	1	1	2	0
7	0		15	25	25	0	11	0	0	0	0	0	0	0	0	0	0	0	0
7	0		15	27	20	1	9	0	0	1
6	0		14	47	25	3	1	1	0	0	0	0	0	0	0	0	0	0	0
6	0		14	56	40	1	11	6	0	0	0	0	1	0	1	0	0	0	0
3	0		14	42	32	1	0	7	1		0	0	0	0	0	0	0	0	0
16	0		14	50	22	1	0	3	0	0	0	0	1	0	0	0	1	0	0
16	0		15	30	31	0	0	4	0	0	0	1	0	0	0	0	0	0	0
16	0		15	0	33	0	8	0	1		0	0	0	0	1	1	0	0	0
13	0		14	20	24	1	0	1	1		0	1	0	0	0	0	0	0	0
12	0		14	37	42	0	0	9	1		0	0	1	0	1	0	0	0	0
12	0		14	45	19	3	0	1	1		0	2	3	0	1	0	2	3	0
12	0		15	0	49	1	0	10	0	0	0	0	0	0	1	0	1	0	0
10	0		14	1	23	4	10	1	0	0	0	0	1	0	1	0	1	1	2
14	0		14	26	31	1	1	6	0	0	1	1	0	0	0	0	0	0	1
14	0		15	0	34	3	0	10	0	0	0	0	0	0	0	0	0	0	0
17	0		10	38	28	2	0	1	1		0	1	0	0	0	0	0	0	0
3	0		15	30	33	1	0	20	0	0	0	0	0	0	0	0	0	0	0
3	0		15	15	33	1	0	10	0	0	0	0	0	0	0	0	0	0	0
5	0		15	20	27	4	0	2	1		0	0	0	0	0	0	0	0	0
10	0		15	15	31	1	6	2	0	0	0	0	1	0	0	0	1	2	0
10	0		15	35	22	1	5	1	0	0	1	0	1	1	0	4	0	2	2
11	0		15	20	23	1	5	1	0	0	0	0	0	1	0	0	0	0	0
14	0		15	7	25	1	10	8	1	0	0	0	0	2	0	0	0	0	0
14	0		15	15	20	1	0	3	0	0	0	0	0	2	0	0	0	0	0
17	0		15	7	40	3	0	1	1		0	0	0	2	0	0	0	1	2
20	0		15	20	26	1	0	1	1		0	0	1	1	0	0	1	0	1
17	0		15	33	38	4	0	2	0	0	0	0	0	0	0	0	0	0	0
3	0		15	35	35	1	0	7	0	0	0	0	0	0	0	0	0	0	0
2	0		15	15	32	1	0	5	0	0	0	0	0	3	0	0	1	0	0
12	0		15	30	26	3	0	2	1		0	0	0	1	0	0	0	0	1
12	0		15	18	32	1	0	8	1		0	0	0	0	0	0	0	0	0
9	0		15	15	24	3	0	2	0	0	0	0	3	3	0	0	1	0	0
9	0		15	28	35	1	0	7	0	0	0	0	0	0	0	0	0	0	0
16	0		15	17	36	1	0	1	0	0	0	0	0	0	0	0	0	0	0
5	0		15	22	36	1	0	7	0	0	0	0	0	0	0	0	0	0	0
16	0		15	30	25	0	9	0	1		0	0	0	0	0	0	1	0	0
5	0		15	30	20	0	0	4	0	0	1	0	1	4	1	1	1	1	1
7	0		15	15	25	1	10	4	0	0	0	0	1	0	0	0	1	0	0
7	0		15	26	35	0	0	3	0		1	0	0	1	0	0	0	0	0
1	0		15	29	48	1	0	15	1		0	0	0	0	0	0	0	0	0
16	0		15	0	44	0	0	7	1		0	0	0	0	1	0	0	0	0
14	0		15	15	30	1	0	5	0	0	0	0	0	1	0	0	0	0	0
6	0		15	12	38	1	1	2	0	0	0	0	0	0	0	0	0	0	0
1	0		15	5	28	1	0	3	1		0	0	0	0	0	0	0	0	0
1	0		15	20	31	1	0	2	1		0	0	0	0	0	0	0	0	0
14	0		15	6	39	1	1	6	1		0	0	0	0	0	0	0	0	0
9	0		15	10	23	1	0	3	0	0	1	0	0	3	0	2	0	0	0
9	0		10	50	26	4	4		0	0	0	1	0	0	2	0	0	0	0
8	0		15	11	24	2	3	5	0	1	0	0	1	0	0	1	0	1	0
5	0		14	39	33	1	10	12	0	0	0	0	0	0	0	0	0	0	0
5	0		14	30	38	1	0	18	0	0	0	0	0	0	0	0	0	0	0
6	0		15	17	29	0	3	5	0	0	0	0	0	0	0	0	0	0	0
6	0		13	50	24	4	0	5	0	0	1	0	0	0	0	0	0	0	0
7	0		15	7	31	1	1	6	0	1	1	0	2	0	1	1	2	3	0
17	0		15	20	24	2	0	6	0	1	0	0	0	0	0	0	0	0	0
17	0		15	8	30	1	0	2	1		0	0	0	0	0	0	0	0	0
2	0		0	11	26	1	0	11	0	0	0	2	0	2	0	0	1	0	1
2	0		15	5	24	0	6	8	0	0	4	1	0	4	0	0	0	0	4
10	0		15	32	23	3	5	2	0	0	0	1	0	3	4	0	1	0	3
12	0		15	12	30				1		0	0	0	0	0	0	0	0	0
10	0		15	10	26	1	1	5	0		3	0	0	2	0	0	1	1	0
16	0		15	10	23	0	0	1	1		0	0	0	0	0	0	0	0	0
1	0		15	15	48	6	0	9	1		0	0	0	0	0	0	0	0	0
1	0		15	10	26	1	0	10	0	0	0	0	0	0	0	0	0	0	0
